# Supplementary material for: Genotyping by sequencing resolves shallow population structure to inform conservation of Chinook salmon (Oncorhynchus tshawytscha)
Source: Evol Appl. 2014 Jan 2;7(3):355–69. doi: 10.1111/eva.12128 (PMC3962296; doi:10.1111/eva.12128)
Supplement: Table S1 — Summary statistics for all 10 944 loci. [file eva0007-0355-sd2.xlsx]

## Sheet: Sheet1
	Table S1: Summary statistics for all 10,944 loci. Population abreviations are Tubutulik River (TUBU), Anvik River (ANVI), Kogrukluk River (KOGR), Koktuli River (KOKT), and Big Salmon River (BIGS). Linkage group is abbreviated LG. cM is centimorgans along the given linkage group.
RAD Tag	Map location		Allele Frequency					FST	FIS	HO	HE	Pairwise FST										Hardy-Weinberg equilibrium P-values					Outlier at 5%
	LG	cM	KOKT	ANVI	KOGR	TUBU	BIGS	All	All	All	All	KOKT-ANVI	KOKT-KOGR	KOKT-TUBU	KOKT-BIGS	ANVI-KOGR	ANVI-TUBU	ANVI-BIGS	KOGR-TUBU	KOGR-BIGS	TUBU-BIGS	KOKT	ANVI	KOGR	TUBU	BIGS	All
12			0.938	0.896	0.974	0.848	0.968	0.031	0.003	0.135	0.135	0.001	0.007	0.033	0.001	0.041	0	0.029	0.085	-0.009	0.07	1	0.406	1	1	1	no
14			0.232	0.333	0.263	0.464	0.309	0.03	-0.024	0.437	0.423	0.017	-0.006	0.105	0.006	0.002	0.026	-0.009	0.075	-0.006	0.04	0.256	0.523	0.174	0.788	0.736	no
55			0.009	0.061	0.054	0.209	0	0.101	0.026	0.11	0.113	0.029	0.023	0.179	-0.002	-0.01	0.078	0.045	0.093	0.039	0.184	N/A	0.15	1	1	N/A	no
84			0.102	0.08	0.078	0.198	0.141	0.016	-0.147	0.24	0.207	-0.006	-0.005	0.028	-0.002	-0.01	0.048	0.009	0.051	0.011	0.002	1	1	1	0.172	1	no
99			0.02	0.076	0.064	0.163	0.06	0.03	0.125	0.122	0.137	0.023	0.012	0.105	0.011	-0.011	0.024	-0.011	0.039	-0.012	0.04	1	0.218	0.184	0.605	1	no
103	11	55.45	0.271	0.26	0.283	0.058	0.304	0.046	0.26	0.259	0.344	-0.013	-0.013	0.146	-0.01	-0.013	0.135	-0.009	0.153	-0.013	0.182	0.282	0.055	0.002	1	0.292	no
135			0.268	0.271	0.295	0.339	0.351	-0.002	-0.111	0.471	0.421	-0.011	-0.007	0.004	0.007	-0.008	0.003	0.005	-0.002	-0.001	-0.007	0.502	0.72	0.34	0.015	0.346	no
149			0.833	0.818	0.85	0.67	0.911	0.047	-0.191	0.341	0.287	-0.01	-0.009	0.062	0.016	-0.007	0.049	0.026	0.079	0.007	0.151	1	1	1	0	1	no
152			0.806	0.894	0.845	0.964	0.957	0.042	-0.034	0.191	0.183	0.02	-0.004	0.11	0.092	0.001	0.03	0.02	0.071	0.057	-0.009	1	1	1	1	1	no
197			0.88	0.929	0.807	0.787	0.691	0.044	-0.101	0.315	0.284	0.005	0.012	0.022	0.094	0.053	0.069	0.161	-0.007	0.027	0.015	1	1	0.669	1	0.495	no
201			0.134	0.073	0.105	0.098	0.021	0.012	-0.06	0.165	0.155	0.011	-0.004	-0.002	0.073	-0.002	-0.006	0.019	-0.009	0.046	0.039	0.576	1	1	0.419	1	no
206			0.093	0.163	0.093	0.065	0.102	0.005	-0.114	0.206	0.183	0.014	-0.009	-0.003	-0.009	0.014	0.04	0.006	-0.003	-0.009	0	1	0.571	1	1	1	no
208			0.839	0.854	0.842	0.866	1	0.029	0.086	0.189	0.203	-0.01	-0.011	-0.007	0.14	-0.01	-0.009	0.135	-0.007	0.136	0.117	0.13	1	0.124	0.576	N/A	no
222			0.926	0.826	0.787	0.812	0.934	0.025	0.067	0.223	0.237	0.035	0.067	0.046	-0.01	-0.007	-0.011	0.039	-0.008	0.07	0.05	1	0.112	0.685	1	1	no
271			0.107	0.073	0.143	0.116	0.239	0.022	-0.005	0.231	0.228	-0.003	-0.003	-0.008	0.051	0.015	0.002	0.091	-0.005	0.02	0.043	0.482	1	1	1	0.698	no
277			0.991	0.939	0.982	1	1	0.023	0.426	0.019	0.034	0.027	-0.006	0	-0.002	0.011	0.05	0.043	0.009	0.007	0	N/A	0.005	1	N/A	N/A	no
281			0.196	0.214	0.246	0.188	0.598	0.125	-0.038	0.379	0.362	-0.008	-0.002	-0.008	0.286	-0.007	-0.007	0.258	0.001	0.22	0.298	0.669	1	0.722	0.667	1	yes
289			0.866	0.816	0.839	0.845	0.967	0.017	-0.006	0.229	0.225	-0.001	-0.007	-0.008	0.051	-0.007	-0.006	0.101	-0.009	0.076	0.071	0.237	1	1	1	1	no
303			0.473	0.459	0.439	0.58	0.13	0.096	0.086	0.408	0.44	-0.01	-0.007	0.013	0.231	-0.01	0.018	0.219	0.03	0.195	0.347	0.793	0.389	0.595	0.274	1	no
306			0.8	0.773	0.827	0.911	0.689	0.031	0.041	0.3	0.31	-0.009	-0.008	0.04	0.023	-0.003	0.062	0.006	0.021	0.041	0.141	1	0.664	0.156	1	1	no
315			0.071	0.117	0.105	0.054	0.574	0.286	0.001	0.225	0.224	0.002	-0.001	-0.007	0.457	-0.009	0.015	0.369	0.009	0.399	0.489	1	0.483	1	0.131	1	yes
316			0.182	0.227	0.209	0.311	0.144	0.013	-0.028	0.344	0.331	-0.004	-0.006	0.035	-0.005	-0.008	0.007	0.012	0.018	0.006	0.065	1	1	0.423	0.537	0.57	no
324			0.902	0.924	0.87	0.574	0.786	0.126	0.028	0.273	0.274	-0.008	-0.005	0.233	0.042	0.005	0.263	0.067	0.189	0.016	0.086	0.386	1	1	0.265	0.164	yes
333			0.938	0.911	0.939	0.938	0.989	0.003	0.009	0.107	0.107	-0.004	-0.008	-0.01	0.026	-0.004	-0.006	0.053	-0.01	0.025	0.023	1	1	1	0.181	N/A	no
339	5	86.63	0.554	0.635	0.536	0.555	0.83	0.05	0.016	0.446	0.446	0.004	-0.009	-0.011	0.152	0.012	0.004	0.083	-0.008	0.17	0.152	0.174	0.537	0.421	0.588	1	no
349			0.929	0.958	0.982	0.946	1	0.013	-0.048	0.074	0.07	-0.001	0.026	-0.006	0.058	0.001	-0.008	0.031	0.01	0.007	0.041	1	1	1	1	N/A	no
371	12	21.24	0.741	0.796	0.745	0.782	0.915	0.02	-0.093	0.349	0.317	0	-0.007	-0.004	0.09	-0.001	-0.009	0.046	-0.005	0.087	0.055	0.311	1	0.148	0.702	1	no
394			0.615	0.549	0.598	0.594	0.721	0.003	0.164	0.389	0.467	-0.003	-0.009	-0.011	0.014	-0.008	-0.012	0.047	-0.012	0.022	0.021	0.777	0.027	1	0.017	0.253	no
403			0.682	0.867	0.67	0.83	0.663	0.041	-0.061	0.393	0.367	0.084	-0.008	0.051	-0.008	0.093	-0.004	0.102	0.058	-0.009	0.065	0.533	1	1	1	0.524	no
420			0.946	0.938	0.939	1	1	0.021	-0.054	0.071	0.067	-0.009	-0.008	0.046	0.041	-0.009	0.059	0.053	0.053	0.048	0	1	1	1	N/A	N/A	no
428			0.755	0.787	0.763	0.918	0.94	0.046	-0.081	0.287	0.266	-0.007	-0.007	0.086	0.11	-0.008	0.058	0.082	0.078	0.102	-0.006	0.48	0.404	0.155	1	1	no
436			0.804	0.823	0.688	0.607	0.804	0.037	0.06	0.349	0.366	-0.01	0.025	0.08	-0.01	0.037	0.097	-0.01	0.004	0.025	0.079	0.418	0.621	0.356	1	1	no
447			0.741	0.798	0.741	0.964	0.766	0.048	0.16	0.259	0.303	-0.003	-0.011	0.171	-0.01	-0.002	0.121	-0.009	0.172	-0.009	0.155	0.033	0.362	0.483	1	0.692	no
448			0.885	0.922	0.91	0.909	0.818	0.005	0.167	0.166	0.195	-0.004	-0.009	-0.009	0.005	-0.01	-0.011	0.036	-0.012	0.024	0.024	0.117	1	0.326	0.049	0.61	no
463			0.009	0.057	0.019	0.064	0.032	0.008	-0.041	0.072	0.069	0.029	-0.006	0.033	0.004	0.011	-0.009	-0.003	0.016	-0.006	0.001	N/A	1	1	1	1	no
464			0.384	0.408	0.429	0.562	0.372	0.016	-0.068	0.519	0.481	-0.008	-0.005	0.055	-0.009	-0.009	0.038	-0.007	0.027	-0.003	0.062	0.58	1	0.785	0.183	0.532	no
468			0.089	0.143	0.114	0.009	0.149	0.027	0.043	0.169	0.176	0.006	-0.006	0.059	0.006	-0.005	0.119	-0.011	0.082	-0.006	0.124	1	0.571	0.537	N/A	0.046	no
474			0.17	0.181	0.127	0.109	0.154	-0.001	-0.137	0.289	0.251	-0.007	-0.001	0.008	-0.008	0.002	0.013	-0.007	-0.007	-0.007	-0.001	0.332	0.319	1	1	0.565	no
488			0.116	0.177	0.173	0.143	0.149	-0.005	0.067	0.241	0.256	0.005	0.004	-0.007	-0.008	-0.009	-0.005	-0.009	-0.005	-0.009	-0.011	0.14	1	1	1	0.046	no
493			0.821	0.867	0.8	0.732	1	0.06	-0.046	0.261	0.247	-0.001	-0.008	0.014	0.157	0.007	0.046	0.121	0.004	0.179	0.243	1	0.578	1	0.734	N/A	no
498			0.062	0.062	0.08	0.08	0	0.009	0.001	0.107	0.106	-0.011	-0.007	-0.007	0.046	-0.007	-0.007	0.053	-0.008	0.066	0.066	0.181	1	1	1	N/A	no
531			0.309	0.233	0.25	0.134	0.326	0.023	-0.033	0.381	0.366	0.005	0	0.078	-0.01	-0.009	0.025	0.01	0.035	0.004	0.093	1	0.408	1	0.576	0.504	no
535			0.852	0.81	0.812	0.851	0.732	0.007	-0.232	0.377	0.302	-0.002	-0.002	-0.008	0.037	-0.008	-0.003	0.009	-0.003	0.011	0.035	0.582	0.312	0.18	0.57	0.039	no
543			0.212	0.24	0.189	0.185	0	0.049	-0.074	0.282	0.261	-0.008	-0.007	-0.006	0.192	-0.002	0	0.225	-0.008	0.169	0.166	1	1	0.667	0.178	N/A	no
558	11	48.92	0.216	0.125	0.223	0.321	0.228	0.018	-0.031	0.352	0.338	0.019	-0.009	0.018	-0.01	0.024	0.095	0.027	0.015	-0.009	0.011	0.677	1	0.714	1	1	no
564			0.964	0.943	0.955	0.935	0.944	-0.007	-0.046	0.103	0.098	-0.005	-0.008	0	-0.005	-0.009	-0.009	-0.011	-0.005	-0.009	-0.009	1	1	1	1	1	no
585			0.045	0.098	0.019	0.173	0.14	0.04	0.056	0.156	0.165	0.009	0.002	0.072	0.044	0.045	0.013	-0.005	0.119	0.092	-0.006	1	0.043	1	1	1	no
591			0.875	0.933	0.92	0.8	0.744	0.04	-0.094	0.268	0.238	0.009	0.002	0.011	0.048	-0.008	0.063	0.121	0.05	0.106	-0.001	0.575	1	1	1	0.043	no
599	29	13.14	0.795	0.74	0.754	0.955	0.638	0.068	0.002	0.329	0.326	-0.002	-0.004	0.104	0.051	-0.01	0.164	0.013	0.142	0.022	0.275	1	0.706	0.722	1	0.751	no
605			0.696	0.653	0.719	0.732	0.798	0.004	-0.037	0.418	0.399	-0.005	-0.008	-0.006	0.017	0.001	0.005	0.042	-0.008	0.008	0.003	1	1	1	0.734	0.661	no
637	17	1.09	0.882	0.968	0.945	0.92	1	0.026	-0.014	0.107	0.104	0.042	0.016	0	0.101	-0.006	0.012	0.021	-0.005	0.037	0.064	1	1	0.134	1	N/A	no
650	5	2.18	0.482	0.5	0.527	0.598	0.16	0.097	0.063	0.428	0.449	-0.01	-0.006	0.017	0.201	-0.009	0.009	0.224	0	0.248	0.327	0.599	1	0.431	0.276	0.578	no
661			0.045	0.082	0.035	0.054	0.011	0.005	0.038	0.082	0.085	0.001	-0.007	-0.008	0.012	0.01	-0.004	0.043	-0.005	0.003	0.019	1	0.266	1	1	N/A	no
690			0.933	0.9	0.969	0.981	0.955	0.011	-0.062	0.105	0.098	-0.003	0.004	0.02	-0.006	0.029	0.053	0.012	-0.006	-0.008	0.002	1	1	1	1	1	no
699			0.705	0.615	0.792	0.929	0.913	0.096	0.012	0.302	0.302	0.009	0.01	0.146	0.117	0.064	0.247	0.21	0.066	0.045	-0.008	1	1	0.673	1	1	no
703			0.06	0	0.019	0.019	0.043	0.01	-0.035	0.056	0.054	0.048	0.014	0.014	-0.007	0.007	0.007	0.033	-0.009	0.001	0.001	1	N/A	1	1	1	no
704	27	18.54	0.343	0.326	0.407	0.536	0.117	0.09	-0.02	0.425	0.415	-0.01	0	0.065	0.122	0.004	0.076	0.11	0.024	0.184	0.318	1	0.736	0.778	0.788	0.483	no
708			0.204	0.143	0.191	0.196	0.098	0.003	0.125	0.244	0.274	0.004	-0.011	-0.009	0.032	-0.004	0.001	-0.001	-0.012	0.02	0.026	1	0.571	0.002	0.418	0.351	no
712			0.179	0.115	0.134	0.179	0.309	0.025	0.124	0.255	0.29	0.005	-0.002	-0.01	0.035	-0.009	0.004	0.096	-0.002	0.077	0.035	1	0.096	1	0.35	0.312	no
718			0.682	0.573	0.643	0.491	0.922	0.098	-0.069	0.437	0.405	0.017	-0.005	0.065	0.153	0.001	0.004	0.267	0.037	0.189	0.347	0.21	0.773	1	1	1	no
721			0.116	0.051	0.114	0.045	0.096	0.007	-0.048	0.16	0.153	0.018	-0.008	0.026	-0.008	0.017	-0.009	0.004	0.025	-0.008	0.01	1	1	1	1	0.344	no
731			0.786	0.643	0.702	0.821	0.702	0.017	-0.007	0.392	0.385	0.04	0.009	-0.004	0.01	-0.003	0.07	-0.002	0.03	-0.01	0.031	0.424	0.755	0.217	0.674	0.726	no
732			0.946	0.959	0.973	0.929	0.891	0.007	0.071	0.106	0.112	-0.01	-0.001	-0.009	0.011	-0.006	-0.002	0.024	0.011	0.046	-0.002	0.131	1	1	0.235	1	no
734			0.277	0.244	0.229	0.143	0.318	0.017	-0.308	0.476	0.36	-0.004	-0.001	0.047	-0.002	-0.008	0.025	0.006	0.017	0.013	0.079	0.005	0.252	0.091	0.58	0.002	no
737	6	50.71	0.634	0.573	0.58	0.241	0.574	0.095	-0.005	0.47	0.459	-0.003	-0.004	0.264	-0.003	-0.009	0.2	-0.009	0.206	-0.009	0.201	0.047	0.386	0.786	1	0.55	no
766			0.791	0.806	0.764	0.875	0.783	0.002	0.074	0.292	0.313	-0.008	-0.008	0.017	-0.01	-0.006	0.008	-0.01	0.031	-0.011	0.02	0.423	1	0.053	1	0.414	no
769			0.566	0.5	0.55	0.566	0.891	0.087	-0.002	0.437	0.434	-0.003	-0.009	-0.009	0.222	-0.006	-0.002	0.304	-0.008	0.242	0.223	0.582	0.537	0.774	0.401	0.421	no
820			0.062	0	0.045	0.071	0.032	0.009	0.04	0.077	0.08	0.048	-0.007	-0.009	-0.001	0.034	0.059	0.023	-0.002	-0.007	0.006	0.181	N/A	1	1	1	no
843			0	0.031	0.036	0.018	0.114	0.039	0.043	0.07	0.073	0.024	0.027	0.009	0.116	-0.009	-0.006	0.039	-0.003	0.035	0.068	N/A	1	1	1	0.437	no
848			0.009	0.021	0.018	0	0.163	0.103	0.094	0.067	0.074	-0.005	-0.006	0	0.142	-0.01	0.014	0.103	0.01	0.118	0.168	N/A	1	1	N/A	0.324	no
856			0.164	0.208	0.136	0.073	0.032	0.034	0.05	0.199	0.207	-0.004	-0.007	0.029	0.08	0.009	0.066	0.127	0.012	0.056	0.005	0.619	1	1	0.239	1	no
861			0.598	0.52	0.688	0.679	0.394	0.049	-0.021	0.478	0.465	0.003	0.01	0.005	0.072	0.048	0.041	0.021	-0.009	0.153	0.143	0.403	0.39	0.535	0.539	0.549	no
864			0.81	0.872	0.885	0.887	0.698	0.031	0.198	0.218	0.271	0.001	0.01	0.011	0.019	-0.009	-0.01	0.075	-0.009	0.092	0.095	0.008	0.552	1	0.504	0.031	no
869			0.062	0.112	0.044	0.157	0.091	0.015	0.073	0.157	0.166	0.007	-0.005	0.034	-0.004	0.025	-0.003	-0.007	0.059	0.009	0.007	1	1	1	0.016	1	no
871			0.562	0.562	0.705	0.625	0.84	0.049	-0.164	0.503	0.427	-0.008	0.035	0	0.157	0.036	0.001	0.162	0.007	0.041	0.102	0.791	0.021	0.34	0.155	1	no
890	4	82.31	0.116	0.177	0.116	0.118	0.25	0.015	-0.007	0.261	0.257	0.005	-0.008	-0.009	0.052	0.005	0.003	0.004	-0.009	0.052	0.049	1	0.14	1	0.552	0.705	no
894			0.4	0.326	0.349	0.375	0.156	0.029	0.212	0.336	0.421	-0.002	-0.006	-0.014	0.127	-0.011	-0.01	0.065	-0.011	0.083	0.103	0.117	0.312	0.765	0.002	1	no
901			0.848	0.872	0.728	0.673	0.875	0.044	-0.06	0.329	0.307	-0.007	0.035	0.073	-0.007	0.054	0.096	-0.01	-0.001	0.056	0.097	1	1	0.193	0.542	1	no
903			0.028	0.053	0.019	0.04	0.065	-0.002	0.066	0.073	0.078	-0.001	-0.007	-0.007	0.004	0.008	-0.008	-0.011	-0.001	0.016	-0.006	1	1	1	1	0.159	no
923			0.027	0.051	0.088	0.018	0	0.022	0.05	0.065	0.069	-0.004	0.026	-0.007	0.015	0	0.004	0.036	0.039	0.072	0.007	1	0.102	1	1	N/A	no
940			0.67	0.633	0.789	0.714	0.468	0.051	0.025	0.425	0.429	-0.006	0.026	-0.005	0.07	0.05	0.006	0.044	0.005	0.194	0.11	0.558	0.215	0.239	0.749	0.77	no
950			0.1	0.052	0.127	0	0.141	0.035	-0.016	0.154	0.149	0.007	-0.006	0.093	-0.001	0.023	0.047	0.036	0.118	-0.01	0.146	1	1	0.191	N/A	0.572	no
972			0.804	0.844	0.809	0.688	0.902	0.029	0.004	0.299	0.299	-0.004	-0.007	0.026	0.029	-0.006	0.054	0.003	0.029	0.025	0.118	0.1	0.068	0.666	0.356	1	no
977	11	39.05	0.118	0.096	0.118	0.098	0.149	-0.005	-0.049	0.217	0.204	-0.007	-0.009	-0.008	-0.005	-0.006	-0.01	0.004	-0.007	-0.004	0.003	0.552	1	1	0.419	0.57	no
978			0.562	0.646	0.605	0.83	0.681	0.04	0.045	0.416	0.429	0.004	-0.006	0.148	0.019	-0.006	0.076	-0.008	0.109	0.003	0.05	0.586	1	1	0.173	0.744	no
1013			0.727	0.714	0.741	0.777	0.689	-0.004	0.01	0.394	0.393	-0.01	-0.01	-0.003	-0.008	-0.008	0.002	-0.009	-0.005	-0.003	0.01	0.187	0.727	1	0.714	1	no
1018			0.959	0.99	0.965	0.882	1	0.043	0.017	0.075	0.075	0.008	-0.009	0.03	0.029	0.004	0.078	-0.001	0.039	0.022	0.098	1	N/A	1	0.552	N/A	no
1023			0.241	0.276	0.373	0.214	0.163	0.022	0.022	0.364	0.368	-0.007	0.03	-0.007	0.008	0.011	0.001	0.026	0.05	0.094	0	0.713	1	0.404	0.424	1	no
1024			0.769	0.833	0.825	0.938	0.947	0.04	0.065	0.214	0.228	0.003	0.001	0.099	0.109	-0.009	0.042	0.052	0.05	0.06	-0.014	1	0.594	0.185	0.009	0.106	no
1026	20	51.41	0.093	0.12	0.091	0.1	0.116	-0.008	0.023	0.182	0.186	-0.006	-0.009	-0.008	-0.008	-0.007	-0.008	-0.012	-0.009	-0.008	-0.009	1	0.492	0.361	1	0.446	no
1034			0.054	0.01	0.009	0.17	0.202	0.091	-0.027	0.156	0.149	0.02	0.024	0.056	0.091	-0.01	0.128	0.173	0.138	0.186	-0.006	1	N/A	N/A	0.173	0.17	no
1052			0.7	0.571	0.634	0.688	0.245	0.122	0.014	0.431	0.435	0.025	0.001	-0.009	0.336	-0.001	0.02	0.19	-0.002	0.257	0.321	0.525	1	1	0.535	0.426	yes
1061			0.963	0.957	0.938	0.991	0.553	0.292	-0.082	0.171	0.156	-0.009	-0.002	0.009	0.38	-0.005	0.014	0.356	0.033	0.332	0.444	1	1	1	N/A	0.558	yes
1078			0.259	0.177	0.213	0.321	0.33	0.013	-0.003	0.384	0.378	0.01	-0.003	0	0.003	-0.005	0.044	0.051	0.02	0.025	-0.01	1	1	1	0.539	0.74	no
1083			0.031	0.071	0.042	0	0.182	0.069	0.106	0.103	0.114	0.007	-0.008	0.02	0.106	-0.002	0.066	0.04	0.032	0.085	0.177	1	1	1	N/A	0.125	no
1085			0.777	0.796	0.921	0.812	0.902	0.022	0.108	0.233	0.26	-0.011	0.068	-0.005	0.044	0.053	-0.009	0.03	0.042	-0.009	0.023	0.115	0.089	0.289	0.18	0.351	no
1100			0.045	0.082	0.114	0.08	0.117	0.001	0.049	0.153	0.158	0.003	0.022	0.003	0.026	-0.005	-0.009	-0.004	-0.003	-0.011	-0.002	1	1	0.136	1	0.483	no
1114			0.796	0.667	0.815	0.627	0.611	0.034	0.098	0.362	0.403	0.033	-0.007	0.059	0.07	0.046	-0.008	-0.008	0.074	0.087	-0.012	0.096	0.188	1	0.404	0.058	no
1120			0.991	0.988	1	0.944	1	0.027	-0.036	0.03	0.029	-0.01	0	0.026	-0.002	0.003	0.018	0.001	0.047	0	0.043	N/A	N/A	N/A	1	N/A	no
1125			0.713	0.622	0.713	0.6	0.886	0.045	0.096	0.361	0.394	0.006	-0.01	0.017	0.076	0.008	-0.011	0.161	0.019	0.078	0.178	0.099	0.346	1	0.574	1	no
1173	14	3.81	0.384	0.439	0.474	0.554	0.447	0.007	0.009	0.49	0.491	-0.003	0.007	0.048	-0.002	-0.008	0.017	-0.011	0.004	-0.009	0.013	1	1	0.595	0.599	0.77	no
1189			0.946	1	0.964	1	1	0.023	-0.039	0.036	0.034	0.038	-0.005	0.041	0.036	0.023	0	0	0.025	0.021	0	1	N/A	1	N/A	N/A	no
1192			0.074	0.01	0.055	0	0	0.034	-0.057	0.056	0.052	0.039	-0.006	0.068	0.061	0.021	0.001	0	0.047	0.042	0	1	N/A	1	N/A	N/A	no
1213			0.269	0.226	0.333	0.436	0.532	0.052	0.061	0.411	0.435	-0.006	0.001	0.052	0.127	0.016	0.083	0.169	0.013	0.067	0.008	0.733	0.404	0.371	1	0.38	no
1225			0.196	0.138	0.12	0.25	0.511	0.115	-0.022	0.339	0.328	0.004	0.014	-0.001	0.191	-0.007	0.028	0.267	0.045	0.3	0.127	0.669	0.574	1	0.291	1	yes
1242	5	10.87	0.812	0.713	0.781	0.627	0.84	0.029	0.107	0.324	0.358	0.018	-0.006	0.072	-0.008	0.003	0.004	0.035	0.045	0.002	0.097	1	1	1	0.019	0.314	no
1259			0.098	0.125	0.134	0.045	0.085	0.006	-0.023	0.178	0.174	-0.007	-0.002	0.013	-0.008	-0.01	0.031	-0.003	0.04	0.003	0.005	1	0.136	0.576	1	1	no
1263			0.5	0.521	0.454	0.556	0.402	0.004	0.006	0.492	0.494	-0.01	-0.005	-0.003	0.008	-0.001	-0.007	0.016	0.013	-0.005	0.037	0.783	0.559	0.783	0.179	0.363	no
1273			0.098	0.052	0.053	0.036	0	0.017	-0.065	0.095	0.089	0.006	0.007	0.023	0.083	-0.009	-0.006	0.042	-0.005	0.039	0.024	1	1	1	1	N/A	no
1288			0.857	0.949	0.955	0.804	1	0.068	-0.017	0.153	0.149	0.037	0.047	0.001	0.124	-0.009	0.081	0.041	0.095	0.032	0.176	1	1	1	1	N/A	no
1307			0.562	0.439	0.545	0.357	0.478	0.019	0.05	0.469	0.488	0.02	-0.009	0.072	0.004	0.013	0.004	-0.008	0.06	-0.001	0.019	0.586	1	1	0.38	0.773	no
1308			0.764	0.633	0.77	0.804	0.733	0.009	0.208	0.3	0.377	0.028	-0.011	-0.006	-0.011	0.032	0.059	0.008	-0.007	-0.009	0.002	0.129	0.06	0.702	0.418	0.043	no
1315			0.964	0.98	0.93	0.955	1	0.011	-0.044	0.068	0.065	-0.005	0.003	-0.008	0.024	0.018	0	0.01	-0.002	0.056	0.032	1	1	1	1	N/A	no
1316			0.123	0.115	0.047	0.157	0.032	0.024	-0.125	0.189	0.167	-0.008	0.028	-0.003	0.046	0.022	-0.001	0.04	0.056	-0.007	0.077	1	1	1	0.333	1	no
1327			0.223	0.177	0.236	0.304	0.08	0.029	0.042	0.305	0.314	-0.004	-0.01	0.007	0.064	0	0.033	0.031	0.002	0.075	0.134	0.435	1	0.448	1	1	no
1348			0.618	0.468	0.737	0.491	0.394	0.065	0.156	0.402	0.467	0.033	0.021	0.021	0.086	0.131	-0.01	0	0.11	0.207	0.009	0.38	0.38	0.013	0.418	1	no
1371			0.188	0.153	0.232	0.078	0.643	0.213	0.041	0.295	0.305	-0.006	-0.004	0.041	0.352	0.01	0.018	0.399	0.076	0.288	0.521	1	1	0.46	1	0.738	yes
1381	2	93.79	0.446	0.357	0.429	0.562	0.457	0.013	-0.01	0.498	0.486	0.008	-0.009	0.018	-0.008	0	0.072	0.011	0.026	-0.009	0.013	0.293	1	0.171	1	0.383	no
1396			0.102	0.112	0.211	0.17	0	0.048	-0.113	0.222	0.199	-0.01	0.036	0.011	0.086	0.027	0.005	0.1	-0.001	0.19	0.152	0.432	0.467	0.099	0.332	N/A	no
1397			0.08	0.082	0.054	0.018	0.011	0.014	0.02	0.09	0.091	-0.01	-0.003	0.032	0.043	-0.004	0.032	0.043	0.009	0.019	-0.008	1	0.266	1	1	N/A	no
1404			0.054	0.031	0.035	0.018	0.021	-0.003	-0.029	0.063	0.061	-0.003	-0.005	0.01	0.005	-0.009	-0.006	-0.009	-0.003	-0.006	-0.01	1	1	1	1	1	no
1414			0.134	0.073	0.155	0.009	0.511	0.234	0.024	0.225	0.229	0.01	-0.007	0.104	0.28	0.021	0.043	0.372	0.124	0.248	0.512	0.576	0.209	0.596	N/A	1	yes
1417			0.946	0.867	0.921	0.973	0.935	0.014	-0.027	0.136	0.13	0.029	-0.004	0	-0.008	0.006	0.067	0.016	0.016	-0.009	0.007	1	0.578	0.289	1	1	no
1425			0.964	0.854	0.953	0.786	0.904	0.05	-0.083	0.201	0.184	0.065	-0.01	0.127	0.02	0.046	0.008	0.003	0.106	0.007	0.043	1	0.571	0.094	0.424	1	no
1439			0.18	0.225	0.22	0.298	0.344	0.012	0.078	0.344	0.371	-0.006	-0.006	0.029	0.057	-0.013	0.003	0.021	0.006	0.026	-0.006	0.642	0.374	0.214	0.505	0.322	no
1446			0.089	0.153	0.227	0.027	0.128	0.044	-0.036	0.219	0.21	0.01	0.061	0.026	-0.002	0.009	0.087	-0.008	0.158	0.024	0.062	1	1	0.711	1	0.552	no
1461	19	16.47	0.277	0.307	0.27	0.306	0.196	0	-0.028	0.407	0.392	-0.007	-0.009	-0.007	0.01	-0.008	-0.011	0.023	-0.008	0.005	0.022	0.188	1	0.303	0.53	0.174	no
1481			0.348	0.316	0.386	0.214	0.649	0.094	0	0.432	0.431	-0.008	-0.005	0.035	0.157	0.002	0.016	0.19	0.06	0.122	0.319	1	0.188	0.092	0.698	1	no
1494			0.134	0.092	0.071	0.036	0.022	0.02	0.021	0.128	0.129	-0.001	0.012	0.051	0.07	-0.007	0.017	0.035	0.002	0.015	-0.006	1	1	0.235	1	1	no
1496			0.804	0.786	0.769	0.866	0.787	0.001	-0.074	0.341	0.315	-0.007	-0.005	0.005	-0.01	-0.007	0.014	-0.01	0.024	-0.009	0.011	1	0.091	0.254	1	0.404	no
1507			0.611	0.728	0.708	0.365	0.833	0.12	0.167	0.341	0.405	0.019	0.01	0.104	0.1	-0.011	0.224	0.018	0.202	0.03	0.355	0.388	0.264	0.329	0.236	0.262	yes
1521			0.911	0.959	0.947	0.938	1	0.012	-0.062	0.098	0.092	0.01	0.002	-0.003	0.073	-0.008	-0.004	0.029	-0.008	0.038	0.048	1	1	1	1	N/A	no
1531			0.094	0.183	0.163	0.26	0.182	0.017	-0.231	0.353	0.285	0.024	0.013	0.082	0.024	-0.008	0.009	-0.009	0.02	-0.008	0.01	1	0.312	0.326	0.012	0.314	no
1544			0.17	0.205	0.312	0.047	0.256	0.059	-0.27	0.387	0.302	-0.005	0.049	0.067	0.015	0.022	0.103	-0.002	0.214	0.001	0.161	0.332	0.661	0.002	1	0.041	no
1545			0.972	0.922	0.896	0.97	0.787	0.057	-0.144	0.181	0.155	0.015	0.037	-0.01	0.155	-0.005	0.013	0.063	0.034	0.037	0.148	1	1	1	1	0.164	no
1570			0.946	0.867	0.912	0.938	0.851	0.011	-0.023	0.178	0.172	0.027	0.001	-0.008	0.042	0	0.018	-0.01	-0.004	0.01	0.032	1	0.178	1	1	0.57	no
1597			0.945	0.949	0.991	0.902	0.989	0.022	0.024	0.082	0.083	-0.009	0.025	0.004	0.019	0.022	0.006	0.017	0.067	-0.01	0.057	1	1	N/A	0.419	N/A	no
1602			0.714	0.67	0.737	0.732	0.968	0.057	0.105	0.304	0.338	-0.006	-0.008	-0.009	0.197	-0.001	-0.003	0.251	-0.01	0.173	0.179	1	0.094	0.497	0.502	1	no
1616			0.818	0.728	0.855	0.764	1	0.063	0.055	0.247	0.261	0.012	-0.005	0	0.161	0.038	-0.007	0.265	0.018	0.128	0.216	0.353	0.264	1	0.708	N/A	no
1623			0.44	0.409	0.519	0.373	0.468	0	0.288	0.354	0.488	-0.013	-0.001	-0.005	-0.012	0.011	-0.012	-0.006	0.03	-0.007	0.006	0.003	0.119	0.101	0.006	0.77	no
1631			0.255	0.141	0.25	0.3	0.011	0.071	0.015	0.287	0.288	0.03	-0.01	-0.004	0.208	0.026	0.06	0.106	-0.004	0.203	0.252	1	0.572	0.274	1	N/A	no
1637			0.161	0.102	0.194	0.25	0.117	0.017	-0.078	0.293	0.27	0.007	-0.003	0.016	-0.001	0.025	0.062	-0.009	0	0.014	0.046	0.326	1	0.181	0.725	0.483	no
1642			0.357	0.235	0.298	0.393	0.239	0.014	-0.03	0.429	0.416	0.026	0	-0.005	0.023	0.001	0.047	-0.012	0.012	-0.001	0.043	0.77	0.708	0.751	0.417	0.247	no
1650			0.643	0.685	0.618	0.618	0.6	-0.005	-0.09	0.507	0.463	-0.005	-0.007	-0.007	-0.006	0.001	0.001	0.005	-0.008	-0.009	-0.009	0.77	1	0.39	0.39	1	no
1653	16	37.56	0.58	0.677	0.535	0.655	0.946	0.097	0.031	0.388	0.395	0.01	-0.005	0.001	0.291	0.033	-0.009	0.201	0.02	0.338	0.215	0.585	0.742	0.598	0.145	1	no
1660			0.982	0.929	0.939	0.973	0.989	0.01	0.059	0.068	0.071	0.026	0.014	-0.007	-0.008	-0.01	0.013	0.036	0.004	0.023	-0.003	1	1	0.178	1	N/A	no
1678			0.055	0.098	0.046	0.018	0.022	0.012	0.031	0.087	0.089	0.003	-0.008	0.011	0.004	0.009	0.05	0.037	0.004	-0.001	-0.01	1	0.351	1	1	1	no
1680			0.13	0.173	0.132	0.054	0.404	0.107	-0.056	0.281	0.265	-0.001	-0.008	0.027	0.171	-0.002	0.063	0.113	0.028	0.17	0.302	0.578	1	0.577	1	1	no
1684	4	64.36	0.5	0.531	0.445	0.562	0.372	0.012	0.041	0.476	0.49	-0.009	-0.004	-0.002	0.022	0.005	-0.008	0.039	0.018	0.002	0.06	0.293	1	0.786	0.586	1	no
1688	3	45.35	0.143	0.085	0.114	0.027	0.032	0.025	0.045	0.138	0.143	0.006	-0.005	0.075	0.062	-0.006	0.022	0.014	0.048	0.037	-0.009	1	0.277	0.537	1	1	no
1696			0.111	0.141	0.125	0.145	0.013	0.013	0.23	0.146	0.187	-0.008	-0.01	-0.007	0.059	-0.01	-0.013	0.091	-0.01	0.073	0.088	0.11	0.198	1	0.009	N/A	no
1700	9	44.55	0.071	0.02	0.08	0.045	0.043	0.002	0.02	0.097	0.097	0.017	-0.009	-0.003	-0.003	0.027	0	-0.002	0.003	0.003	-0.01	0.235	1	1	1	1	no
1703			0.125	0.067	0.058	0.093	0.109	0.001	-0.098	0.18	0.163	0.01	0.019	-0.003	-0.008	-0.009	-0.005	0.001	0	0.008	-0.008	1	1	1	1	1	no
1734			0.804	0.714	0.732	0.67	0.691	0.004	0.014	0.396	0.397	0.012	0.006	0.036	0.024	-0.009	-0.006	-0.009	0	-0.005	-0.01	1	1	0.734	0.242	1	no
1738			0.054	0.094	0.088	0.116	0.213	0.026	-0.026	0.203	0.194	0.002	-0.001	0.015	0.1	-0.009	-0.007	0.044	-0.004	0.053	0.025	0.131	1	1	0.544	0.661	no
1739			0.071	0.135	0.053	0.116	0.213	0.028	0.002	0.203	0.201	0.013	-0.005	0.003	0.073	0.031	-0.009	0.01	0.017	0.102	0.024	1	1	1	0.544	1	no
1741			0.08	0.041	0.045	0.125	0.021	0.019	-0.02	0.118	0.114	0.005	0.003	0.002	0.025	-0.009	0.035	-0.004	0.032	-0.001	0.063	1	1	1	1	1	no
1751			0.071	0.125	0.114	0.188	0	0.04	0.064	0.164	0.172	0.007	0	0.049	0.054	-0.01	0.005	0.115	0.011	0.093	0.165	0.235	1	0.136	1	N/A	no
1763			0.929	0.958	0.973	0.915	1	0.016	0.028	0.082	0.084	-0.001	0.013	-0.009	0.058	-0.006	0.005	0.031	0.022	0.015	0.07	1	1	1	0.309	N/A	no
1772			0.562	0.571	0.544	0.509	0.255	0.054	0.007	0.475	0.472	-0.01	-0.008	-0.005	0.168	-0.007	-0.003	0.179	-0.007	0.151	0.117	0.586	1	0.426	0.188	0.243	no
1776			0.795	0.802	0.754	0.791	0.902	0.009	0.021	0.299	0.304	-0.01	-0.004	-0.008	0.034	-0.005	-0.01	0.027	-0.005	0.061	0.037	0.426	0.064	0.285	0.423	1	no
1817			0.509	0.48	0.395	0.518	0.337	0.015	-0.083	0.531	0.485	-0.006	0.019	-0.009	0.051	0.007	-0.007	0.033	0.021	-0.002	0.054	0.107	0.26	0.408	0.114	0.524	no
1818			0.951	0.967	0.935	0.972	1	0.007	-0.041	0.07	0.066	-0.007	-0.007	-0.003	0.037	0.001	-0.01	0.022	0.007	0.051	0.016	1	1	1	1	N/A	no
1824			0.375	0.337	0.311	0.387	0.766	0.123	-0.003	0.441	0.435	-0.006	0	-0.01	0.261	-0.008	-0.006	0.307	0.003	0.337	0.247	0.778	1	0.748	0.251	1	yes
1833			0.08	0.01	0.071	0.188	0.085	0.042	-0.037	0.16	0.152	0.044	-0.008	0.04	-0.009	0.036	0.146	0.052	0.05	-0.008	0.033	1	N/A	1	1	1	no
1838			0.812	0.823	0.763	0.875	0.819	0.001	0.059	0.279	0.295	-0.011	-0.002	0.004	-0.011	0.001	0	-0.011	0.033	0	0.001	0.379	0.621	0.712	0.185	0.626	no
1841			0.134	0.184	0.105	0.027	0.391	0.117	0.124	0.217	0.25	-0.001	-0.004	0.066	0.153	0.014	0.115	0.088	0.04	0.196	0.342	0.576	0.038	1	1	0.069	no
1847	5	40.34	0.688	0.663	0.57	0.827	0.968	0.11	-0.039	0.358	0.343	-0.008	0.021	0.044	0.224	0.009	0.06	0.257	0.138	0.342	0.09	1	0.755	0.588	1	1	yes
1857	7	30.98	0.321	0.337	0.316	0.214	0.053	0.061	-0.091	0.384	0.351	-0.008	-0.007	0.021	0.197	-0.008	0.027	0.216	0.018	0.189	0.093	0.031	0.755	0.375	0.698	1	no
1865			0.062	0.031	0.116	0.109	0.085	0.006	0.009	0.147	0.147	0.001	0.009	0.005	-0.005	0.04	0.034	0.017	-0.009	-0.005	-0.007	1	1	0.544	0.489	1	no
1867			0.073	0.094	0.037	0.041	0.096	0.003	-0.073	0.136	0.126	-0.007	0.003	0	-0.006	0.018	0.013	-0.01	-0.009	0.019	0.014	1	1	1	1	1	no
1869			0.929	0.904	0.965	0.973	1	0.021	-0.064	0.092	0.085	-0.005	0.005	0.013	0.057	0.022	0.034	0.086	-0.008	0.023	0.015	1	1	1	1	N/A	no
1876			0.929	0.865	0.921	0.938	1	0.023	-0.035	0.131	0.126	0.013	-0.008	-0.008	0.058	0.008	0.021	0.125	-0.006	0.064	0.049	1	1	1	1	N/A	no
1920			0.827	0.823	0.836	0.929	0.947	0.021	0.114	0.194	0.217	-0.011	-0.01	0.038	0.057	-0.011	0.041	0.061	0.031	0.048	-0.007	0.648	0.14	0.136	1	1	no
1933			0.196	0.327	0.307	0.198	0.106	0.036	-0.111	0.379	0.338	0.036	0.024	-0.008	0.023	-0.008	0.034	0.124	0.022	0.104	0.023	0.1	0.53	1	0.665	1	no
1935			0.054	0.194	0.114	0.107	0.12	0.015	0.008	0.204	0.204	0.08	0.015	0.011	0.019	0.014	0.02	0.01	-0.009	-0.01	-0.008	1	0.351	0.537	1	1	no
1937			0.045	0.065	0.036	0	0.011	0.013	-0.041	0.063	0.06	-0.005	-0.008	0.036	0.01	0	0.063	0.029	0.027	0.003	0.003	1	1	1	N/A	N/A	no
1940			0.92	0.913	0.972	0.991	0.989	0.025	0.033	0.077	0.08	-0.01	0.018	0.049	0.043	0.022	0.058	0.049	0.001	-0.002	-0.01	1	0.282	1	N/A	N/A	no
1941			0.075	0.061	0.073	0.179	0	0.045	0.045	0.133	0.137	-0.009	-0.009	0.037	0.058	-0.01	0.049	0.05	0.039	0.058	0.152	1	1	1	0.337	N/A	no
1985			0.722	0.756	0.655	0.727	0.878	0.024	-0.015	0.376	0.367	-0.008	0.001	-0.009	0.062	0.014	-0.008	0.038	0.003	0.117	0.059	1	0.704	0.771	0.733	1	no
1995			0.183	0.216	0.144	0.26	0.023	0.047	-0.217	0.321	0.263	-0.005	-0.002	0.01	0.116	0.009	-0.003	0.155	0.034	0.079	0.191	0.181	0.657	0.575	0.012	1	no
1997			0.464	0.327	0.482	0.382	0.011	0.139	0.027	0.38	0.386	0.03	-0.009	0.005	0.418	0.039	-0.003	0.292	0.01	0.437	0.336	1	0.53	0.589	0.575	N/A	yes
2004			0.562	0.469	0.623	0.527	0.436	0.012	0.008	0.491	0.49	0.008	-0.002	-0.006	0.022	0.037	-0.003	-0.009	0.01	0.058	0.007	0.791	1	0.584	1	1	no
2009			0.179	0.112	0.188	0.134	0.065	0.01	0.023	0.228	0.23	0.008	-0.009	-0.002	0.047	0.013	-0.008	0.004	0.001	0.054	0.015	1	1	1	0.237	1	no
2030	9	5.44	0.5	0.49	0.446	0.768	0.138	0.18	0.004	0.421	0.418	-0.01	-0.003	0.135	0.249	-0.006	0.146	0.242	0.189	0.194	0.563	0.589	0.777	0.293	0.46	0.574	yes
2043			0.062	0.071	0.071	0.036	0.011	0.001	0.338	0.063	0.095	-0.013	-0.012	-0.003	0.023	-0.015	0	0.029	0.001	0.029	0.003	0.181	0.011	0.017	1	N/A	no
2050			0.411	0.286	0.384	0.33	0.298	0.003	0.095	0.411	0.445	0.024	-0.009	0.004	0.018	0.01	-0.006	-0.01	-0.005	0.006	-0.007	0.785	0.491	0.046	0.242	0.18	no
2052			0.562	0.562	0.535	0.482	0.745	0.028	0.005	0.477	0.472	-0.01	-0.008	0.004	0.061	-0.008	0.004	0.062	-0.004	0.081	0.126	0.586	0.569	0.791	1	0.701	no
2054			0.375	0.276	0.404	0.312	0.553	0.036	-0.052	0.48	0.455	0.012	-0.007	0	0.052	0.027	-0.005	0.138	0.011	0.035	0.104	0.57	1	0.278	0.058	0.77	no
2064			0.67	0.604	0.636	0.491	0.609	0.011	0.002	0.476	0.472	0	-0.006	0.054	-0.002	-0.007	0.016	-0.011	0.033	-0.008	0.017	1	0.545	0.568	0.43	0.546	no
2069			0.964	0.906	0.965	0.946	1	0.016	0.035	0.079	0.082	0.018	-0.009	-0.005	0.024	0.019	0.002	0.082	-0.005	0.023	0.041	1	0.338	1	1	N/A	no
2072			0.953	0.947	0.846	0.833	1	0.054	0.011	0.146	0.146	-0.009	0.052	0.064	0.033	0.042	0.053	0.041	-0.009	0.132	0.144	1	1	0.329	1	N/A	no
2073			0.902	0.898	0.912	0.848	0.898	-0.003	0	0.192	0.192	-0.011	-0.008	0.005	-0.011	-0.009	0.002	-0.012	0.012	-0.009	0.001	0.419	0.399	1	0.334	0.365	no
2075			0.836	0.908	0.866	0.705	0.926	0.048	0.1	0.223	0.245	0.011	-0.005	0.037	0.026	-0.002	0.11	-0.011	0.065	0.01	0.134	0.619	0.038	0.576	0.198	1	no
2076			0.929	0.926	0.956	1	0.989	0.018	0.247	0.056	0.075	-0.013	-0.003	0.061	0.031	-0.004	0.067	0.033	0.035	0.01	0.002	0.235	0.012	1	N/A	N/A	no
2080			0.018	0	0	0.143	0	0.112	-0.139	0.064	0.056	0.007	0.009	0.093	0.007	0	0.127	0	0.134	0	0.126	1	N/A	N/A	0.58	N/A	yes
2082			0.361	0.277	0.277	0.4	0.085	0.06	-0.052	0.402	0.38	0.008	0.008	-0.006	0.184	-0.008	0.024	0.107	0.025	0.104	0.222	0.768	0.463	0.188	1	0.024	no
2084			0.402	0.204	0.321	0.366	0.174	0.037	-0.005	0.407	0.399	0.079	0.005	-0.007	0.108	0.026	0.052	-0.006	-0.005	0.047	0.078	0.586	0.661	0.765	0.395	0.318	no
2127			0.865	0.819	0.827	0.9	0.963	0.018	-0.053	0.228	0.213	-0.001	-0.004	-0.004	0.044	-0.008	0.018	0.087	0.013	0.076	0.017	1	0.319	1	0.425	1	no
2147			0.804	0.904	0.875	0.875	0.766	0.015	-0.018	0.262	0.257	0.029	0.01	0.01	-0.006	-0.005	-0.005	0.056	-0.008	0.031	0.031	1	0.344	0.581	0.581	0.692	no
2158	3	10.5	0.909	0.908	0.974	0.991	0.926	0.019	-0.003	0.109	0.108	-0.01	0.029	0.061	-0.007	0.029	0.063	-0.009	0	0.016	0.047	1	0.332	1	N/A	1	no
2179	6	85.53	0.643	0.429	0.538	0.464	0.777	0.067	0.078	0.428	0.458	0.079	0.012	0.054	0.033	0.012	-0.008	0.216	0	0.108	0.177	1	0.567	0.052	0.6	0.415	no
2184			0.955	0.927	0.946	0.991	0.926	0.005	0.027	0.095	0.095	-0.002	-0.01	0.016	-0.001	-0.008	0.045	-0.01	0.021	-0.007	0.047	1	1	0.131	N/A	1	no
2200			0.482	0.612	0.509	0.527	0.66	0.013	-0.024	0.503	0.484	0.025	-0.007	-0.005	0.054	0.012	0.005	-0.004	-0.009	0.036	0.026	0.421	0.551	0.596	0.431	0.518	no
2201			0.056	0.067	0.036	0	0.011	0.015	-0.045	0.068	0.064	-0.009	-0.005	0.047	0.018	0	0.064	0.029	0.027	0.003	0.002	1	1	1	N/A	N/A	no
2207			0.464	0.541	0.554	0.304	0.489	0.032	0.01	0.477	0.482	0.003	0.007	0.046	-0.01	-0.01	0.102	-0.007	0.113	-0.003	0.061	0.788	1	0.786	0.063	0.039	no
2215			0.764	0.872	0.791	0.917	0.722	0.031	0.065	0.277	0.294	0.029	-0.008	0.075	-0.007	0.013	0.002	0.057	0.052	0.001	0.115	1	1	0.217	1	0.271	no
2234			0.096	0.2	0.066	0.073	0.319	0.081	0.059	0.225	0.237	0.033	-0.004	-0.006	0.133	0.069	0.061	0.025	-0.008	0.183	0.173	0.379	0.665	1	1	0.176	no
2236	5	0	0.445	0.444	0.482	0.407	0.778	0.074	-0.02	0.476	0.463	-0.01	-0.007	-0.006	0.197	-0.007	-0.006	0.2	0.003	0.16	0.239	1	0.764	1	0.398	0.663	no
2242			0.33	0.327	0.482	0.348	0.543	0.03	-0.002	0.474	0.466	-0.011	0.038	-0.009	0.079	0.039	-0.01	0.082	0.028	-0.001	0.066	0.242	0.327	0.425	1	0.145	no
2249			0.223	0.122	0.116	0.188	0.267	0.018	-0.081	0.318	0.293	0.026	0.032	-0.004	-0.005	-0.008	0.007	0.056	0.012	0.064	0.009	0.714	1	1	0.667	1	no
2264			0.562	0.468	0.545	0.591	0.402	0.013	-0.026	0.512	0.49	0.009	-0.008	-0.008	0.042	0.002	0.02	0	-0.006	0.031	0.06	0.425	0.564	0.433	0.401	0.22	no
2285			0.973	0.939	0.939	0.92	0.915	0	0	0.117	0.117	0.005	0.006	0.02	0.022	-0.009	-0.006	-0.007	-0.006	-0.006	-0.01	1	1	1	1	0.277	no
2296			0.945	0.957	0.991	0.972	0.935	0.001	0.168	0.064	0.076	-0.008	0.023	-0.003	-0.01	0.014	-0.01	-0.008	-0.005	0.032	0.001	1	1	N/A	0.029	0.159	no
2298			0.688	0.643	0.842	0.804	0.728	0.026	-0.005	0.379	0.373	-0.005	0.056	0.026	-0.006	0.092	0.054	0.007	-0.004	0.029	0.006	1	1	1	0.418	1	no
2305			0.098	0.208	0.125	0.155	0.053	0.019	-0.059	0.232	0.218	0.038	-0.005	0.007	0.005	0.015	0.001	0.091	-0.005	0.021	0.044	1	1	1	0.331	1	no
2340			0.929	0.936	0.939	1	0.904	0.014	0.001	0.108	0.108	-0.009	-0.008	0.063	-0.006	-0.009	0.06	-0.005	0.052	-0.002	0.093	1	1	1	N/A	0.344	no
2368			0.536	0.367	0.579	0.643	0.351	0.056	0.014	0.472	0.473	0.046	-0.006	0.014	0.057	0.077	0.133	-0.01	0	0.091	0.149	0.294	0.767	0.785	1	0.754	no
2374			0.562	0.612	0.553	0.464	0.66	0.012	0.009	0.483	0.482	-0.004	-0.009	0.01	0.01	-0.002	0.034	-0.005	0.006	0.014	0.065	0.791	1	0.79	0.6	1	no
2377	18	7.07	0.08	0.061	0.088	0.054	0	0.012	-0.07	0.113	0.105	-0.006	-0.008	-0.003	0.066	-0.004	-0.009	0.051	0.001	0.072	0.041	1	1	1	1	N/A	no
2387			0.295	0.255	0.272	0.312	0.272	-0.008	0.045	0.39	0.403	-0.006	-0.008	-0.01	-0.01	-0.008	-0.002	-0.01	-0.005	-0.01	-0.007	0.198	0.705	0.522	0.356	0.71	no
2404			0.652	0.755	0.688	0.564	0.936	0.08	-0.008	0.378	0.373	0.016	-0.005	0.007	0.204	0.002	0.068	0.107	0.024	0.169	0.295	0.773	0.442	0.535	0.787	1	no
2405			0.727	0.698	0.741	0.745	0.851	0.006	0.055	0.349	0.367	-0.008	-0.009	-0.009	0.034	-0.006	-0.005	0.054	-0.009	0.026	0.023	1	0.733	1	0.728	0.249	no
2416			0.775	0.695	0.65	0.543	0.766	0.029	0.222	0.331	0.417	0.006	0.025	0.101	-0.01	-0.009	0.033	0.002	0.008	0.019	0.091	1	0.721	0.004	0	0.692	no
2418			0.962	0.949	0.96	0.866	0.844	0.032	-0.118	0.168	0.148	-0.008	-0.01	0.048	0.07	-0.008	0.031	0.05	0.045	0.066	-0.007	1	1	1	0.576	0.57	no
2421			0.473	0.383	0.464	0.509	0.649	0.024	0.08	0.454	0.485	0.007	-0.009	-0.008	0.051	0.004	0.021	0.123	-0.007	0.057	0.027	1	0.357	1	0.003	0.521	no
2423			0.75	0.589	0.708	0.804	0.915	0.062	0.11	0.317	0.349	0.047	-0.007	-0.004	0.079	0.021	0.095	0.244	0.014	0.119	0.037	0.058	0.536	0.745	0.077	0.277	no
2430			0.009	0.058	0.057	0.009	0	0.022	-0.043	0.053	0.05	0.03	0.027	-0.009	-0.002	-0.01	0.03	0.051	0.027	0.045	-0.002	N/A	1	1	N/A	N/A	no
2443			0.934	0.927	0.98	0.972	1	0.016	-0.05	0.075	0.07	-0.01	0.016	0.008	0.051	0.023	0.013	0.064	-0.008	0.008	0.015	1	1	1	1	N/A	no
2458			0.473	0.5	0.509	0.536	0.351	0.011	-0.07	0.532	0.49	-0.007	-0.007	-0.001	0.021	-0.008	-0.006	0.036	-0.007	0.04	0.058	0.793	0.091	1	0.788	0.754	no
2459	9	46.18	0.098	0.177	0.096	0.116	0	0.031	0.039	0.164	0.17	0.016	-0.009	-0.008	0.081	0.018	0.005	0.166	-0.007	0.081	0.099	0.419	0.621	1	0.544	N/A	no
2469			0.398	0.449	0.439	0.536	0.535	0.005	0.033	0.482	0.492	-0.004	-0.006	0.029	0.027	-0.01	0.006	0.004	0.009	0.007	-0.011	1	0.774	0.288	1	0.76	no
2472			0.645	0.707	0.643	0.848	0.707	0.026	0.082	0.372	0.401	-0.003	-0.01	0.095	-0.002	-0.003	0.047	-0.012	0.097	-0.001	0.049	0.559	0.159	0.38	1	0.724	no
2488			0.009	0.022	0.055	0	0	0.022	-0.034	0.034	0.033	-0.004	0.025	0	-0.002	0.004	0.015	0.011	0.046	0.041	0	N/A	1	1	N/A	N/A	no
2497			0.991	0.99	0.93	0.935	0.989	0.02	0.066	0.059	0.062	-0.01	0.039	0.032	-0.01	0.035	0.028	-0.011	-0.01	0.032	0.025	N/A	N/A	1	0.187	N/A	no
2514			0.902	0.927	0.921	0.839	0.936	0.008	0.019	0.169	0.169	-0.005	-0.007	0.008	-0.001	-0.01	0.026	-0.009	0.022	-0.009	0.035	1	1	0.289	0.615	1	no
2533			0.727	0.816	0.781	0.732	0.989	0.057	-0.003	0.293	0.291	0.013	0	-0.009	0.227	-0.006	0.009	0.143	-0.003	0.172	0.218	0.303	0.181	1	0.502	N/A	no
2545			0.065	0.021	0.054	0.036	0.191	0.055	0.059	0.124	0.128	0.011	-0.011	-0.002	0.062	0.003	-0.006	0.135	-0.007	0.079	0.112	0.187	1	0.131	1	1	no
2549			0.848	0.857	0.851	0.982	0.979	0.047	-0.062	0.178	0.167	-0.009	-0.008	0.102	0.089	-0.009	0.096	0.083	0.098	0.085	-0.01	0.334	1	1	1	1	no
2566			0.071	0.083	0.037	0	0	0.031	-0.065	0.077	0.071	-0.008	0.003	0.064	0.057	0.01	0.082	0.073	0.029	0.025	0	1	1	1	N/A	N/A	no
2567			0.08	0.043	0.05	0.125	0.011	0.022	-0.085	0.123	0.113	0.002	-0.002	0.002	0.042	-0.009	0.034	0.008	0.026	0.014	0.084	1	1	1	1	N/A	no
2579			0.136	0.122	0.184	0.295	0.085	0.037	0.041	0.258	0.264	-0.008	-0.001	0.062	0.004	0.005	0.075	-0.002	0.023	0.031	0.119	1	1	1	0.198	1	no
2590			0.857	0.888	0.795	0.929	0.978	0.038	0.032	0.186	0.189	-0.005	0.004	0.018	0.078	0.021	0.001	0.053	0.063	0.135	0.017	1	1	0.212	1	1	no
2593			0.343	0.3	0.355	0.265	0.438	0.007	0.003	0.444	0.442	-0.007	-0.009	0.005	0.008	-0.004	-0.008	0.028	0.01	0.004	0.054	0.763	0.49	0.77	0.467	1	no
2598			0.944	0.952	0.904	1	1	0.033	0.171	0.062	0.074	-0.013	-0.002	0.046	0.041	0.005	0.043	0.039	0.09	0.082	0	0.11	1	0.344	N/A	N/A	no
2617			0.152	0.073	0.107	0.08	0.222	0.023	-0.054	0.231	0.215	0.021	0	0.016	0.007	-0.003	-0.009	0.077	-0.005	0.039	0.07	1	1	0.482	1	0.422	no
2624			0.892	0.927	0.894	0.765	0.783	0.032	-0.101	0.272	0.243	-0.004	-0.011	0.047	0.035	-0.005	0.083	0.07	0.049	0.037	-0.007	0.453	1	0.445	0.257	0.092	no
2629			0.05	0.06	0.082	0.255	0.062	0.073	0.046	0.166	0.171	-0.01	-0.002	0.139	-0.009	-0.008	0.117	-0.012	0.093	-0.009	0.112	1	1	0.299	0.719	1	no
2633			0.102	0.205	0.046	0.123	0.058	0.029	0.034	0.18	0.184	0.03	0.011	-0.008	0	0.105	0.015	0.079	0.029	-0.009	0.015	0.077	1	1	1	1	no
2638			0.946	1	0.954	0.982	1	0.017	-0.038	0.047	0.045	0.042	-0.008	0.01	0.041	0.035	0.007	0	0.004	0.034	0.007	1	N/A	1	1	N/A	no
2666			0.111	0.193	0.154	0.056	0.1	0.017	-0.152	0.245	0.211	0.018	0	0.012	-0.009	-0.003	0.08	0.024	0.043	0.003	0.004	1	0.321	0.585	1	1	no
2672			0.074	0.031	0.087	0.155	0.34	0.107	0.066	0.203	0.213	0.009	-0.009	0.021	0.193	0.016	0.072	0.267	0.01	0.17	0.081	1	1	0.314	0.099	1	yes
2684			0.071	0.128	0.088	0.113	0.193	0.011	-0.022	0.212	0.206	0.008	-0.008	0.001	0.055	0	-0.008	0.005	-0.005	0.037	0.015	0.235	1	1	1	0.644	no
2702	27	10.88	0.098	0.153	0.184	0.143	0.191	0.001	0.054	0.248	0.258	0.003	0.02	0	0.026	-0.007	-0.01	-0.006	-0.003	-0.01	-0.001	0.419	0.294	0.373	1	1	no
2709			0.163	0.09	0.122	0.272	0.202	0.022	0.129	0.237	0.274	0.009	-0.005	0.025	-0.01	-0.009	0.093	0.031	0.06	0.009	0.001	0.324	0.018	0.535	0.134	0.005	no
2774			0.509	0.52	0.491	0.409	0.152	0.078	-0.021	0.461	0.448	-0.009	-0.008	0.011	0.238	-0.008	0.016	0.254	0.005	0.219	0.14	1	1	1	0.587	1	no
2780			0.82	0.86	0.782	0.902	0.634	0.054	-0.298	0.401	0.303	-0.003	-0.003	0.02	0.079	0.013	-0.001	0.122	0.045	0.047	0.185	0.327	0.576	0.051	1	0	no
2786			0.833	0.778	0.843	0.877	0.773	0.003	0.037	0.287	0.291	0	-0.012	-0.002	0.002	0.002	0.025	-0.01	-0.007	0.004	0.029	0.623	0.422	0.011	0.567	0.415	no
2798			0.027	0.031	0.07	0	0.141	0.047	0.15	0.083	0.097	-0.009	0.01	0.018	0.076	0.004	0.025	0.063	0.06	0.016	0.144	1	1	0.231	N/A	0.198	no
2805			0.795	0.906	0.882	0.857	0.957	0.023	0.09	0.19	0.206	0.037	0.018	0.004	0.101	-0.008	0	0.009	-0.007	0.027	0.046	0.68	0.338	0.552	0.293	1	no
2815			0.061	0.111	0.045	0.088	0.054	-0.003	0.357	0.086	0.133	0.003	-0.009	-0.01	-0.016	0.02	-0.012	0.006	0.002	-0.013	-0.009	0.15	0.429	1	0.001	0.002	no
2819			0.134	0.224	0.193	0.339	0.532	0.105	0.044	0.357	0.368	0.018	0.004	0.101	0.303	-0.007	0.021	0.175	0.044	0.218	0.063	1	0.683	1	0.139	0.564	no
2841			1	1	1	1	0.893	0.102	-0.11	0.043	0.038	0	0	0	0.111	0	0	0.101	0	0.111	0.108	N/A	N/A	N/A	N/A	1	yes
2859	17	48.48	0.518	0.617	0.404	0.679	0.67	0.048	0.057	0.444	0.466	0.01	0.017	0.043	0.037	0.078	-0.003	-0.005	0.133	0.124	-0.011	1	1	1	0.218	0.525	no
2862	10	79.26	0.661	0.612	0.589	0.652	0.309	0.07	0.1	0.417	0.458	-0.006	0.001	-0.01	0.211	-0.009	-0.007	0.16	-0.001	0.138	0.202	0.139	1	0.785	0.555	0.312	no
2877			0.818	0.847	0.866	0.83	0.819	-0.007	0.006	0.275	0.273	-0.007	-0.001	-0.008	-0.01	-0.009	-0.008	-0.007	-0.004	-0.002	-0.009	1	1	0.237	1	1	no
2903			0.625	0.583	0.518	0.732	0.596	0.018	0.007	0.467	0.466	-0.007	0.015	0.016	-0.008	0	0.038	-0.01	0.086	0.004	0.031	0.57	0.767	0.116	0.18	0.77	no
2904			0.057	0.113	0.088	0.073	0.116	-0.002	-0.038	0.171	0.162	0.011	-0.003	-0.007	0.014	-0.008	-0.001	-0.011	-0.009	-0.007	0.001	1	1	0.32	1	1	no
2917			0.845	0.878	0.857	0.938	0.818	0.01	-0.158	0.266	0.227	-0.004	-0.007	0.036	-0.006	-0.006	0.013	0.005	0.027	-0.003	0.06	0.331	1	0.58	1	0.314	no
2932			0.33	0.34	0.245	0.118	0.196	0.037	0.088	0.33	0.357	-0.011	0.007	0.113	0.035	0.01	0.125	0.041	0.043	-0.004	0.014	0.558	0.335	0.064	1	1	no
2939	12	27.23	0.164	0.133	0.107	0.08	0.043	0.013	-0.048	0.196	0.185	-0.005	0.005	0.024	0.065	-0.006	0.006	0.04	-0.005	0.019	0.003	1	0.578	0.482	1	1	no
2942			0.045	0.082	0.089	0.179	0.032	0.033	0.024	0.147	0.151	0	0.008	0.079	-0.007	-0.011	0.03	0.009	0.026	0.019	0.095	1	0.022	1	0.674	1	no
2975			0.046	0.037	0.041	0	0.19	0.079	0.029	0.107	0.109	-0.009	-0.009	0.037	0.091	-0.011	0.032	0.099	0.033	0.098	0.201	1	1	1	N/A	0.62	no
2977			0.018	0.01	0.027	0.018	0.098	0.027	0.07	0.06	0.064	-0.008	-0.007	-0.009	0.05	-0.002	-0.008	0.063	-0.007	0.033	0.05	1	N/A	1	1	0.351	no
3025	12	48.99	0.607	0.49	0.418	0.616	0.394	0.034	-0.011	0.495	0.483	0.018	0.06	-0.008	0.079	-0.001	0.023	0.009	0.066	-0.009	0.087	1	1	0.059	0.58	0.229	no
3028			0.866	0.719	0.804	0.8	0.875	0.014	0.091	0.273	0.298	0.056	0.005	0.006	-0.009	0.009	0.007	0.06	-0.011	0.007	0.008	0.576	0.473	0.418	0.193	0.509	no
3065			0.056	0.13	0.073	0.027	0.022	0.022	-0.082	0.123	0.113	0.025	-0.006	0.001	0.005	0.01	0.066	0.07	0.013	0.017	-0.01	1	1	1	1	1	no
3067			0.616	0.606	0.625	0.636	0.564	-0.007	0.08	0.442	0.475	-0.011	-0.01	-0.01	-0.006	-0.009	-0.009	-0.008	-0.009	-0.002	0	0.156	1	0.778	0.381	0.558	no
3068			1	0.989	1	1	0.878	0.104	-0.117	0.053	0.047	0.001	0	0	0.12	0.002	0.001	0.088	0	0.126	0.124	N/A	N/A	N/A	N/A	1	yes
3076			0.058	0.062	0.091	0.118	0	0.02	0.036	0.117	0.12	-0.009	-0.001	0.012	0.045	-0.003	0.007	0.052	-0.006	0.076	0.099	1	1	1	0.145	N/A	no
3106			0.198	0.087	0.123	0.205	0.011	0.045	0.022	0.204	0.208	0.038	0.013	-0.008	0.152	-0.005	0.042	0.043	0.016	0.077	0.155	0.665	0.025	1	1	N/A	no
3111			0.089	0.202	0.088	0.009	0	0.077	-0.038	0.138	0.133	0.042	-0.008	0.059	0.074	0.044	0.184	0.192	0.057	0.072	-0.002	1	1	1	N/A	N/A	no
3116			0.755	0.614	0.7	0.606	0.675	0.008	0.038	0.42	0.436	0.034	-0.002	0.04	0.003	0.006	-0.011	-0.006	0.011	-0.01	-0.001	0.258	0.355	0.174	0.771	0.275	no
3127			0.812	0.786	0.786	0.929	0.819	0.017	-0.116	0.318	0.281	-0.006	-0.006	0.05	-0.008	-0.009	0.074	-0.005	0.072	-0.005	0.047	0.667	0.424	1	1	0.319	no
3130			0.436	0.319	0.427	0.473	0.574	0.021	0.02	0.478	0.481	0.019	-0.009	-0.007	0.028	0.015	0.038	0.115	-0.005	0.033	0.01	0.787	0.744	1	0.431	1	no
3142			0.846	0.881	0.77	0.704	1	0.08	0.118	0.224	0.248	-0.007	0.007	0.046	0.135	0.03	0.078	0.115	0	0.213	0.281	0.081	1	0.254	0.731	N/A	no
3145			0.194	0.208	0.236	0.027	0.66	0.255	-0.008	0.308	0.301	-0.009	-0.005	0.125	0.359	-0.008	0.145	0.337	0.166	0.301	0.626	1	0.661	0.466	1	1	yes
3177			0.264	0.37	0.241	0.37	0.364	0.008	0.168	0.36	0.43	0.016	-0.01	0.015	0.008	0.03	-0.01	-0.013	0.029	0.022	-0.014	0.035	0.213	0.473	0.772	0	no
3199			0.152	0.223	0.157	0.236	0	0.052	0.039	0.24	0.246	0.007	-0.01	0.013	0.131	0.004	-0.009	0.213	0.01	0.138	0.213	0.594	1	0.599	1	N/A	no
3231	10	77.63	0.736	0.731	0.81	0.713	0.681	0.002	-0.044	0.412	0.387	-0.01	0.007	-0.009	-0.001	0.008	-0.012	-0.004	0.015	0.035	-0.008	1	0.695	0.668	0.099	0.096	no
3234			0.973	0.929	0.909	0.946	0.989	0.011	0.096	0.087	0.095	0.013	0.026	0.001	-0.003	-0.009	-0.006	0.036	0	0.049	0.019	1	1	0.049	1	N/A	no
3236			0.291	0.245	0.25	0.027	0.2	0.061	0.015	0.302	0.306	-0.005	-0.004	0.225	0.011	-0.009	0.186	-0.006	0.183	-0.003	0.139	0.754	1	0.477	1	0.34	no
3249			0.938	0.906	0.891	0.866	0.862	0.002	-0.079	0.208	0.19	-0.002	0.005	0.021	0.024	-0.009	-0.001	0	-0.006	-0.006	-0.008	1	1	0.489	0.576	0.574	no
3257			0.286	0.316	0.286	0.188	0.574	0.079	0.075	0.382	0.408	-0.009	-0.01	0.017	0.149	-0.009	0.034	0.117	0.017	0.149	0.271	0.338	0.511	0.338	0.667	0.77	no
3285			0.679	0.714	0.611	0.726	0.75	0.002	0.157	0.356	0.418	-0.008	-0.001	-0.005	0	0.011	-0.011	-0.01	0.019	0.03	-0.01	0.755	0.168	0.043	1	0.24	no
3288			0.464	0.51	0.366	0.518	0.543	0.01	0.015	0.493	0.491	-0.005	0.009	-0.004	0.002	0.033	-0.008	-0.007	0.037	0.051	-0.009	0.279	0.081	0.395	1	1	no
3312			0.759	0.674	0.709	0.527	0.739	0.032	-0.013	0.433	0.42	0.01	-0.003	0.102	-0.008	-0.007	0.034	0.001	0.058	-0.009	0.081	0.484	0.092	0.347	0.417	1	no
3323			0.67	0.772	0.713	0.682	0.912	0.038	-0.306	0.467	0.36	0.019	-0.001	-0.005	0.149	0.002	0.013	0.06	-0.004	0.109	0.136	0	0.411	0.003	0.058	0.249	no
3325	1	39.16	0.427	0.439	0.37	0.373	0.352	-0.004	0.036	0.462	0.474	-0.01	-0.003	-0.004	0.001	0	-0.001	0.004	-0.01	-0.01	-0.01	0.59	0.774	1	1	0.745	no
3328			0.887	0.862	0.83	0.887	1	0.03	0.019	0.182	0.184	-0.009	0.004	-0.009	0.097	-0.007	-0.008	0.126	0.005	0.152	0.099	0.504	0.191	1	1	N/A	no
3338			0.1	0.12	0.044	0.056	0.011	0.02	-0.086	0.132	0.12	-0.007	0.015	0.005	0.06	0.031	0.017	0.084	-0.007	0.01	0.02	1	1	1	1	N/A	no
3346			0.839	0.792	0.75	0.786	0.278	0.217	-0.124	0.389	0.343	-0.001	0.017	0.001	0.485	-0.003	-0.008	0.415	-0.004	0.36	0.408	1	0.176	0.147	1	1	yes
3363			0.098	0.052	0.079	0.109	0.228	0.032	0.087	0.178	0.194	0.005	-0.008	-0.008	0.051	-0.005	0.013	0.111	-0.004	0.075	0.04	0.419	1	0.289	1	0.206	no
3376			0.91	0.886	0.96	0.955	0.943	0.006	-0.076	0.138	0.127	-0.007	0.011	0.007	-0.002	0.029	0.024	0.01	-0.009	-0.007	-0.009	1	1	1	1	1	no
3390	25	32.34	0.929	0.88	0.93	0.946	0.988	0.011	-0.015	0.122	0.12	0.004	-0.008	-0.006	0.03	0.005	0.018	0.076	-0.006	0.029	0.015	1	0.492	1	1	N/A	no
3403			0.798	0.716	0.696	0.815	0.976	0.056	0.164	0.254	0.3	0.006	0.018	-0.011	0.126	-0.011	0.014	0.213	0.027	0.225	0.106	1	0.072	1	0.01	1	no
3404	23	45.31	0.482	0.551	0.579	0.625	0.255	0.069	0.043	0.455	0.466	-0.001	0.008	0.03	0.093	-0.007	0.002	0.159	-0.005	0.185	0.235	0.008	0.389	1	1	0.701	no
3419			0.054	0.143	0.026	0.083	0.066	0.017	0.145	0.116	0.135	0.035	-0.001	-0.004	-0.014	0.079	0.007	0.017	0.022	0.006	-0.012	0.131	1	1	0.304	0.131	no
3428	10	79.26	0.991	0.949	0.964	0.982	0.851	0.053	0.072	0.088	0.094	0.022	0.008	-0.006	0.125	-0.006	0.008	0.041	-0.003	0.067	0.103	N/A	1	1	1	0.249	no
3444			0.17	0.219	0.202	0.179	0.351	0.019	0.059	0.318	0.339	-0.004	-0.005	-0.009	0.074	-0.01	-0.006	0.03	-0.006	0.046	0.066	0.643	0.03	0.429	0.674	0.521	no
3447			0.427	0.391	0.455	0.591	0.167	0.079	0.026	0.441	0.445	-0.008	-0.008	0.043	0.137	-0.002	0.067	0.107	0.027	0.163	0.306	0.59	1	0.794	0.78	0.572	no
3474			0.88	0.889	0.849	0.809	0.989	0.031	0.066	0.189	0.199	-0.01	-0.007	0.009	0.08	-0.005	0.014	0.077	-0.005	0.108	0.147	0.559	1	0.077	1	N/A	no
3480			0.582	0.533	0.598	0.545	0.543	-0.006	-0.08	0.53	0.491	-0.005	-0.007	-0.005	-0.005	-0.002	-0.01	-0.012	-0.002	-0.003	-0.009	0.265	0.082	0.403	0.279	0.551	no
3485			0.661	0.582	0.75	0.821	0.66	0.032	-0.023	0.419	0.41	0.005	0.012	0.058	-0.009	0.053	0.121	0.001	0.006	0.009	0.057	0.015	0.392	1	1	0.335	no
3488			0.902	0.968	0.918	0.945	1	0.02	-0.074	0.107	0.098	0.025	-0.007	0.005	0.083	0.013	-0.004	0.022	-0.003	0.068	0.042	1	1	1	1	N/A	no
3504	26	14.18	0.964	0.898	0.991	0.991	0.798	0.093	0.042	0.118	0.122	0.024	0.009	0.008	0.12	0.075	0.074	0.028	-0.009	0.186	0.184	1	0.399	N/A	N/A	1	no
3516			0.893	0.867	0.877	0.83	0.84	-0.003	-0.028	0.246	0.237	-0.007	-0.007	0.008	0.004	-0.01	-0.005	-0.008	0	-0.003	-0.008	1	0.178	1	1	0.578	no
3541			0.92	0.927	0.839	0.981	0.936	0.028	-0.005	0.144	0.142	-0.01	0.021	0.029	-0.009	0.027	0.025	-0.009	0.106	0.036	0.017	0.294	1	1	1	1	no
3553			0.848	0.745	0.86	0.607	0.553	0.087	-0.045	0.39	0.37	0.024	-0.008	0.129	0.185	0.033	0.033	0.069	0.144	0.202	-0.004	1	0.705	0.58	1	1	no
3566			0.01	0.033	0.01	0	0.167	0.106	-0.025	0.079	0.076	0.004	-0.01	0	0.142	0.003	0.026	0.084	0.001	0.139	0.171	N/A	1	N/A	N/A	1	no
3579			0.062	0.083	0.054	0.125	0.12	0.004	-0.05	0.169	0.16	-0.006	-0.008	0.015	0.01	-0.002	0.001	-0.004	0.023	0.018	-0.01	1	1	1	0.581	0.492	no
3589			0.991	0.99	0.902	0.973	0.989	0.038	0.061	0.055	0.058	-0.01	0.067	0	-0.01	0.059	-0.003	-0.011	0.033	0.055	-0.004	N/A	N/A	0.419	1	N/A	no
3601			0.714	0.75	0.634	0.755	0.633	0.006	0.156	0.364	0.416	-0.007	0.003	-0.007	0.004	0.019	-0.011	0.021	0.022	-0.013	0.023	0.338	0.245	0.002	0.064	1	no
3611			0.027	0.051	0.035	0.109	0.096	0.014	-0.012	0.12	0.117	-0.001	-0.008	0.043	0.034	-0.006	0.012	0.005	0.031	0.022	-0.009	1	1	1	0.489	1	no
3615	8	0	0.938	0.792	0.904	0.982	1	0.079	0.135	0.115	0.131	0.08	-0.002	0.015	0.046	0.038	0.166	0.197	0.046	0.079	0.007	0.181	0.395	0.413	1	N/A	no
3642			0.62	0.75	0.673	0.78	0.725	0.01	0.056	0.388	0.406	0.026	-0.004	0.048	0.012	0.004	-0.009	-0.011	0.019	-0.004	-0.004	0.246	0.694	0.762	0.68	1	no
3644			0.955	0.906	0.982	0.882	0.84	0.033	-0.017	0.157	0.153	0.009	0.004	0.028	0.064	0.047	-0.007	0.009	0.071	0.118	-0.002	1	0.338	1	1	1	no
3660			0.08	0.053	0.087	0	0.011	0.026	0.02	0.085	0.086	-0.003	-0.01	0.073	0.043	-0.003	0.049	0.019	0.08	0.047	0.002	1	1	0.314	N/A	N/A	no
3675			0.804	0.765	0.816	0.732	0.957	0.036	-0.013	0.297	0.29	-0.005	-0.009	0.005	0.093	-0.002	-0.007	0.133	0.011	0.082	0.16	1	1	1	1	1	no
3679	1	67.05	0.116	0.032	0.105	0.287	0.021	0.097	0.095	0.166	0.181	0.04	-0.008	0.078	0.056	0.03	0.199	-0.008	0.091	0.045	0.219	1	1	0.476	0.099	1	no
3682			0.009	0.08	0.009	0	0.011	0.04	-0.052	0.044	0.041	0.054	-0.009	0	-0.01	0.052	0.08	0.042	0	-0.01	0.003	N/A	1	N/A	N/A	N/A	no
3689			0.064	0.021	0.026	0.009	0.268	0.146	-0.147	0.145	0.124	0.013	0.008	0.034	0.143	-0.009	-0.005	0.225	0	0.225	0.27	1	1	1	N/A	0.231	yes
3692			0.929	0.926	0.93	0.884	0.904	-0.003	-0.089	0.171	0.156	-0.009	-0.008	0.004	-0.005	-0.009	0.001	-0.007	0.005	-0.005	-0.007	1	1	1	1	1	no
3696			0.875	0.885	0.893	0.759	0.936	0.028	0.091	0.201	0.22	-0.01	-0.006	0.034	0.013	-0.01	0.04	0.004	0.051	0.003	0.1	0.581	0.096	1	0.062	1	no
3722			0.723	0.809	0.684	0.67	0.543	0.028	0.144	0.363	0.416	0.01	-0.007	-0.004	0.058	0.03	0.038	0.14	-0.01	0.03	0.022	0.313	0.177	0.216	0.127	0.241	no
3740			0.427	0.436	0.456	0.348	0.511	0.005	-0.004	0.493	0.486	-0.009	-0.007	0.005	0.005	-0.01	0.006	0	0.014	-0.005	0.043	0.166	1	0.287	1	1	no
3754			0.42	0.429	0.366	0.355	0.152	0.041	-0.031	0.452	0.431	-0.009	-0.004	0	0.149	-0.001	0.003	0.161	-0.009	0.101	0.092	0.585	0.381	0.777	0.77	0.57	no
3757			0.045	0.052	0.088	0.054	0	0.011	0.023	0.088	0.089	-0.009	0.005	-0.008	0.032	-0.001	-0.009	0.042	-0.001	0.07	0.041	1	1	0.35	1	N/A	no
3769			0.952	0.938	0.906	0.827	0.989	0.042	-0.069	0.147	0.137	-0.01	0.007	0.068	0.013	-0.004	0.047	0.023	0.019	0.054	0.128	1	0.153	1	0.333	N/A	no
3788			0.123	0.025	0.185	0.08	0.468	0.178	-0.001	0.247	0.242	0.05	0.004	0	0.248	0.106	0.018	0.397	0.038	0.161	0.323	0.155	1	0.357	1	0.247	yes
3789	6	86.07	0.528	0.5	0.611	0.529	0.479	-0.001	0.09	0.462	0.494	-0.009	0.002	-0.011	-0.005	0.013	-0.008	-0.008	0.002	0.023	-0.005	0.285	0.237	0.001	0.414	0.389	no
3803			0.964	0.908	0.904	0.982	0.851	0.029	0.005	0.139	0.14	0.018	0.021	-0.003	0.067	-0.009	0.045	0.004	0.048	0.003	0.103	1	1	1	1	0.249	no
3804			0.946	0.936	0.946	0.824	1	0.054	-0.063	0.131	0.122	-0.008	-0.009	0.064	0.041	-0.008	0.048	0.054	0.064	0.041	0.159	1	1	1	1	N/A	no
3807	9	46.72	0.991	1	1	1	0.777	0.208	-0.031	0.076	0.073	-0.001	0	0	0.208	0	0	0.219	0	0.231	0.232	N/A	N/A	N/A	N/A	1	yes
3823			0.241	0.286	0.333	0.241	0.185	0.007	-0.039	0.392	0.377	-0.004	0.013	-0.008	0	-0.004	-0.005	0.016	0.013	0.046	-0.001	0.484	0.491	0.238	1	0.631	no
3824			0.855	0.802	0.842	0.875	0.734	0.012	-0.116	0.325	0.288	0.001	-0.008	-0.006	0.037	-0.004	0.011	0.004	-0.004	0.027	0.055	0.581	1	1	0.581	0.137	no
3827			0.9	0.959	0.9	0.809	1	0.053	-0.049	0.158	0.149	0.017	-0.008	0.024	0.085	0.017	0.092	0.03	0.024	0.085	0.171	1	1	1	1	N/A	no
3832			0.973	0.938	0.991	0.955	0.947	0.004	-0.041	0.078	0.075	0.006	0.001	-0.004	0	0.035	-0.006	-0.009	0.016	0.026	-0.009	1	1	N/A	1	1	no
3857			0.402	0.418	0.366	0.435	0.34	-0.003	-0.019	0.489	0.474	-0.009	-0.006	-0.007	-0.001	-0.004	-0.009	0.003	0.001	-0.009	0.009	0.781	1	0.777	1	1	no
3861			0.136	0.135	0.152	0.027	0.085	0.018	0.191	0.154	0.187	-0.011	-0.011	0.068	0.002	-0.011	0.071	0.001	0.081	0.008	0.022	0.244	1	0.014	1	0.277	no
3867			0.12	0.134	0.157	0.127	0	0.026	0.028	0.182	0.186	-0.011	-0.005	-0.009	0.103	-0.01	-0.01	0.127	-0.006	0.138	0.108	0.527	0.538	0.587	0.579	N/A	no
3875			0.652	0.653	0.675	0.839	0.734	0.021	0.095	0.368	0.401	-0.012	-0.01	0.079	0.004	-0.009	0.081	0.004	0.062	-0.002	0.024	0.017	1	0.552	0.326	0.708	no
3882			0.473	0.552	0.544	0.661	0.191	0.107	0.01	0.447	0.449	0.002	0.002	0.061	0.154	-0.01	0.014	0.235	0.019	0.225	0.358	0.593	0.24	0.791	0.768	1	no
3893			0.018	0.051	0.096	0.009	0	0.037	-0.068	0.07	0.065	0.007	0.047	-0.006	0.007	0.006	0.022	0.039	0.066	0.079	-0.002	1	1	1	N/A	N/A	no
3900			0.929	0.939	0.866	0.964	0.936	0.01	0.081	0.123	0.134	-0.011	0.012	0.004	-0.009	0.018	-0.006	-0.014	0.052	0.017	-0.001	1	0.005	1	1	1	no
3916			0.33	0.351	0.193	0.143	0.106	0.058	0.017	0.329	0.329	-0.009	0.039	0.084	0.124	0.054	0.104	0.148	0	0.019	-0.005	0.558	0.346	1	0.293	0.414	no
3920	28	50.99	0.143	0.173	0.164	0.34	0.202	0.028	0.178	0.263	0.315	-0.007	-0.008	0.09	0.003	-0.01	0.057	-0.008	0.068	-0.005	0.034	1	0.616	0.619	0.001	1	no
3949			0.979	1	0.972	1	0.92	0.025	0.478	0.027	0.049	-0.002	-0.017	0.001	0.02	0.008	0	0.065	0.012	0.013	0.072	0.011	N/A	0.029	N/A	0.227	no
3958			0.545	0.521	0.634	0.482	0.522	0.005	-0.06	0.525	0.492	-0.008	0.008	-0.001	-0.009	0.017	-0.006	-0.01	0.038	0.017	-0.006	1	0.772	0.565	0.79	1	no
3959			0.723	0.735	0.719	0.661	0.84	0.011	0.051	0.369	0.382	-0.008	-0.01	0	0.03	-0.01	0.003	0.024	-0.003	0.03	0.071	0.516	0.467	0.024	0.376	1	no
3962	8	56.7	0.955	0.969	0.868	0.982	0.947	0.029	0.061	0.097	0.102	-0.006	0.035	0.004	-0.009	0.053	-0.006	-0.004	0.08	0.024	0.01	1	1	0.23	1	1	no
3976	2	117.84	0.705	0.796	0.713	0.676	0.795	0.005	0.073	0.357	0.383	0.011	-0.009	-0.007	0.011	0.007	0.025	-0.013	-0.007	0.007	0.025	0.752	0.089	0.742	0.532	1	no
3989			0.925	0.88	0.894	0.936	0.979	0.01	0.022	0.138	0.14	0.001	-0.004	-0.008	0.021	-0.01	0.009	0.061	0.002	0.046	0.012	1	0.492	0.445	1	1	no
3997			0.824	0.761	0.736	0.627	0.641	0.025	0.017	0.395	0.394	0.002	0.011	0.085	0.075	-0.01	0.032	0.023	0.018	0.009	-0.009	0.653	1	0.035	0.563	0.728	no
4005			0.073	0.163	0.045	0.123	0.309	0.076	0.081	0.21	0.227	0.028	-0.001	0.005	0.163	0.064	-0.006	0.046	0.03	0.217	0.09	1	0.013	1	0.567	1	no
4012			0.87	0.87	0.84	0.855	0.844	-0.008	-0.064	0.265	0.247	-0.009	-0.004	-0.008	-0.007	-0.005	-0.009	-0.008	-0.008	-0.009	-0.011	0.578	1	0.326	0.302	1	no
4026			0.836	0.917	0.904	0.938	0.638	0.099	0.052	0.229	0.236	0.018	0.009	0.04	0.089	-0.01	-0.006	0.195	-0.002	0.18	0.239	0.136	1	0.069	1	0.751	no
4037	10	87.41	0.768	0.723	0.722	0.718	0.891	0.016	0.191	0.288	0.351	-0.006	-0.006	-0.004	0.041	-0.013	-0.012	0.075	-0.012	0.074	0.078	0.46	0.291	0.014	0.317	0.421	no
4040			0.589	0.551	0.5	0.366	0.413	0.026	0.039	0.47	0.486	-0.006	0.007	0.087	0.051	-0.005	0.057	0.027	0.026	0.004	-0.006	0.582	1	0.422	0.777	0.545	no
4048			0.991	1	1	1	0.883	0.098	0.075	0.042	0.045	-0.001	0	0	0.092	0	0	0.109	0	0.119	0.118	N/A	N/A	N/A	N/A	0.483	yes
4062	15	76.8	0.449	0.432	0.491	0.589	0.512	0.005	-0.045	0.522	0.494	-0.009	-0.005	0.028	-0.001	-0.003	0.036	0.003	0.008	-0.009	0	0.15	1	0.787	0.037	0.125	no
4089			0.696	0.622	0.702	0.564	0.67	0.006	0.013	0.448	0.449	0.002	-0.009	0.028	-0.009	0.005	-0.003	-0.006	0.032	-0.007	0.014	0.339	1	0.751	1	1	no
4100			0.223	0.143	0.196	0.255	0.543	0.103	0.066	0.335	0.357	0.01	-0.008	-0.007	0.188	0.001	0.029	0.294	0.001	0.223	0.152	0.115	1	1	0.475	0.241	no
4117			0.062	0.083	0.096	0.009	0	0.03	-0.078	0.101	0.092	-0.006	0	0.033	0.049	-0.008	0.056	0.074	0.066	0.081	-0.002	1	1	1	N/A	N/A	no
4160			0.196	0.151	0.031	0.115	0.143	0.027	-0.168	0.254	0.216	-0.002	0.119	0.017	0.001	0.079	-0.004	-0.01	0.042	0.071	-0.006	0.175	0.567	1	1	0.573	no
4179			0.188	0.289	0.272	0.198	0.105	0.018	0.215	0.251	0.323	0.016	0.011	-0.011	0.014	-0.011	0.009	0.086	0.005	0.073	0.019	0.379	0.003	1	0.098	0.049	no
4180			0.036	0.073	0.088	0.134	0.054	0.011	0.015	0.14	0.14	0.005	0.014	0.052	-0.006	-0.009	0.01	-0.007	0.001	-0.002	0.026	1	1	0.35	1	1	no
4183			0.83	0.956	0.898	1	0.979	0.067	-0.008	0.12	0.118	0.066	0.01	0.163	0.105	0.013	0.04	-0.002	0.095	0.042	0.014	1	1	0.432	N/A	1	no
4184			0.692	0.802	0.764	0.769	0.678	0.004	0.022	0.375	0.379	0.02	0.003	0.004	-0.011	-0.005	-0.007	0.029	-0.009	0.009	0.011	0.195	1	0.708	1	1	no
4186			0	0	0	0.075	0	0.065	-0.071	0.03	0.028	0	0	0.064	0	0	0.06	0	0.069	0	0.06	N/A	N/A	N/A	1	N/A	yes
4195			0.104	0.2	0.041	0.045	0.076	0.038	-0.129	0.186	0.162	0.028	0.02	0.017	-0.005	0.111	0.109	0.055	-0.009	0.001	0	1	0.312	1	1	1	no
4197			0.109	0.25	0.114	0.08	0.106	0.028	-0.001	0.224	0.222	0.057	-0.009	-0.003	-0.009	0.052	0.093	0.057	-0.002	-0.009	-0.005	1	0.448	0.537	1	1	no
4201			0.155	0.083	0.071	0.161	0.023	0.028	-0.138	0.197	0.172	0.015	0.026	-0.007	0.087	-0.008	0.019	0.025	0.031	0.015	0.093	0.331	1	1	0.326	1	no
4206			0.218	0.406	0.272	0.282	0.522	0.054	0.016	0.421	0.425	0.07	-0.001	0.001	0.174	0.03	0.024	0.016	-0.008	0.116	0.105	0.254	0.554	0.522	1	1	no
4222			0.679	0.5	0.741	0.604	0.915	0.094	-0.132	0.454	0.391	0.057	0	0.003	0.145	0.111	0.014	0.344	0.033	0.091	0.221	0.539	0.001	0.475	1	1	no
4227			0.964	0.909	0.982	0.804	0.946	0.064	0.08	0.128	0.138	0.016	-0.003	0.11	-0.006	0.044	0.032	-0.002	0.146	0.01	0.074	1	0.294	1	0.418	1	no
4228			0.083	0.148	0.032	0.021	0.145	0.036	-0.12	0.171	0.151	0.012	0.014	0.029	0.01	0.071	0.094	-0.01	-0.008	0.071	0.095	1	0.568	1	1	1	no
4242			0.519	0.467	0.518	0.406	0.102	0.103	0.05	0.414	0.432	-0.005	-0.009	0.016	0.32	-0.006	-0.004	0.27	0.015	0.317	0.201	0.585	0.248	1	0.252	1	yes
4255			0.106	0.06	0.019	0.009	0.045	0.026	-0.069	0.096	0.089	0.004	0.054	0.078	0.016	0.012	0.033	-0.009	-0.005	0.001	0.017	1	1	1	N/A	1	no
4274			0.089	0.071	0.027	0.036	0.191	0.046	-0.019	0.149	0.145	-0.008	0.027	0.016	0.035	0.011	0.002	0.052	-0.008	0.13	0.112	1	0.205	1	1	1	no
4284			0.155	0.202	0.157	0.304	0.256	0.019	-0.267	0.422	0.33	0	-0.008	0.055	0.024	-0.001	0.02	0	0.052	0.022	-0.001	0.331	0.17	0.328	0.011	0.042	no
4286			0.255	0.337	0.25	0.481	0.436	0.038	0.166	0.373	0.438	0.005	-0.012	0.095	0.06	0.007	0.032	0.01	0.1	0.064	-0.007	0.027	1	0.026	0.422	0.558	no
4314			0.817	0.826	0.868	0.818	0.881	-0.004	0.029	0.257	0.265	-0.012	0.001	-0.009	0.006	-0.005	-0.013	-0.002	0	-0.009	0.005	1	0.012	0.576	1	1	no
4323			0.33	0.372	0.298	0.625	0.33	0.069	-0.053	0.475	0.448	-0.005	-0.006	0.153	-0.01	0.004	0.113	-0.007	0.187	-0.008	0.152	0.762	0.209	1	0.396	0.204	no
4324	10	83.61	0.911	0.888	0.902	0.982	0.926	0.01	0.016	0.143	0.142	-0.007	-0.01	0.04	-0.009	-0.009	0.066	-0.001	0.048	-0.007	0.029	0.356	1	0.419	1	1	no
4336	2	129.29	0.375	0.255	0.281	0.339	0.33	0.001	0.043	0.418	0.429	0.023	0.011	-0.008	-0.006	-0.008	0.007	0.004	-0.002	-0.004	-0.01	0.57	0.705	0.746	0.139	0.74	no
4337			0.955	0.959	0.938	0.92	1	0.01	-0.056	0.091	0.086	-0.009	-0.005	0.003	0.032	-0.004	0.005	0.03	-0.006	0.049	0.066	1	1	1	1	N/A	no
4339			0.02	0.067	0.042	0.127	0.151	0.03	0.058	0.137	0.145	0.013	-0.003	0.068	0.098	-0.007	0.009	0.024	0.035	0.058	-0.008	1	0.163	1	1	1	no
4352			0.991	0.979	0.918	0.884	1	0.048	-0.003	0.084	0.083	-0.005	0.052	0.085	-0.002	0.027	0.056	0.01	-0.003	0.067	0.097	N/A	1	1	0.544	N/A	no
4363			0.946	0.938	0.929	0.866	0.691	0.089	-0.111	0.226	0.202	-0.009	-0.006	0.03	0.2	-0.009	0.019	0.175	0.013	0.167	0.079	1	1	1	0.576	0.495	no
4367			0.972	0.99	0.953	0.991	0.944	0.005	-0.033	0.06	0.058	-0.002	-0.004	0	0	0.014	-0.01	0.023	0.017	-0.009	0.026	1	N/A	1	N/A	1	no
4375			0.3	0.261	0.327	0.295	0.761	0.156	0.058	0.385	0.405	-0.007	-0.009	-0.009	0.343	-0.001	-0.006	0.393	-0.007	0.309	0.35	0.525	1	0.222	0.34	0.247	yes
4399			0.536	0.438	0.509	0.58	0.223	0.065	-0.091	0.513	0.465	0.012	-0.007	-0.003	0.179	0	0.032	0.09	0.001	0.15	0.225	0.058	0.254	0.288	0.414	1	no
4406			0.429	0.438	0.446	0.518	0.511	-0.003	0.057	0.47	0.495	-0.01	-0.008	0.007	0.003	-0.01	0.002	-0.001	0.001	-0.003	-0.011	0.591	0.769	0.786	0.599	0.38	no
4409			0.929	0.99	0.944	0.873	1	0.04	-0.017	0.099	0.096	0.036	-0.007	0.009	0.058	0.022	0.088	0	0.021	0.043	0.11	1	N/A	1	1	N/A	no
4415	7	22.8	0.955	0.867	0.982	0.955	0.957	0.027	-0.08	0.113	0.104	0.04	0.003	-0.009	-0.01	0.087	0.039	0.04	0.004	0.001	-0.01	1	0.578	1	1	1	no
4454			0.704	0.8	0.764	0.865	0.656	0.026	-0.007	0.365	0.356	0.014	0	0.065	-0.005	-0.006	0.005	0.042	0.023	0.019	0.107	1	0.665	1	0.21	0.516	no
4459			0.973	0.927	1	1	1	0.041	-0.051	0.04	0.038	0.014	0.017	0.018	0.015	0.073	0.075	0.066	0	0	0	1	1	N/A	N/A	N/A	no
4472			0.688	0.673	0.596	0.589	0.755	0.01	0.175	0.368	0.441	-0.012	0.007	0.012	0.001	-0.001	0.005	0.004	-0.01	0.044	0.051	0.356	0.02	0.002	0.582	1	no
4476			0.43	0.417	0.409	0.236	0.057	0.102	0.033	0.38	0.385	-0.009	-0.009	0.072	0.302	-0.01	0.063	0.292	0.056	0.274	0.105	1	0.239	0.401	0.129	1	yes
4486			0.607	0.714	0.561	0.884	0.755	0.072	-0.033	0.409	0.39	0.017	-0.005	0.176	0.04	0.041	0.079	-0.005	0.222	0.07	0.046	1	0.292	1	0.14	0.705	no
4499			0.306	0.235	0.237	0.227	0.352	0.005	0.005	0.396	0.391	0.003	0.003	0.006	-0.005	-0.01	-0.01	0.024	-0.01	0.022	0.028	1	1	0.486	0.439	0.51	no
4506	14	79.52	0.155	0.13	0.136	0.071	0.1	0.002	-0.06	0.221	0.207	-0.008	-0.007	0.026	0.004	-0.009	0.01	-0.006	0.015	-0.003	-0.004	1	0.561	0.575	1	1	no
4523			0.911	0.896	0.885	0.954	0.81	0.019	-0.132	0.218	0.19	-0.008	-0.005	0.006	0.035	-0.008	0.015	0.021	0.024	0.013	0.093	1	1	1	1	0.312	no
4528	21	51	0.071	0.051	0.036	0.223	0.043	0.071	-0.06	0.156	0.146	-0.006	0.004	0.08	-0.002	-0.006	0.106	-0.01	0.138	-0.009	0.116	1	1	1	0.714	1	no
4564			0.17	0.184	0.082	0.179	0.217	0.009	-0.007	0.279	0.273	-0.009	0.026	-0.009	-0.002	0.036	-0.011	-0.007	0.031	0.064	-0.005	1	0.648	1	0.35	0.662	no
4566			0.241	0.347	0.237	0.482	0.447	0.049	0.014	0.436	0.435	0.017	-0.009	0.11	0.082	0.02	0.027	0.011	0.114	0.087	-0.007	0.713	1	1	0.293	0.24	no
4570			0.241	0.402	0.366	0.518	0.266	0.046	0.038	0.428	0.44	0.05	0.029	0.142	-0.008	-0.007	0.016	0.03	0.036	0.013	0.113	0.257	1	1	0.114	0.258	no
4571			0.057	0.043	0.056	0.009	0.133	0.028	-0.083	0.119	0.108	-0.008	-0.009	0.027	0.026	-0.008	0.014	0.041	0.026	0.027	0.113	1	1	1	N/A	1	no
4645			0.255	0.245	0.25	0.368	0.698	0.135	-0.027	0.413	0.402	-0.01	-0.009	0.021	0.322	-0.009	0.027	0.334	0.024	0.329	0.188	0.719	0.704	0.476	0.252	0.151	yes
4649			0.282	0.302	0.295	0.42	0.435	0.015	-0.045	0.468	0.444	-0.008	-0.008	0.033	0.04	-0.009	0.021	0.027	0.025	0.032	-0.009	1	0.499	0.752	0.786	1	no
4658			0.891	0.955	0.925	0.963	0.826	0.027	-0.016	0.159	0.156	0.018	-0.002	0.029	0.008	-0.002	-0.009	0.069	0.005	0.034	0.089	1	1	1	1	0.601	no
4672			0.509	0.552	0.616	0.536	0.606	-0.001	0.049	0.465	0.488	-0.007	0.014	-0.008	0.008	-0.001	-0.01	-0.007	0.005	-0.01	-0.001	0.793	0.558	0.58	0.789	0.125	no
4684			0.268	0.135	0.295	0.161	0.096	0.037	0.069	0.282	0.297	0.042	-0.009	0.024	0.082	0.062	-0.007	-0.002	0.04	0.106	0.009	0.18	0.576	0.52	0.615	1	no
4685	6	86.07	0.973	1	1	0.946	0.979	0.016	-0.033	0.041	0.039	0.016	0.019	0.001	-0.009	0	0.041	0.011	0.046	0.014	0.005	1	N/A	N/A	1	1	no
4691			0.955	0.904	0.965	0.857	1	0.041	0.157	0.097	0.114	0.008	-0.01	0.045	0.028	0.021	-0.001	0.085	0.06	0.023	0.123	0.089	0.344	1	0.293	N/A	no
4697			0.161	0.112	0.118	0.08	0	0.029	0.091	0.152	0.165	-0.001	-0.002	0.02	0.141	-0.01	-0.005	0.1	-0.002	0.101	0.064	0.615	0.467	0.552	0.294	N/A	no
4698			0.929	0.917	0.965	0.911	0.924	-0.002	-0.073	0.142	0.131	-0.008	0.005	-0.006	-0.009	0.013	-0.009	-0.01	0.017	0.007	-0.008	1	1	1	1	1	no
4700			0.107	0.173	0.096	0.045	0	0.042	-0.029	0.155	0.148	0.01	-0.009	0.018	0.09	0.017	0.077	0.164	0.011	0.079	0.032	0.482	0.32	0.413	1	N/A	no
4706			0.564	0.713	0.658	0.777	0.915	0.073	0.047	0.357	0.371	0.036	0.009	0.089	0.26	-0.003	0.001	0.117	0.026	0.165	0.059	0.176	1	0.777	1	1	no
4709			0.083	0.067	0.077	0	0	0.029	0.115	0.076	0.084	-0.009	-0.011	0.073	0.065	-0.011	0.064	0.056	0.068	0.06	0	0.304	1	0.252	N/A	N/A	no
4740			0.027	0.061	0.061	0.018	0.234	0.093	-0.051	0.144	0.135	0.005	0.006	-0.007	0.175	-0.009	0.016	0.104	0.016	0.109	0.196	1	1	1	1	1	no
4769			0.327	0.281	0.327	0.1	0.261	0.038	0.109	0.335	0.37	-0.006	-0.011	0.133	-0.002	-0.004	0.095	-0.01	0.134	-0.001	0.075	0.066	0.295	1	0.074	0.146	no
4773			0.01	0.052	0.037	0	0	0.018	-0.033	0.039	0.038	0.021	0.007	0.001	-0.003	-0.007	0.047	0.036	0.029	0.021	0	N/A	1	1	N/A	N/A	no
4776			0.107	0.061	0.107	0.062	0	0.018	0.088	0.114	0.123	0.005	-0.011	0.005	0.091	0.001	-0.009	0.05	0.002	0.085	0.048	1	1	0.01	1	N/A	no
4807			0.01	0.061	0	0	0	0.041	-0.045	0.028	0.027	0.031	0.001	0.001	-0.003	0.062	0.06	0.048	0	0	0	N/A	1	N/A	N/A	N/A	no
4813			0.929	0.957	0.982	0.982	0.936	0.007	-0.048	0.086	0.081	-0.002	0.025	0.024	-0.009	0.002	0.001	-0.006	-0.009	0.019	0.018	1	1	1	1	1	no
4817			0.704	0.635	0.658	0.655	0.755	0.001	-0.1	0.48	0.43	0.003	-0.003	-0.003	-0.002	-0.007	-0.008	0.025	-0.009	0.013	0.014	0.342	0.061	0.777	0.771	0.705	no
4818			0.92	0.917	0.982	0.946	1	0.02	-0.066	0.094	0.088	-0.009	0.032	-0.003	0.065	0.036	-0.002	0.073	0.009	0.007	0.04	1	1	1	1	N/A	no
4844			0.279	0.25	0.272	0.327	0.464	0.02	0.034	0.411	0.422	-0.007	-0.008	-0.005	0.062	-0.008	0.002	0.085	-0.003	0.068	0.026	0.297	0.702	0.522	0.009	0.547	no
4861			0.089	0.042	0.096	0.062	0	0.015	0.126	0.095	0.107	0.006	-0.01	-0.007	0.07	0.014	-0.007	0.031	-0.001	0.081	0.046	0.047	1	1	0.181	N/A	no
4864			0.83	0.929	0.92	0.964	0.968	0.035	-0.116	0.156	0.139	0.036	0.029	0.086	0.087	-0.008	0.004	0.006	0.01	0.012	-0.009	0.332	1	1	1	1	no
4870			0.946	0.796	0.812	0.589	0.968	0.144	0.048	0.246	0.255	0.09	0.073	0.296	-0.006	-0.008	0.085	0.122	0.104	0.103	0.323	0.131	1	0.667	0.412	1	yes
4883			0.045	0.071	0.071	0.036	0.152	0.02	0.022	0.133	0.136	-0.002	-0.002	-0.008	0.056	-0.009	0.004	0.021	0.004	0.023	0.071	1	1	1	1	0.258	no
4893			0.518	0.571	0.57	0.509	0.223	0.067	0.003	0.467	0.465	-0.005	-0.004	-0.008	0.16	-0.011	-0.002	0.215	-0.001	0.213	0.152	1	0.085	0.791	0.284	0.415	no
4896			0.009	0.031	0.026	0.036	0.053	-0.001	-0.029	0.062	0.06	0.004	0	0.008	0.025	-0.009	-0.009	-0.004	-0.007	0	-0.006	N/A	1	1	1	1	no
4898			0.884	0.816	0.886	0.938	0.681	0.062	0.036	0.246	0.252	0.009	-0.01	0.009	0.108	0.01	0.06	0.038	0.006	0.11	0.192	0.544	0.328	0.136	1	0.501	no
4920			0.83	0.908	0.906	0.981	0.5	0.213	0.142	0.2	0.231	0.016	0.014	0.116	0.215	-0.009	0.041	0.336	0.043	0.337	0.491	0.149	1	1	0.009	0.215	yes
4922			0.277	0.188	0.263	0.055	0	0.1	-0.086	0.262	0.239	0.013	-0.008	0.156	0.247	0.008	0.074	0.173	0.143	0.234	0.04	1	1	0.306	1	N/A	no
4934			0.812	0.816	0.768	0.598	0.894	0.06	0.005	0.33	0.326	-0.011	-0.004	0.095	0.014	-0.001	0.099	0.015	0.056	0.045	0.193	0.015	0.328	0.709	1	1	no
4951			0.143	0.173	0.152	0.223	0.043	0.024	-0.106	0.272	0.243	-0.004	-0.009	0.014	0.048	-0.008	0	0.076	0.008	0.053	0.119	0.58	0.32	0.594	0.26	1	no
4964			0.812	0.745	0.812	0.893	0.904	0.02	0.032	0.267	0.271	0.004	-0.011	0.016	0.023	0.003	0.065	0.075	0.016	0.022	-0.008	0.379	0.705	0.081	1	1	no
4987			0.375	0.337	0.5	0.473	0.261	0.03	-0.05	0.484	0.46	-0.005	0.023	0.013	0.022	0.042	0.028	0.002	-0.008	0.103	0.083	0.009	0.35	0.28	0.285	1	no
5009			0.917	0.918	0.946	1	0.989	0.024	0.111	0.076	0.085	-0.012	-0.003	0.074	0.044	-0.004	0.076	0.043	0.045	0.019	0.002	0.304	0.266	1	N/A	N/A	no
5016			0.455	0.418	0.5	0.345	0.894	0.158	-0.013	0.433	0.425	-0.007	-0.005	0.016	0.343	0.004	0.002	0.391	0.04	0.295	0.47	0.794	0.776	0.422	1	0.414	yes
5034			0.741	0.656	0.75	0.83	0.638	0.02	0.016	0.388	0.391	0.007	-0.009	0.014	0.015	0.011	0.068	-0.01	0.01	0.02	0.083	1	1	1	0.643	1	no
5036			0.08	0.061	0.061	0.027	0.16	0.024	-0.046	0.147	0.14	-0.006	-0.006	0.02	0.021	-0.009	0.005	0.039	0.006	0.041	0.096	1	1	1	1	1	no
5040			0.911	0.98	0.944	0.955	0.894	0.01	-0.009	0.118	0.117	0.035	0	0.008	-0.008	0.007	0	0.05	-0.008	0.007	0.018	1	1	1	1	0.414	no
5044			0.875	0.84	0.796	0.7	0.738	0.026	-0.289	0.42	0.324	-0.003	0.015	0.082	0.054	-0.002	0.047	0.024	0.018	0.002	-0.003	0.581	0.578	0.175	0.001	0.039	no
5048			1	0.989	0.981	0.918	1	0.044	-0.06	0.045	0.042	0.002	0.01	0.073	0	-0.008	0.042	-0.001	0.031	0.007	0.065	N/A	N/A	1	1	N/A	no
5070			0.509	0.582	0.589	0.291	0.681	0.076	0.108	0.414	0.464	0	0.004	0.086	0.05	-0.011	0.149	0.008	0.157	0.007	0.256	0.592	0.045	0.785	0.347	0.176	no
5091			0.873	0.908	0.866	0.88	0.989	0.019	-0.126	0.194	0.171	-0.002	-0.008	-0.008	0.087	0	-0.004	0.056	-0.007	0.093	0.081	0.579	1	0.576	1	N/A	no
5120			0.725	0.619	0.58	0.562	0.744	0.016	0.33	0.299	0.446	0.011	0.033	0.045	-0.013	-0.014	-0.009	0.017	-0.013	0.042	0.056	0.481	0	0.003	0.377	0.082	no
5141			0.836	0.857	0.904	0.982	0.787	0.041	-0.033	0.223	0.213	-0.009	0.01	0.112	-0.002	0.001	0.096	0.008	0.048	0.045	0.175	0.136	1	1	1	0.095	no
5145			0.673	0.713	0.726	0.596	1	0.102	0.25	0.262	0.346	-0.01	-0.006	0.001	0.311	-0.013	0.017	0.275	0.026	0.25	0.382	0.327	0.032	0.04	0.155	N/A	no
5154			0.152	0.052	0.144	0.036	0.043	0.032	0.027	0.149	0.151	0.043	-0.009	0.067	0.054	0.036	-0.009	-0.01	0.059	0.046	-0.012	0.334	1	0.267	0.055	1	no
5155			0.286	0.26	0.325	0.1	0	0.105	-0.053	0.301	0.282	-0.006	-0.005	0.097	0.261	0.001	0.076	0.249	0.131	0.296	0.081	0.185	0.473	1	0.074	N/A	no
5163			0.5	0.611	0.554	0.481	0.881	0.085	0.155	0.376	0.436	0.014	-0.005	-0.01	0.271	-0.006	0.023	0.163	-0.001	0.213	0.292	0.589	1	0.014	0.422	0.454	no
5165			0.062	0.071	0.054	0.062	0.011	0.002	-0.055	0.104	0.098	-0.008	-0.008	-0.009	0.026	-0.006	-0.008	0.036	-0.008	0.019	0.026	1	1	1	1	N/A	no
5169			0.152	0.125	0.193	0.054	0.011	0.043	0.199	0.149	0.182	-0.009	-0.005	0.039	0.104	0.007	0.021	0.086	0.076	0.145	0.015	0.014	0.543	0.411	0.131	N/A	no
5173			0.009	0.051	0	0.071	0.032	0.019	0.076	0.057	0.062	0.019	0	0.041	0.004	0.043	-0.007	-0.008	0.064	0.026	0.006	N/A	0.102	N/A	1	1	no
5200			0.9	0.844	0.964	0.945	0.745	0.064	0.009	0.2	0.199	0.004	0.023	0.005	0.072	0.075	0.046	0.019	-0.005	0.178	0.14	0.425	1	1	1	1	no
5205			0.438	0.287	0.333	0.348	0.202	0.024	-0.055	0.452	0.425	0.039	0.014	0.009	0.11	-0.005	0	0.009	-0.008	0.032	0.043	0.425	0.727	0.371	0.145	1	no
5207			0.321	0.316	0.268	0.295	0.064	0.046	0.015	0.361	0.359	-0.008	-0.002	-0.008	0.178	-0.003	-0.009	0.179	-0.009	0.125	0.149	0.367	0.097	0.502	0.01	1	no
5210			0.795	0.823	0.833	0.855	0.5	0.094	0.152	0.282	0.329	-0.009	-0.006	0.002	0.168	-0.011	-0.007	0.201	-0.008	0.221	0.252	0.212	0.14	0.166	1	0.365	no
5229	20	39.84	0.33	0.33	0.272	0.417	0.213	0.017	-0.001	0.425	0.42	-0.011	-0.001	0.006	0.025	-0.002	0.005	0.024	0.037	0.001	0.082	1	0.525	0.522	0.781	0.661	no
5232			0.161	0.053	0.132	0.098	0.163	0.009	0.034	0.206	0.21	0.047	-0.007	0.008	-0.01	0.024	0.005	0.051	-0.004	-0.007	0.01	0.615	1	0.23	1	1	no
5235			0.009	0.06	0	0	0.149	0.092	0.214	0.06	0.077	0.029	0	0	0.125	0.055	0.055	0.028	0	0.15	0.15	N/A	0.118	N/A	N/A	0.249	no
5249	10	79.26	0.857	0.74	0.782	0.866	0.777	0.009	0.05	0.295	0.31	0.034	0.011	-0.009	0.01	-0.004	0.04	-0.009	0.016	-0.011	0.015	1	1	0.424	0.237	0.033	no
5252			0.954	0.918	0.953	0.944	0.957	-0.005	-0.052	0.109	0.103	0.001	-0.009	-0.008	-0.01	0.001	-0.004	0.003	-0.008	-0.01	-0.008	1	1	1	1	1	no
5254			0.01	0.057	0.028	0.093	0	0.029	-0.064	0.075	0.07	0.023	-0.002	0.056	-0.001	0	-0.001	0.047	0.027	0.016	0.077	N/A	1	1	1	N/A	no
5273			0.464	0.316	0.421	0.402	0.415	0.002	0.038	0.464	0.477	0.035	-0.006	-0.001	-0.006	0.014	0.007	0.01	-0.009	-0.011	-0.01	0.6	0.744	0.598	1	0.561	no
5275			0.567	0.512	0.5	0.294	0.614	0.05	0.193	0.394	0.476	-0.007	-0.003	0.128	-0.009	-0.011	0.082	0.009	0.073	0.015	0.176	0.133	1	0.781	0	0.758	no
5276			0.17	0.188	0.149	0.089	0.189	0.004	-0.038	0.276	0.262	-0.01	-0.008	0.019	-0.009	-0.004	0.031	-0.01	0.009	-0.002	0.034	0.173	0.654	0.336	1	0.32	no
5278			0.036	0.076	0.01	0	0	0.033	-0.051	0.049	0.046	0.006	0.005	0.027	0.025	0.042	0.074	0.068	0.001	0	0	1	1	N/A	N/A	N/A	no
5296			0.402	0.439	0.386	0.218	0.287	0.028	-0.067	0.474	0.44	-0.005	-0.008	0.068	0.019	-0.002	0.098	0.04	0.056	0.012	0.001	0.403	0.019	1	0.254	0.477	no
5299			0.92	0.958	0.965	0.964	1	0.012	-0.05	0.077	0.073	0.004	0.011	0.01	0.064	-0.009	-0.009	0.03	-0.009	0.022	0.023	1	1	1	1	N/A	no
5300			0.127	0.109	0.214	0.062	0.128	0.02	-0.025	0.226	0.219	-0.007	0.018	0.016	-0.01	0.03	0.005	-0.009	0.084	0.016	0.015	0.579	1	0.698	1	0.552	no
5305			0.259	0.235	0.316	0.312	0.021	0.064	0.151	0.283	0.329	-0.01	-0.003	-0.004	0.189	0.006	0.004	0.173	-0.01	0.246	0.243	0.033	0.42	1	0.356	1	no
5308			0.173	0.213	0.259	0.089	0.064	0.04	0.005	0.26	0.257	-0.005	0.012	0.021	0.043	-0.004	0.051	0.08	0.087	0.118	-0.005	0.181	0.661	1	1	1	no
5328			0.222	0.245	0.205	0.164	0.298	0.004	0.044	0.335	0.347	-0.01	-0.009	0.001	0.005	-0.006	0.009	-0.004	-0.003	0.014	0.041	0.262	0.426	1	0.619	0.726	no
5342	19	43.18	0.194	0.287	0.175	0.085	0.25	0.027	0.044	0.295	0.308	0.014	-0.008	0.041	-0.002	0.025	0.12	-0.01	0.026	0.005	0.087	0.665	0.477	0.67	1	0.24	no
5343	12	0.54	0.868	0.795	0.853	0.909	0.932	0.014	-0.046	0.231	0.22	0.009	-0.008	0	0.013	0.001	0.042	0.065	0.006	0.021	-0.006	0.576	1	1	1	1	no
5355			0.018	0.047	0.028	0.027	0.022	-0.006	-0.022	0.057	0.055	0.003	-0.007	-0.007	-0.01	-0.006	-0.005	-0.002	-0.009	-0.01	-0.01	1	1	1	1	1	no
5358			0.873	0.847	0.848	0.696	0.967	0.059	0.084	0.228	0.245	-0.007	-0.007	0.078	0.045	-0.01	0.051	0.07	0.054	0.066	0.208	1	1	0.594	0.339	1	no
5376			0.245	0.429	0.36	0.377	0.233	0.022	0	0.434	0.43	0.064	0.021	0.032	-0.011	0	-0.003	0.072	-0.008	0.026	0.039	0.714	1	0.39	0.076	0.667	no
5379			0.898	0.929	0.945	0.836	0.933	0.014	0.026	0.161	0.163	-0.003	0.006	0.007	-0.001	-0.008	0.03	-0.01	0.05	-0.01	0.033	1	1	0.134	0.619	1	no
5390			0.625	0.633	0.67	0.536	0.287	0.08	0.001	0.465	0.457	-0.009	-0.005	0.006	0.198	-0.006	0.009	0.207	0.027	0.248	0.11	0.57	0.537	1	0.294	0.29	no
5407	24	0	0.161	0.181	0.148	0.116	0.319	0.03	-0.036	0.304	0.292	-0.007	-0.008	0	0.059	-0.005	0.008	0.04	-0.005	0.07	0.108	0.326	0.319	1	0.544	0.501	no
5434			0.745	0.819	0.7	0.616	0.947	0.072	0.09	0.31	0.334	0.005	-0.005	0.027	0.128	0.029	0.086	0.068	0.006	0.175	0.257	0.027	0.319	0.75	0.156	1	no
5441			0.01	0.011	0	0.061	0.073	0.027	0.1	0.054	0.058	-0.011	0.001	0.024	0.041	0.001	0.023	0.04	0.051	0.073	-0.012	N/A	N/A	N/A	0.15	1	no
5451			0.938	0.902	0.902	0.848	1	0.026	0.087	0.136	0.146	-0.001	-0.001	0.031	0.045	-0.01	0.002	0.084	0.003	0.075	0.123	1	1	0.419	0.095	N/A	no
5463			0.152	0.061	0.179	0.205	0.128	0.013	0.09	0.226	0.243	0.03	-0.009	0	-0.009	0.051	0.076	0.017	-0.007	-0.001	0.013	0.014	1	0.056	0.426	1	no
5464			0.5	0.561	0.593	0.745	0.319	0.084	-0.07	0.498	0.458	-0.001	0.007	0.113	0.057	-0.008	0.065	0.105	0.042	0.131	0.304	1	0.246	0.265	0.475	0.096	no
5473			0.777	0.857	0.759	0.732	0.574	0.043	-0.126	0.421	0.368	0.013	-0.008	-0.003	0.083	0.021	0.038	0.173	-0.007	0.067	0.047	0.714	0.571	0.713	0.304	0.071	no
5494			0.055	0.042	0.054	0.009	0.12	0.02	0.082	0.094	0.103	-0.008	-0.009	0.025	0.016	-0.008	0.013	0.028	0.024	0.017	0.093	1	1	1	N/A	0.103	no
5498			0.804	0.739	0.81	0.587	0.822	0.043	-0.019	0.365	0.357	0.002	-0.008	0.098	-0.009	0.004	0.04	0.008	0.103	-0.01	0.114	0.669	0.443	0.668	0.776	0.605	no
5500			0.071	0.082	0.079	0.205	0	0.057	-0.006	0.154	0.151	-0.008	-0.008	0.064	0.058	-0.009	0.05	0.071	0.055	0.064	0.183	1	1	1	0.68	N/A	no
5511			0.955	0.908	0.947	0.955	0.967	0	-0.055	0.107	0.1	0.009	-0.008	-0.009	-0.008	0.003	0.008	0.02	-0.008	-0.005	-0.008	1	1	1	1	1	no
5524	7	2.73	0.218	0.208	0.151	0.045	0.174	0.031	-0.215	0.318	0.26	-0.007	0.008	0.118	-0.001	0.003	0.112	-0.004	0.055	-0.006	0.079	0.051	0.176	0.583	1	0.318	no
5532			0.098	0.041	0.08	0.018	0	0.027	0.01	0.088	0.088	0.016	-0.007	0.05	0.083	0.003	0	0.03	0.031	0.064	0.007	1	1	0.294	1	N/A	no
5533	8	74.66	0.573	0.479	0.404	0.554	0.565	0.013	-0.04	0.514	0.491	0.008	0.047	-0.007	-0.01	0.002	0.003	0.004	0.037	0.042	-0.009	1	1	1	0.113	1	no
5536			0.691	0.786	0.746	0.718	0.924	0.034	0.036	0.329	0.338	0.012	-0.003	-0.007	0.145	-0.006	0.003	0.063	-0.007	0.095	0.122	0.341	0.668	0.481	0.184	1	no
5553			0.071	0.082	0.07	0.045	0.011	0.005	-0.063	0.112	0.104	-0.008	-0.008	-0.002	0.034	-0.008	0.002	0.046	-0.003	0.033	0.012	1	1	1	1	N/A	no
5556			0.223	0.281	0.107	0.036	0.056	0.083	-0.006	0.226	0.223	0	0.04	0.138	0.098	0.086	0.204	0.155	0.027	0.007	-0.007	0.26	1	0.482	0.054	1	no
5561			0.009	0.01	0.018	0.107	0	0.059	-0.082	0.058	0.053	-0.01	-0.006	0.076	-0.002	-0.008	0.069	-0.001	0.059	0.006	0.09	N/A	N/A	1	1	N/A	no
5571			0.021	0.011	0.032	0.075	0	0.022	-0.046	0.056	0.053	-0.007	-0.008	0.021	0.01	0	0.039	-0.001	0.009	0.021	0.061	1	N/A	1	1	N/A	no
5586			0.009	0.141	0.104	0.018	0.022	0.056	-0.109	0.118	0.105	0.121	0.075	-0.006	-0.004	-0.002	0.097	0.083	0.055	0.045	-0.01	N/A	0.572	1	1	1	no
5588			0.92	0.848	0.846	0.736	0.798	0.024	0.169	0.233	0.275	0.016	0.015	0.102	0.052	-0.013	0.025	-0.002	0.023	-0.004	-0.001	1	1	0.011	0.035	1	no
5605			0.17	0.156	0.125	0.136	0.064	0.003	0.115	0.2	0.224	-0.011	-0.002	-0.006	0.041	-0.007	-0.01	0.03	-0.009	0.011	0.019	0.173	0.068	1	1	1	no
5635			0.152	0.041	0.08	0.045	0.064	0.021	-0.101	0.153	0.138	0.058	0.017	0.056	0.03	0.005	-0.009	-0.005	0.003	-0.007	-0.006	0.334	1	1	1	1	no
5636			0.045	0.076	0.061	0.009	0.064	0.003	0.19	0.078	0.096	-0.004	-0.007	0.016	-0.006	-0.012	0.044	-0.013	0.029	-0.011	0.036	1	0.013	0.178	N/A	1	no
5637			0.096	0.075	0.122	0.179	0.261	0.031	-0.032	0.251	0.241	-0.007	-0.006	0.02	0.082	0.001	0.035	0.104	0.003	0.051	0.01	1	1	0.535	0.674	1	no
5640			0.954	0.947	0.906	0.856	0.851	0.017	0.017	0.172	0.172	-0.009	0.008	0.045	0.052	0.001	0.034	0.04	0.001	0.004	-0.01	1	1	0.373	0.267	0.57	no
5679			0.536	0.628	0.535	0.518	0.38	0.019	0.004	0.488	0.487	0.008	-0.009	-0.008	0.038	0.008	0.015	0.105	-0.009	0.036	0.027	0.421	0.532	0.791	1	0.207	no
5682			0.562	0.62	0.64	0.509	0.649	0.006	-0.055	0.506	0.476	-0.002	0.005	-0.003	0.006	-0.007	0.016	-0.009	0.027	-0.01	0.029	0.425	0.13	0.569	1	0.198	no
5703			0.009	0.02	0.035	0.089	0.149	0.049	-0.033	0.113	0.108	-0.005	0.007	0.059	0.127	-0.005	0.035	0.093	0.017	0.07	0.008	N/A	1	1	1	1	no
5704			0.036	0.096	0.061	0.134	0	0.034	-0.036	0.122	0.118	0.02	-0.001	0.053	0.024	-0.002	-0.002	0.085	0.022	0.048	0.117	1	0.344	1	0.576	N/A	no
5708			0.054	0.115	0.018	0.027	0	0.037	0.025	0.077	0.078	0.015	0.01	0.001	0.041	0.068	0.05	0.103	-0.007	0.007	0.015	1	0.475	1	1	N/A	no
5743			0	0.143	0.03	0	0.012	0.093	-0.118	0.074	0.065	0.153	0.022	0	0.003	0.073	0.143	0.106	0.02	-0.003	0.001	N/A	0.573	1	N/A	N/A	no
5748			0.62	0.617	0.651	0.673	0.478	0.012	0.102	0.421	0.467	-0.011	-0.008	-0.003	0.029	-0.009	-0.004	0.025	-0.009	0.048	0.064	1	0.54	0.765	1	0.042	no
5750	11	85.45	0.927	0.888	0.855	0.944	1	0.028	0.379	0.087	0.138	-0.002	0.014	-0.008	0.058	-0.01	0.009	0.097	0.029	0.12	0.039	1	0.092	0	0.136	N/A	no
5754			0.509	0.541	0.455	0.406	0.744	0.053	-0.057	0.498	0.471	-0.007	-0.002	0.014	0.101	0.006	0.028	0.075	-0.003	0.15	0.201	0.592	1	0.589	0.162	0.119	no
5776			0.87	0.88	0.922	0.836	0.848	0.002	-0.148	0.257	0.223	-0.008	0.006	-0.003	-0.007	0	-0.001	-0.005	0.025	0.018	-0.008	0.578	1	1	0.326	0.57	no
5779			0.205	0.204	0.089	0.152	0.17	0.008	-0.005	0.274	0.271	-0.009	0.045	0.001	-0.006	0.044	-0.001	-0.007	0.009	0.019	-0.01	0.426	1	1	0.594	0.598	no
5780			0.616	0.633	0.661	0.718	0.554	0.006	-0.004	0.464	0.457	-0.01	-0.005	0.014	-0.002	-0.008	0.007	0.002	-0.001	0.015	0.048	0.396	0.767	0.553	1	0.566	no
5783			0.312	0.438	0.366	0.336	0.702	0.088	-0.136	0.519	0.45	0.026	-0.002	-0.007	0.258	0.002	0.013	0.127	-0.007	0.196	0.229	0.212	0.086	1	0.762	0.039	no
5809			0.839	0.898	0.875	0.964	0.553	0.156	-0.063	0.266	0.247	0.005	-0.004	0.077	0.173	-0.008	0.025	0.255	0.044	0.224	0.386	1	0.399	1	1	0.24	yes
5814			0.062	0.143	0.044	0.054	0	0.035	-0.093	0.121	0.109	0.027	-0.005	-0.008	0.049	0.05	0.037	0.133	-0.008	0.031	0.041	1	0.571	1	1	N/A	no
5827			0.938	0.98	0.973	1	1	0.02	0.135	0.037	0.042	0.01	0.004	0.052	0.046	-0.009	0.013	0.01	0.019	0.016	0	0.181	1	1	N/A	N/A	no
5829			0.938	0.878	0.947	0.909	0.628	0.13	0.007	0.214	0.213	0.012	-0.008	-0.004	0.25	0.021	-0.005	0.147	0.002	0.271	0.198	1	0.535	1	0.361	1	yes
5833			0.911	0.739	0.789	1	1	0.128	0.092	0.163	0.176	0.092	0.046	0.082	0.075	-0.004	0.274	0.255	0.2	0.186	0	1	1	0.054	N/A	N/A	yes
5837			0.741	0.878	0.825	0.827	0.87	0.011	0.045	0.269	0.28	0.047	0.012	0.012	0.04	0.002	-0.001	-0.012	-0.008	-0.001	-0.004	0.483	0.131	0.185	0.648	0.561	no
5858			0.679	0.729	0.741	0.705	1	0.077	-0.011	0.332	0.326	-0.005	0.001	-0.008	0.296	-0.009	-0.008	0.261	-0.005	0.237	0.271	0.539	0.72	0.311	0.752	N/A	no
5874			0.019	0.052	0.036	0	0.053	0.006	0.094	0.056	0.061	0.005	-0.003	0.009	0.008	-0.009	0.042	-0.012	0.027	-0.006	0.047	1	0.104	1	N/A	1	no
5877			0.571	0.602	0.553	0.384	0.64	0.03	-0.043	0.505	0.48	-0.007	-0.008	0.059	-0.001	-0.003	0.083	-0.007	0.048	0.006	0.113	0.785	0.142	0.594	1	0.75	no
5916			0.907	0.837	0.927	0.973	0.926	0.022	-0.057	0.163	0.153	0.013	-0.006	0.03	-0.007	0.03	0.1	0.027	0.014	-0.009	0.015	1	1	1	1	1	no
5920			0.054	0.052	0.088	0.179	0.213	0.044	-0.132	0.225	0.198	-0.009	0.001	0.066	0.101	0.001	0.065	0.099	0.028	0.053	-0.004	1	1	1	0.182	0.661	no
5933			0.021	0.098	0.085	0.01	0.012	0.032	-0.072	0.09	0.083	0.044	0.031	-0.006	-0.009	-0.01	0.07	0.057	0.054	0.043	-0.011	1	1	1	N/A	N/A	no
5942			0.864	0.889	0.891	0.92	1	0.022	-0.019	0.159	0.155	-0.008	-0.005	0.007	0.117	-0.01	-0.005	0.1	-0.003	0.092	0.064	1	0.429	1	1	N/A	no
5945			0.073	0.041	0.044	0.161	0.011	0.044	-0.049	0.124	0.118	0	-0.001	0.029	0.036	-0.009	0.065	0.008	0.064	0.01	0.118	1	1	1	1	N/A	no
5956			0.75	0.724	0.728	0.709	0.436	0.062	0.064	0.391	0.415	-0.008	-0.008	-0.005	0.178	-0.01	-0.01	0.148	-0.008	0.154	0.133	0.725	1	1	0.754	0.241	no
5963	29	0	0.116	0.122	0.105	0	0.266	0.072	0.148	0.171	0.2	-0.012	-0.009	0.108	0.062	-0.011	0.118	0.052	0.096	0.075	0.277	0.544	0.014	0.476	N/A	0.708	no
5977			0.198	0.302	0.208	0.106	0.053	0.052	0.026	0.268	0.272	0.02	-0.01	0.024	0.08	0.013	0.105	0.182	0.028	0.087	0.008	0.665	1	0.199	0.445	1	no
5978			0.929	0.9	0.939	0.794	1	0.06	-0.155	0.175	0.151	-0.005	-0.009	0.065	0.057	0	0.034	0.088	0.078	0.047	0.185	1	1	1	0.096	N/A	no
5994			0.232	0.135	0.148	0.17	0.032	0.032	-0.108	0.265	0.237	0.023	0.015	0.004	0.146	-0.008	-0.005	0.058	-0.007	0.068	0.085	0.256	0.576	0.582	0.643	1	no
5998			0.917	0.925	0.97	0.896	0.872	0.008	-0.096	0.168	0.152	-0.01	0.017	-0.006	0.001	0.011	-0.005	0.004	0.034	0.058	-0.007	1	1	1	1	1	no
6002			0.304	0.115	0.254	0.455	0.106	0.099	-0.135	0.387	0.338	0.093	-0.001	0.04	0.102	0.054	0.237	-0.009	0.077	0.062	0.248	0.223	1	0.317	0.589	1	no
6003			0.527	0.51	0.588	0.348	0.359	0.037	-0.017	0.493	0.479	-0.01	-0.001	0.054	0.047	0.003	0.042	0.036	0.101	0.092	-0.01	1	0.567	0.424	0.555	0.338	no
6007			0.045	0.041	0.036	0.102	0	0.02	0.025	0.082	0.083	-0.011	-0.01	0.015	0.028	-0.009	0.019	0.03	0.026	0.024	0.088	0.089	1	1	1	N/A	no
6037	21	1.09	0.889	0.883	0.884	0.882	0.898	-0.01	-0.002	0.204	0.2	-0.01	-0.009	-0.01	-0.01	-0.009	-0.011	-0.009	-0.01	-0.008	-0.01	0.496	1	1	0.145	1	no
6042	15	76.8	0.893	0.856	0.898	0.861	0.886	-0.007	0.094	0.197	0.212	-0.004	-0.009	-0.007	-0.01	-0.001	-0.013	-0.007	-0.005	-0.009	-0.01	0.482	1	1	0.005	1	no
6045			0.062	0.021	0.035	0.009	0	0.013	0.112	0.044	0.049	0.009	-0.002	0.03	0.046	-0.006	-0.005	0.01	0.007	0.023	-0.002	0.181	1	1	N/A	N/A	no
6064			0.066	0.021	0.037	0.182	0	0.076	0.07	0.1	0.107	0.014	0	0.05	0.052	-0.005	0.117	0.01	0.092	0.024	0.158	1	1	1	0.353	N/A	no
6070			0.009	0.033	0.029	0.009	0.14	0.061	-0.094	0.088	0.079	0.004	0.002	-0.009	0.121	-0.01	0.004	0.062	0.002	0.071	0.121	N/A	1	1	N/A	0.576	no
6079			0.089	0.021	0.114	0.139	0.17	0.021	-0.057	0.198	0.186	0.031	-0.006	0.003	0.019	0.054	0.078	0.111	-0.005	0.004	-0.005	0.356	1	1	0.575	1	no
6113			0.009	0.082	0.027	0.155	0	0.07	0.112	0.087	0.096	0.054	0	0.123	-0.002	0.021	0.014	0.071	0.085	0.015	0.134	N/A	1	1	0.099	N/A	no
6119			0.824	0.822	0.795	0.786	0.681	0.007	0.176	0.283	0.336	-0.013	-0.009	-0.007	0.042	-0.009	-0.007	0.041	-0.01	0.022	0.017	0.005	1	0.212	0.246	0.501	no
6122			0.759	0.792	0.696	0.571	0.819	0.039	0.043	0.37	0.381	-0.007	0	0.067	0	0.014	0.096	-0.008	0.024	0.03	0.123	0.266	0.661	1	0.785	0.626	no
6132			0.25	0.312	0.351	0.08	0.383	0.065	-0.041	0.396	0.376	-0.001	0.015	0.091	0.032	-0.006	0.154	0.001	0.188	-0.007	0.23	0.725	1	0.771	1	0.357	no
6140			0.473	0.49	0.518	0.562	0.798	0.057	-0.051	0.496	0.462	-0.009	-0.006	0.007	0.193	-0.007	0.003	0.181	-0.005	0.15	0.111	0.189	0.081	0.599	0.425	0.17	no
6142	17	0	0.268	0.276	0.246	0.277	0.426	0.014	0.01	0.412	0.41	-0.01	-0.009	-0.009	0.044	-0.007	-0.009	0.039	-0.006	0.062	0.039	0.18	0.734	0.722	0.516	1	no
6188			0.223	0.204	0.228	0.25	0.149	-0.001	0.002	0.332	0.33	-0.009	-0.009	-0.007	0.008	-0.008	-0.004	-0.001	-0.007	0.011	0.022	1	0.387	0.71	1	1	no
6190			0.148	0.093	0.07	0.123	0.125	0.001	-0.126	0.224	0.197	0.005	0.022	-0.005	-0.007	-0.007	-0.005	-0.005	0.007	0.008	-0.009	0.582	1	1	1	1	no
6207			0.863	0.779	0.78	0.883	1	0.052	0.118	0.201	0.226	0.013	0.013	-0.01	0.117	-0.012	0.025	0.208	0.025	0.197	0.098	1	0.394	0.68	0.099	N/A	no
6218			0.304	0.364	0.278	0.33	0.064	0.056	0.001	0.368	0.37	-0.003	-0.007	-0.006	0.16	0.006	-0.008	0.229	-0.002	0.136	0.187	0.751	0.191	1	0.362	0.156	no
6240			0.696	0.49	0.714	0.382	0.745	0.097	0.052	0.417	0.437	0.076	-0.008	0.173	-0.005	0.092	0.013	0.119	0.193	-0.007	0.226	1	1	0.511	0.092	0.455	no
6244			0.073	0.035	0.067	0.009	0.026	0.009	-0.05	0.084	0.079	0.003	-0.009	0.043	0.012	0	0.006	-0.011	0.036	0.008	-0.003	1	1	1	N/A	1	no
6256			0.208	0.307	0.289	0.231	0.4	0.017	0.027	0.391	0.4	0.015	0.009	-0.008	0.075	-0.01	0.004	0.007	0	0.017	0.055	0.673	0.499	0.755	0.711	0.755	no
6260			0.866	0.918	0.93	0.973	0.883	0.015	-0.055	0.163	0.154	0.006	0.014	0.068	-0.008	-0.008	0.021	-0.004	0.012	0.003	0.052	0.576	1	1	1	0.483	no
6267			0.991	0.927	0.92	0.955	0.819	0.046	0.11	0.122	0.136	0.045	0.048	0.016	0.16	-0.01	-0.002	0.04	0.001	0.033	0.082	N/A	1	0.294	1	0.148	no
6273			0.589	0.5	0.491	0.67	0.553	0.013	-0.037	0.503	0.484	0.007	0.012	0.005	-0.008	-0.008	0.049	-0.006	0.056	-0.002	0.018	0.582	0.575	0.191	1	0.142	no
6279			0.518	0.458	0.527	0.618	0.446	0.009	0.048	0.471	0.492	-0.002	-0.009	0.013	0.001	-0.003	0.04	-0.012	0.007	0.001	0.049	0.179	0.259	0.057	0.775	0.765	no
6289			0.536	0.541	0.518	0.673	0.532	0.007	0.059	0.465	0.486	-0.011	-0.01	0.029	-0.01	-0.01	0.026	-0.01	0.039	-0.01	0.032	0.294	0.774	0.426	1	0.564	no
6300			0	0.012	0.01	0.098	0	0.06	0.283	0.032	0.044	0.001	-0.001	0.08	0	-0.011	0.051	0	0.06	-0.002	0.077	N/A	N/A	N/A	0.057	N/A	no
6315			0.045	0.06	0.057	0.11	0	0.018	-0.073	0.109	0.1	-0.008	-0.008	0.021	0.031	-0.01	0.006	0.049	0.01	0.041	0.093	1	1	1	1	N/A	no
6347			0.839	0.796	0.754	0.777	0.394	0.137	-0.076	0.389	0.358	-0.002	0.015	0.003	0.347	-0.002	-0.008	0.282	-0.007	0.231	0.258	1	0.175	0.149	0.435	1	yes
6368			0.964	0.946	0.929	0.973	1	0.01	-0.047	0.075	0.071	-0.006	0.004	-0.008	0.024	-0.007	0.001	0.045	0.013	0.058	0.015	1	1	1	1	N/A	no
6381			0.696	0.653	0.545	0.741	0.926	0.08	-0.083	0.414	0.379	-0.004	0.04	-0.003	0.145	0.016	0.009	0.192	0.072	0.297	0.103	0.223	0.347	1	1	1	no
6389			0.236	0.178	0.151	0.167	0.205	-0.003	0.088	0.281	0.303	-0.001	0.012	0.005	-0.009	-0.008	-0.01	-0.009	-0.01	-0.001	-0.006	0.147	1	0.32	0.623	1	no
6394			0.882	0.913	0.93	0.745	1	0.084	-0.205	0.212	0.175	-0.004	0.004	0.053	0.106	-0.008	0.085	0.079	0.109	0.059	0.236	1	1	1	0.012	N/A	no
6403			0.045	0.062	0.079	0.082	0	0.012	-0.066	0.107	0.1	-0.006	0.002	0.003	0.032	-0.007	-0.006	0.053	-0.008	0.064	0.068	1	1	1	1	N/A	no
6413			0.741	0.667	0.798	0.616	0.739	0.016	0.108	0.362	0.402	0.002	-0.002	0.025	-0.013	0.034	-0.004	0.001	0.069	-0.001	0.023	0.033	1	0.677	1	0.146	no
6427			0.312	0.255	0.325	0.33	0.309	-0.005	-0.03	0.441	0.423	-0.002	-0.009	-0.009	-0.011	0.003	0.005	-0.003	-0.008	-0.009	-0.008	0.124	0.705	0.763	0.362	1	no
6456			0.411	0.323	0.404	0.33	0.761	0.108	0.019	0.434	0.442	0.007	-0.008	0.005	0.213	0.005	-0.01	0.315	0.003	0.222	0.305	1	1	0.278	0.558	0.094	yes
6464			0.027	0.092	0.061	0.027	0.074	0.007	0.012	0.105	0.105	0.03	0.004	-0.009	0.015	-0.004	0.03	-0.008	0.004	-0.009	0.015	1	1	0.178	1	1	no
6508			0.375	0.319	0.325	0.598	0.755	0.131	0.07	0.416	0.438	-0.003	-0.005	0.086	0.246	-0.009	0.137	0.314	0.132	0.306	0.044	0.087	0.096	0.552	0.586	0.426	yes
6528			0.946	0.969	0.947	0.973	1	0.004	0.079	0.058	0.063	-0.005	-0.01	-0.001	0.037	-0.003	-0.009	0.02	0	0.039	0.015	0.131	1	1	1	N/A	no
6538	21	0.54	0.918	0.929	0.83	0.953	1	0.046	0.004	0.131	0.131	-0.011	0.026	0.001	0.07	0.032	-0.007	0.061	0.068	0.156	0.035	1	0.174	1	1	N/A	no
6552			0.189	0.163	0.167	0.235	0.227	-0.004	0.073	0.29	0.313	-0.009	-0.007	-0.003	-0.007	-0.012	0.004	-0.002	0.005	0	-0.012	0.667	0.009	1	1	0.187	no
6567			0.705	0.656	0.709	0.768	0.904	0.034	0.059	0.345	0.362	-0.005	-0.01	0	0.106	-0.004	0.02	0.155	-0.001	0.103	0.054	0.52	1	0.754	0.46	1	no
6580			0.973	0.908	0.938	0.973	1	0.019	0.135	0.068	0.078	0.027	0.004	-0.009	0.016	-0.005	0.028	0.079	0.005	0.046	0.015	1	0.332	0.181	1	N/A	no
6627			0.75	0.816	0.804	0.848	0.862	0.004	-0.105	0.331	0.297	0.004	0	0.022	0.03	-0.009	-0.005	-0.002	-0.001	0.003	-0.008	0.477	1	1	0.334	0.574	no
6640			0.969	0.919	1	0.906	0.962	0.022	-0.069	0.098	0.091	0.014	0.021	0.023	-0.011	0.075	-0.009	0.005	0.084	0.031	0.013	1	1	N/A	1	1	no
6644			0.962	0.99	0.991	0.875	1	0.064	0.125	0.059	0.066	0.006	0.01	0.039	0.026	-0.01	0.083	0	0.093	-0.002	0.105	1	N/A	N/A	0.185	N/A	no
6650			0.972	0.959	0.934	0.982	0.84	0.044	0.112	0.101	0.112	-0.007	0.005	-0.007	0.09	-0.005	0	0.065	0.018	0.032	0.113	1	1	0.19	1	0.314	no
6658			0.089	0.041	0.036	0.018	0	0.021	0.05	0.067	0.069	0.008	0.014	0.039	0.072	-0.009	0	0.03	-0.003	0.025	0.007	0.356	1	1	1	N/A	no
6660			0.236	0.186	0.216	0.38	0.287	0.02	0.026	0.377	0.377	-0.004	-0.01	0.038	-0.003	-0.009	0.077	0.019	0.052	0.003	0.009	0.448	1	0.209	0.763	0.126	no
6665	4	70.35	0.31	0.372	0.36	0.314	0.073	0.053	0.101	0.346	0.384	-0.005	-0.005	-0.011	0.149	-0.013	-0.006	0.219	-0.006	0.198	0.153	0.507	0.087	0.763	1	1	no
6670			0.15	0.061	0.167	0.038	0.012	0.047	0.078	0.139	0.149	0.027	-0.01	0.06	0.099	0.042	-0.005	0.022	0.077	0.117	0.003	0.061	1	1	1	N/A	no
6672	2	92.7	0.946	0.878	0.955	0.982	1	0.036	0.007	0.087	0.087	0.02	-0.008	0.01	0.041	0.03	0.075	0.11	0.003	0.032	0.007	1	0.535	1	1	N/A	no
6677			0.768	0.827	0.842	0.75	0.772	0.003	-0.241	0.41	0.327	0.003	0.01	-0.006	-0.008	-0.007	0.01	0.001	0.019	0.009	-0.006	0.256	0.32	0.328	0.024	0.087	no
6726			0.938	0.917	0.947	0.909	0.989	0.008	-0.069	0.12	0.111	-0.006	-0.008	-0.003	0.026	-0.001	-0.009	0.048	0.003	0.018	0.053	1	1	1	1	N/A	no
6746			0.083	0.067	0.111	0.183	0	0.04	0.011	0.155	0.155	-0.009	-0.007	0.034	0.063	0	0.05	0.054	0.011	0.088	0.161	0.304	1	0.11	0.181	N/A	no
6751			0.973	0.948	0.92	0.991	1	0.024	-0.054	0.067	0.063	-0.001	0.02	0	0.015	-0.003	0.024	0.042	0.05	0.066	-0.002	1	1	1	N/A	N/A	no
6752			0.037	0.041	0.089	0.143	0.362	0.136	-0.101	0.227	0.204	-0.009	0.014	0.057	0.288	0.01	0.05	0.273	0.005	0.192	0.115	1	1	1	1	0.224	yes
6763			0.148	0.131	0.104	0.098	0.174	0	-0.147	0.262	0.226	-0.008	0	0.003	-0.006	-0.006	-0.004	-0.003	-0.009	0.012	0.016	0.582	1	1	1	0.319	no
6768			0.116	0.092	0.054	0.143	0.351	0.091	-0.065	0.253	0.235	-0.006	0.016	-0.005	0.14	-0.001	0.003	0.171	0.036	0.245	0.105	1	0.332	0.131	0.58	0.346	no
6782			0.214	0.191	0.116	0.3	0.266	0.02	0.095	0.305	0.332	-0.01	0.025	0.009	-0.002	0.01	0.019	0.004	0.089	0.063	-0.008	0.698	0.044	0.544	0.203	0.467	no
6784			0.839	0.883	0.745	0.909	0.739	0.032	0.003	0.284	0.281	-0.001	0.017	0.014	0.021	0.049	-0.005	0.056	0.081	-0.011	0.089	1	1	0.298	1	1	no
6807			0.188	0.133	0.149	0.205	0.234	0.003	-0.12	0.334	0.295	0.003	-0.002	-0.007	-0.002	-0.007	0.01	0.025	0.003	0.016	-0.006	0.667	0.578	0.336	1	0.412	no
6809			0.812	0.776	0.83	0.83	0.989	0.038	-0.071	0.267	0.247	-0.005	-0.008	-0.007	0.144	0	0.001	0.188	-0.008	0.125	0.128	0.667	1	0.643	0.332	N/A	no
6822	14	43.6	0.286	0.265	0.295	0.268	0.394	0.002	0.116	0.371	0.417	-0.008	-0.009	-0.009	0.016	-0.009	-0.011	0.025	-0.009	0.01	0.024	0.511	0.716	0.198	0.18	0.125	no
6832			0.791	0.7	0.857	0.786	0.745	0.01	0.027	0.336	0.343	0.013	0.006	-0.009	-0.004	0.061	0.009	-0.007	0.008	0.029	-0.006	0.423	1	0.293	0.698	0.455	no
6834			0.973	1	0.973	0.911	0.862	0.047	0.053	0.097	0.101	0.017	-0.009	0.025	0.072	0.016	0.074	0.132	0.026	0.074	0.002	1	N/A	1	0.356	1	no
6864			0.67	0.551	0.636	0.482	0.468	0.024	-0.016	0.495	0.479	0.021	-0.007	0.061	0.072	0.005	-0.001	0.005	0.037	0.047	-0.01	0.362	0.774	0.381	0.293	0.247	no
6868			0.08	0.082	0.079	0.179	0.022	0.029	0.017	0.155	0.156	-0.009	-0.008	0.033	0.024	-0.009	0.03	0.026	0.034	0.023	0.11	1	1	1	0.35	1	no
6879			0.042	0.089	0.036	0.009	0.034	0.012	-0.05	0.084	0.079	0.008	-0.009	0.013	-0.01	0.016	0.063	0.015	0.007	-0.01	0.006	1	1	1	N/A	1	no
6885			0.33	0.418	0.348	0.393	0.021	0.1	-0.013	0.387	0.38	0.007	-0.008	0	0.262	0.001	-0.009	0.362	-0.004	0.28	0.325	0.762	0.392	0.773	1	1	no
6886			0.375	0.337	0.455	0.545	0.638	0.049	-0.06	0.507	0.474	-0.006	0.005	0.049	0.122	0.02	0.076	0.159	0.008	0.057	0.008	0.778	1	0.589	1	0.751	no
6891			0.309	0.167	0.232	0.155	0.16	0.018	0.031	0.311	0.318	0.043	0.006	0.056	0.049	0.004	-0.01	-0.011	0.011	0.007	-0.01	0.341	0.594	0.709	1	1	no
6894			0.902	0.792	0.868	0.915	0.696	0.048	0.092	0.241	0.263	0.038	-0.004	-0.008	0.119	0.011	0.05	0.012	0.001	0.076	0.136	1	1	0.23	0.309	0.292	no
6897			0	0	0.009	0	0.064	0.045	-0.05	0.029	0.027	0	0	0	0.061	-0.001	0	0.056	0	0.037	0.06	N/A	N/A	N/A	N/A	1	yes
6926			0.045	0	0.053	0.064	0	0.017	-0.048	0.064	0.061	0.032	-0.008	-0.005	0.032	0.039	0.051	0	-0.007	0.039	0.05	1	N/A	1	1	N/A	no
6931			0.259	0.188	0.205	0.361	0.091	0.043	0.12	0.292	0.328	0.003	-0.002	0.015	0.079	-0.011	0.062	0.025	0.049	0.038	0.174	0.483	0.041	0.212	1	1	no
6948			0.616	0.612	0.544	0.482	0.489	0.008	-0.045	0.519	0.489	-0.008	0.001	0.027	0.023	0.001	0.025	0.022	-0.002	-0.004	-0.01	1	0.071	0.595	1	0.567	no
6962	2	159.68	0.411	0.398	0.43	0.689	0.2	0.103	0.002	0.443	0.44	-0.01	-0.007	0.136	0.087	-0.008	0.148	0.076	0.119	0.104	0.378	1	0.231	0.278	0.537	1	yes
6963			0.045	0.031	0.027	0.027	0.117	0.021	-0.066	0.099	0.091	-0.007	-0.004	-0.004	0.027	-0.009	-0.009	0.043	-0.009	0.054	0.054	1	1	1	1	1	no
6966			0.83	0.904	0.789	0.864	0.967	0.029	0.022	0.214	0.217	0.013	-0.004	-0.005	0.082	0.039	-0.003	0.02	0.01	0.12	0.053	0.643	0.344	1	1	1	no
6997			0	0.033	0.057	0.009	0	0.023	-0.037	0.039	0.038	0.027	0.05	0	0	-0.003	0.004	0.022	0.026	0.044	-0.002	N/A	1	1	N/A	N/A	no
7047			0.565	0.663	0.571	0.804	0.717	0.037	0.162	0.365	0.43	0.009	-0.011	0.116	0.038	0.005	0.04	-0.006	0.108	0.033	0.01	0.782	0.319	0.013	1	0.463	no
7049			0.098	0.064	0.088	0.018	0	0.027	-0.08	0.107	0.098	-0.001	-0.007	0.049	0.083	-0.005	0.018	0.054	0.039	0.072	0.007	1	1	1	1	N/A	no
7065			0.972	0.958	0.972	0.941	1	0.003	0.096	0.055	0.06	-0.007	-0.012	0.003	0.015	-0.01	-0.007	0.03	0	0.008	0.045	1	1	0.028	1	N/A	no
7068			0.565	0.5	0.532	0.471	0.725	0.027	-0.013	0.486	0.477	-0.004	-0.009	0.008	0.043	-0.011	-0.01	0.09	-0.002	0.066	0.115	1	0.521	1	0.577	0.692	no
7071			0.045	0.041	0.062	0.009	0	0.013	-0.042	0.063	0.06	-0.009	-0.005	0.016	0.032	-0.004	0.012	0.03	0.033	0.049	-0.002	1	1	1	N/A	N/A	no
7084			0.991	0.969	0.955	0.938	0.851	0.041	-0.022	0.11	0.107	0.003	0.015	0.032	0.125	-0.007	0.001	0.072	-0.005	0.054	0.031	N/A	1	1	1	1	no
7088	1	8.71	0.082	0.167	0.116	0.054	0.065	0.013	-0.024	0.176	0.171	0.024	-0.002	-0.002	-0.009	0.001	0.057	0.038	0.017	0.005	-0.01	1	1	1	1	0.159	no
7095			0.12	0.047	0.122	0.132	0.263	0.037	-0.188	0.274	0.226	0.024	-0.009	-0.008	0.058	0.026	0.033	0.16	-0.008	0.055	0.046	1	1	1	0.576	0.039	no
7126			0.1	0.143	0.107	0.054	0	0.028	-0.009	0.146	0.144	-0.001	-0.009	0.007	0.085	-0.004	0.036	0.131	0.01	0.09	0.041	1	1	0.482	1	N/A	no
7131			0.08	0.082	0.044	0.055	0.106	-0.002	0.096	0.123	0.135	-0.011	0.002	-0.005	-0.007	0.002	-0.005	-0.009	-0.007	0.019	0.008	0.294	0.266	1	1	0.414	no
7143			0.145	0.133	0.079	0.125	0.117	-0.003	0.013	0.21	0.21	-0.008	0.013	-0.007	-0.006	0.005	-0.009	-0.009	0.001	-0.004	-0.01	0.581	0.578	0.028	1	0.483	no
7171			0.143	0.208	0.286	0.136	0.054	0.043	-0.046	0.28	0.264	0.007	0.051	-0.008	0.033	0.007	0.009	0.089	0.056	0.157	0.027	0.58	0.661	0.749	1	1	no
7173			0.08	0.083	0.114	0.036	0.043	0.006	-0.025	0.136	0.131	-0.01	-0.002	0.008	0.001	-0.003	0.011	0.004	0.034	0.025	-0.009	0.294	1	1	1	1	no
7180			0.144	0.037	0.074	0.182	0.098	0.025	-0.147	0.214	0.186	0.055	0.016	-0.002	0.001	0.003	0.087	0.018	0.041	-0.007	0.02	0.575	1	1	0.18	1	no
7183			0.782	0.635	0.795	0.684	0.789	0.017	0.046	0.365	0.379	0.042	-0.009	0.015	-0.01	0.051	-0.006	0.045	0.021	-0.011	0.017	1	0.757	0.68	0.511	1	no
7187			0.938	0.933	0.979	0.887	0.957	0.011	-0.074	0.123	0.113	-0.009	0.011	0.008	-0.006	0.014	0.004	-0.005	0.054	-0.003	0.023	1	1	1	1	1	no
7191			0.108	0.054	0.049	0.031	0.012	0.011	0.448	0.053	0.094	0.004	0.01	0.029	0.06	-0.014	-0.009	0.013	-0.011	0.008	-0.008	0.007	0.108	0.098	0.032	N/A	no
7199			0.089	0.01	0.054	0.073	0.032	0.01	-0.063	0.103	0.096	0.052	0.001	-0.007	0.019	0.019	0.037	0.001	-0.005	-0.004	0.007	1	N/A	1	1	1	no
7201			0.045	0.021	0.018	0.054	0	0.008	-0.034	0.055	0.053	-0.001	0.004	-0.008	0.032	-0.009	0.005	0.011	0.01	0.007	0.041	1	1	1	1	N/A	no
7229			0.821	0.888	0.939	0.902	0.851	0.013	-0.145	0.24	0.208	0.01	0.056	0.019	-0.005	0.008	-0.008	-0.003	0.001	0.033	0.004	0.182	1	1	1	0.57	no
7231			0.777	0.806	0.741	0.491	0.989	0.155	-0.006	0.318	0.313	-0.007	-0.005	0.154	0.177	0.003	0.187	0.157	0.116	0.213	0.465	1	0.666	0.739	0.787	N/A	yes
7233			0.028	0.122	0.039	0.02	0.012	0.036	-0.074	0.089	0.081	0.056	-0.008	-0.008	-0.004	0.038	0.071	0.081	-0.003	0.004	-0.009	1	1	1	1	N/A	no
7242			0.643	0.765	0.711	0.714	0.766	0.003	-0.024	0.415	0.399	0.026	0.002	0.002	0.027	-0.001	-0.003	-0.009	-0.009	-0.001	-0.003	1	1	0.755	0.338	0.412	no
7248			0.309	0.323	0.357	0.345	0.25	-0.002	0.013	0.433	0.43	-0.01	-0.006	-0.006	-0.002	-0.008	-0.006	0.004	-0.009	0.015	0.014	0.111	0.32	0.039	0.07	0.702	no
7250			0.311	0.214	0.218	0.045	0.117	0.065	0.055	0.268	0.28	0.013	0.012	0.213	0.095	-0.012	0.121	0.023	0.115	0.025	0.026	1	1	0.254	1	0.483	no
7251	25	36.69	0.902	0.898	0.86	0.882	0.84	-0.003	-0.066	0.232	0.216	-0.009	0	-0.006	0.008	-0.002	-0.007	0.005	-0.006	-0.008	-0.002	1	1	1	1	1	no
7289			0.202	0.267	0.1	0.037	0.14	0.056	-0.224	0.298	0.241	0.005	0.032	0.116	0.005	0.083	0.19	0.041	0.022	-0.002	0.058	0.099	0.02	1	1	0.576	no
7293			0.946	0.883	0.893	0.909	0.691	0.074	-0.185	0.262	0.218	0.018	0.011	0.002	0.201	-0.008	-0.005	0.097	-0.007	0.113	0.136	1	1	1	1	0.036	no
7297			0.907	0.881	0.949	0.952	0.925	0.003	-0.082	0.154	0.141	-0.006	0.004	0.006	-0.008	0.02	0.024	0	-0.01	-0.006	-0.004	1	1	1	1	1	no
7340			0.259	0.122	0.295	0.214	0.411	0.043	0.04	0.356	0.367	0.049	-0.006	-0.003	0.043	0.074	0.019	0.186	0.007	0.019	0.079	0.311	0.131	0.198	0.698	1	no
7365			0.833	0.915	0.865	0.857	0.9	-0.001	-0.063	0.235	0.219	0.018	-0.007	-0.008	0.008	0.001	0.006	-0.01	-0.01	-0.005	-0.001	1	1	1	0.571	1	no
7370			0.818	0.896	0.875	0.812	0.766	0.007	0.212	0.217	0.273	0.013	0.002	-0.011	-0.004	-0.009	0.016	0.046	0.004	0.029	-0.006	0.353	0.406	0.185	0.081	0.092	no
7374			0.027	0	0.053	0.027	0	0.013	-0.032	0.042	0.041	0.016	0	-0.009	0.015	0.04	0.016	0	0	0.039	0.015	1	N/A	1	1	N/A	no
7380			0.122	0.155	0.051	0.019	0.073	0.031	-0.114	0.168	0.149	-0.005	0.023	0.074	0.003	0.05	0.113	0.022	0.007	-0.006	0.027	1	0.566	1	1	1	no
7396			0.264	0.357	0.295	0.348	0.228	0.004	0.063	0.396	0.414	0.011	-0.008	0.006	-0.007	-0.001	-0.01	0.03	-0.004	0	0.024	0.485	0.223	0.198	0.237	1	no
7399			0.913	0.777	0.898	0.909	1	0.055	-0.163	0.201	0.171	0.063	-0.007	-0.009	0.071	0.046	0.059	0.21	-0.008	0.084	0.073	1	0.088	1	1	N/A	no
7413			0.027	0.062	0.038	0.009	0	0.012	-0.036	0.055	0.053	0.006	-0.007	0	0.016	-0.004	0.033	0.052	0.009	0.027	-0.002	1	1	1	N/A	N/A	no
7426			0.161	0.306	0.245	0.309	0.553	0.085	-0.01	0.407	0.397	0.049	0.013	0.05	0.286	0	-0.01	0.109	0.001	0.174	0.106	0.615	1	1	0.751	0.558	no
7431			0	0.049	0	0	0	0.041	-0.041	0.02	0.019	0.046	0	0	0	0.044	0.046	0.04	0	0	0	N/A	1	N/A	N/A	N/A	no
7436			0.074	0.096	0.135	0.091	0.022	0.011	0.002	0.151	0.15	-0.006	0.009	-0.007	0.019	-0.004	-0.009	0.039	0	0.071	0.033	1	1	0.21	1	1	no
7447	27	10.88	0.991	0.894	0.947	0.982	0.872	0.038	0.047	0.11	0.113	0.081	0.02	-0.006	0.102	0.01	0.061	-0.008	0.007	0.024	0.081	N/A	1	0.129	1	0.552	no
7448			0.098	0.061	0.123	0.091	0.021	0.01	0.007	0.144	0.143	0	-0.006	-0.008	0.04	0.012	-0.003	0.01	-0.004	0.059	0.034	1	1	0.18	1	1	no
7459			0.214	0.337	0.246	0.161	0.489	0.067	0.009	0.383	0.385	0.029	-0.006	0.001	0.146	0.011	0.073	0.036	0.013	0.112	0.216	1	0.521	0.722	1	0.247	no
7471			0.858	0.898	0.955	0.836	0.864	0.013	-0.143	0.236	0.204	-0.001	0.046	-0.006	-0.009	0.015	0.008	-0.004	0.065	0.043	-0.006	0.575	1	1	0.326	1	no
7479			0	0	0	0.009	0.087	0.066	0.166	0.03	0.035	0	0	0	0.084	0	-0.001	0.077	0	0.085	0.059	N/A	N/A	N/A	N/A	0.282	yes
7486			0	0	0.018	0.018	0.085	0.042	-0.057	0.048	0.045	0	0.009	0.009	0.084	0.007	0.007	0.078	-0.009	0.039	0.039	N/A	N/A	1	1	1	no
7500			0.183	0.255	0.227	0.1	0.605	0.162	0.156	0.289	0.338	0.004	-0.005	0.018	0.311	-0.01	0.071	0.212	0.047	0.25	0.444	0.34	0.455	0.119	0.425	0.522	yes
7502			0.295	0.235	0.312	0.355	0.174	0.014	-0.016	0.401	0.39	-0.001	-0.009	-0.001	0.029	0.006	0.025	0.001	-0.005	0.04	0.071	0.52	1	0.759	0.379	1	no
7521			0.964	0.959	0.963	0.818	0.9	0.049	-0.129	0.158	0.139	-0.009	-0.009	0.098	0.025	-0.009	0.086	0.017	0.095	0.023	0.019	1	1	1	0.18	1	no
7548	21	0	0.982	0.99	0.946	0.963	1	0.01	-0.032	0.047	0.046	-0.008	0.01	-0.002	0.007	0.02	0.006	0	-0.006	0.041	0.025	1	N/A	1	1	N/A	no
7550			0.107	0.096	0.073	0.027	0.043	0.009	-0.02	0.131	0.127	-0.009	-0.002	0.041	0.019	-0.006	0.034	0.012	0.014	-0.001	-0.006	0.482	1	1	1	1	no
7568			0.37	0.383	0.235	0.429	0.364	0.013	-0.01	0.455	0.45	-0.009	0.033	-0.002	-0.012	0.042	-0.004	-0.011	0.072	0.027	-0.002	0.772	0.123	0.708	0.281	0.049	no
7569	2	128.2	0.231	0.174	0.145	0.188	0	0.048	-0.001	0.242	0.239	-0.001	0.014	-0.003	0.211	-0.007	-0.009	0.172	-0.002	0.128	0.168	0.443	1	1	0.667	N/A	no
7571			0.857	0.872	0.895	0.92	0.762	0.019	-0.034	0.247	0.233	-0.009	-0.003	0.009	0.02	-0.006	0.002	0.031	-0.005	0.055	0.085	0.293	1	1	0.294	0.405	no
7582			0.929	0.875	0.873	0.982	0.761	0.056	0.027	0.191	0.195	0.006	0.009	0.025	0.098	-0.011	0.077	0.032	0.077	0.032	0.203	1	0.136	1	1	1	no
7592	2	64.95	0.38	0.565	0.408	0.333	0.511	0.026	0.078	0.446	0.478	0.055	-0.009	-0.005	0.024	0.036	0.093	-0.007	0.002	0.01	0.054	0.246	0.069	0.767	0.364	0.77	no
7607			0.046	0	0.055	0	0.048	0.015	0.098	0.05	0.056	0.034	-0.008	0.038	-0.013	0.042	0	0.034	0.046	-0.012	0.039	1	N/A	1	N/A	0.072	no
7610			0.08	0.042	0.055	0.098	0	0.016	0.071	0.095	0.102	0.004	-0.006	-0.006	0.066	-0.012	0.015	0.031	0.003	0.035	0.083	1	1	0.004	1	N/A	no
7622			0.866	0.918	0.886	0.875	0.989	0.017	0.056	0.158	0.165	0.006	-0.007	-0.009	0.092	-0.005	-0.001	0.045	-0.01	0.07	0.081	0.576	1	0.136	0.185	N/A	no
7634			0.382	0.429	0.368	0.3	0.415	0.001	0.078	0.436	0.467	-0.007	-0.01	0.004	-0.009	-0.003	0.025	-0.01	0.001	-0.005	0.019	0.092	0.567	1	0.525	0.763	no
7638			0.074	0.026	0.033	0.128	0.012	0.03	-0.001	0.1	0.099	0.013	0.007	0.006	0.033	-0.011	0.056	-0.007	0.049	-0.002	0.083	1	1	1	0.552	N/A	no
7650	18	27.45	0.046	0.045	0.062	0	0	0.017	0.086	0.055	0.058	-0.01	-0.008	0.038	0.033	-0.009	0.041	0.036	0.051	0.045	0	1	1	0.181	N/A	N/A	no
7661			0.741	0.857	0.877	0.982	0.826	0.058	-0.156	0.272	0.233	0.033	0.051	0.211	0.013	-0.006	0.098	-0.005	0.073	0.002	0.134	0.311	0.571	0.583	1	0.318	no
7663			0.759	0.776	0.714	0.812	0.947	0.036	-0.024	0.315	0.306	-0.008	-0.004	0.001	0.119	-0.001	-0.005	0.105	0.017	0.159	0.07	0.152	0.683	0.338	0.667	1	no
7681			0.88	0.878	0.837	0.83	1	0.034	-0.047	0.207	0.196	-0.01	0	0.001	0.106	-0.003	-0.002	0.114	-0.009	0.15	0.149	1	0.5	0.324	0.643	N/A	no
7693			0.294	0.289	0.281	0.336	0.044	0.058	0.004	0.352	0.352	-0.01	-0.01	-0.004	0.186	-0.013	-0.005	0.184	-0.003	0.173	0.224	0.177	0.465	0.149	0.558	1	no
7694			0.25	0.322	0.352	0.25	0.087	0.043	-0.109	0.404	0.36	0.004	0.016	-0.008	0.079	-0.007	0.005	0.149	0.016	0.172	0.081	1	0.327	0.773	0.146	1	no
7698			0.045	0.106	0.073	0.082	0.226	0.04	-0.056	0.196	0.182	0.019	-0.001	0.002	0.134	-0.002	-0.007	0.042	-0.009	0.085	0.072	1	1	1	0.299	0.656	no
7709	26	22.96	0.623	0.694	0.675	0.927	0.721	0.063	0.056	0.361	0.374	0.002	-0.004	0.229	0.011	-0.01	0.159	-0.008	0.171	-0.007	0.135	0.775	0.499	0.074	0.239	1	no
7712			0.598	0.617	0.544	0.616	0.638	-0.004	0.007	0.477	0.477	-0.008	-0.003	-0.008	-0.007	0.001	-0.01	-0.01	0.002	0.008	-0.01	0.781	0.76	1	1	0.34	no
7716	12	40.83	0.116	0.094	0.061	0.036	0	0.025	-0.021	0.116	0.112	-0.007	0.01	0.035	0.099	-0.002	0.019	0.084	-0.002	0.048	0.025	0.544	1	1	1	N/A	no
7720			0.645	0.582	0.64	0.8	0.862	0.054	0.03	0.384	0.393	-0.001	-0.009	0.049	0.107	-0.003	0.097	0.167	0.052	0.111	0.003	0.77	0.392	1	0.427	1	no
7731			0.927	0.886	0.875	0.964	0.868	0.009	0.094	0.156	0.171	-0.003	0.004	0.002	0.006	-0.011	0.034	-0.012	0.043	-0.012	0.052	0.209	0.437	0.575	1	0.493	no
7736			0.705	0.583	0.75	0.782	0.798	0.025	0.064	0.363	0.388	0.023	-0.003	0.006	0.014	0.051	0.077	0.091	-0.007	-0.004	-0.011	0.107	0.137	1	0.102	0.362	no
7749	8	47.99	0.104	0.163	0.06	0.127	0	0.028	0.437	0.091	0.159	0	-0.001	-0.012	0.081	0.039	-0.011	0.138	0.012	0.04	0.098	0.064	0.009	0.147	0.001	N/A	no
7754			0.777	0.806	0.825	0.777	0.913	0.01	0.022	0.287	0.291	-0.007	-0.003	-0.009	0.056	-0.009	-0.006	0.036	-0.002	0.022	0.057	1	0.666	0.346	0.714	0.282	no
7765			0.893	0.867	0.929	0.67	0.84	0.069	0.037	0.246	0.253	-0.006	-0.001	0.128	0.001	0.012	0.093	-0.008	0.181	0.028	0.064	0.482	0.578	1	0.558	0.314	no
7776	4	85.03	0.088	0.1	0.055	0.148	0.013	0.021	0.109	0.13	0.144	-0.011	-0.003	0.007	0.04	0.003	0	0.053	0.038	0.01	0.095	0.32	0.358	0.134	1	N/A	no
7785			0.2	0.076	0.114	0.038	0.141	0.029	0.002	0.194	0.196	0.051	0.02	0.11	0.002	-0.002	0.002	0.009	0.032	-0.007	0.055	0.67	0.218	1	1	0.198	no
7788			0.1	0.312	0.211	0.255	0.287	0.03	0.005	0.348	0.346	0.123	0.037	0.07	0.101	0.017	-0.002	-0.009	-0.004	0.007	-0.007	0.425	1	1	0.728	0.727	no
7802	11	71.84	0.938	0.939	0.938	0.964	0.809	0.039	-0.013	0.148	0.146	-0.009	-0.009	-0.001	0.066	-0.009	-0.002	0.065	-0.001	0.066	0.111	1	1	1	1	0.661	no
7804			0.282	0.133	0.259	0.183	0.383	0.037	0.018	0.357	0.358	0.056	-0.008	0.016	0.014	0.04	-0.003	0.145	0.006	0.026	0.085	1	0.578	1	0.007	0.357	no
7807			0.598	0.489	0.465	0.205	0	0.231	-0.088	0.396	0.361	0.015	0.027	0.271	0.574	-0.008	0.158	0.487	0.134	0.438	0.184	0.781	0.768	0.291	1	N/A	yes
7811	24	1.63	0.938	0.917	0.912	0.991	1	0.027	-0.073	0.097	0.09	-0.006	-0.004	0.033	0.049	-0.009	0.056	0.074	0.057	0.072	-0.002	1	1	1	N/A	N/A	no
7826			0.75	0.812	0.702	0.759	0.947	0.04	0.065	0.297	0.313	0.002	-0.005	-0.008	0.127	0.02	-0.001	0.071	-0.002	0.168	0.118	0.477	0.654	0.003	0.484	1	no
7827			0.786	0.894	0.816	0.882	0.935	0.02	0.01	0.233	0.232	0.031	-0.007	0.023	0.075	0.014	-0.008	0.001	0.008	0.051	0.007	0.246	1	1	1	1	no
7834			0.573	0.553	0.623	0.741	0.096	0.214	-0.029	0.417	0.402	-0.009	-0.004	0.053	0.393	-0.001	0.066	0.379	0.023	0.451	0.589	0.407	0.77	0.391	0.475	1	yes
7835			0.109	0.041	0.064	0.062	0.074	-0.002	0.218	0.104	0.129	0.021	0.002	0.001	-0.004	-0.006	-0.008	0.001	-0.013	-0.01	-0.011	0.106	1	0.184	0.009	1	no
7841			0.161	0.173	0.205	0.241	0.413	0.044	-0.021	0.359	0.347	-0.01	-0.003	0.011	0.14	-0.007	0.005	0.122	-0.005	0.089	0.058	0.615	0.616	0.68	0.484	0.366	no
7845			0.438	0.49	0.439	0.58	0.011	0.172	0.12	0.355	0.399	-0.005	-0.01	0.031	0.39	-0.006	0.006	0.46	0.03	0.389	0.537	0.586	0.395	0.288	0.585	N/A	yes
7851			0.482	0.469	0.589	0.384	0.913	0.146	0.03	0.417	0.423	-0.009	0.013	0.01	0.343	0.019	0.005	0.365	0.072	0.229	0.452	1	0.396	0.412	0.396	1	yes
7855			0.089	0.051	0.149	0.209	0.032	0.044	0.038	0.176	0.181	0.002	0.008	0.046	0.019	0.041	0.093	-0.006	0.003	0.066	0.123	1	1	0.592	0.682	1	no
7856			0.25	0.362	0.304	0.277	0.211	0.006	-0.07	0.433	0.399	0.021	-0.002	-0.007	-0.005	-0.001	0.008	0.045	-0.007	0.012	0.002	1	0.224	1	1	0.658	no
7867			0.982	0.929	0.955	0.938	0.87	0.019	-0.016	0.124	0.119	0.026	0.003	0.015	0.087	-0.002	-0.01	0.01	-0.007	0.039	0.017	1	1	1	0.181	1	no
7868			0.064	0.045	0.079	0.196	0.011	0.058	-0.142	0.158	0.138	-0.007	-0.007	0.068	0.028	0	0.089	0.012	0.05	0.041	0.154	1	1	1	0.1	N/A	no
7875			0.906	0.761	0.714	0.633	0.744	0.044	0.256	0.27	0.358	0.064	0.102	0.183	0.077	-0.009	0.026	-0.013	0.001	-0.013	0.016	0.373	0.683	0.001	0.137	0.119	no
7896			0.384	0.5	0.43	0.364	0.34	0.006	-0.003	0.487	0.475	0.018	-0.006	-0.008	-0.004	-0.001	0.029	0.043	-0.001	0.006	-0.007	1	0.575	0.003	0.568	0.048	no
7901			0.882	0.915	0.907	0.768	0.935	0.034	-0.132	0.23	0.202	-0.003	-0.006	0.037	0.007	-0.01	0.069	-0.007	0.062	-0.006	0.093	1	1	0.367	0.027	1	no
7902			0.982	0.98	0.991	0.92	1	0.031	-0.052	0.051	0.048	-0.009	-0.006	0.033	0.007	-0.005	0.027	0.01	0.05	-0.002	0.066	1	1	N/A	1	N/A	no
7903			0.111	0.043	0.077	0.027	0.25	0.071	-0.168	0.203	0.17	0.023	-0.002	0.046	0.058	0.001	-0.006	0.161	0.016	0.103	0.205	1	1	1	1	0.078	no
7905			0.236	0.233	0.222	0.17	0.128	0.006	-0.227	0.388	0.314	-0.008	-0.007	0.007	0.03	-0.007	0.005	0.029	0.002	0.023	-0.001	0.256	0.086	0.05	0.332	1	no
7912			0.327	0.404	0.382	0.491	0.424	0.007	-0.077	0.515	0.476	0.004	-0.001	0.047	0.011	-0.009	0.006	-0.01	0.016	-0.006	0	0.125	1	0.775	0.592	1	no
7932			0.562	0.714	0.545	0.655	0.875	0.06	0.079	0.384	0.413	0.039	-0.009	0.009	0.197	0.048	-0.002	0.062	0.014	0.213	0.111	0.791	0.491	0.175	0.771	0.473	no
7938			0.13	0.159	0.204	0.312	0.085	0.044	-0.072	0.306	0.281	-0.006	0.011	0.082	0.001	-0.002	0.052	0.016	0.022	0.046	0.137	0.58	0.565	0.431	0.759	1	no
7941	12	5.98	0.064	0.194	0.054	0.102	0.122	0.024	-0.01	0.19	0.186	0.066	-0.009	0.001	0.011	0.081	0.025	0.009	0.007	0.019	-0.008	1	0.666	0.131	1	0.5	no
7945			0.991	0.968	0.955	0.817	0.826	0.075	0.217	0.118	0.15	0.003	0.015	0.152	0.154	-0.007	0.097	0.094	0.082	0.077	-0.014	N/A	1	1	0.048	0.091	no
7947			0.82	0.886	0.894	0.923	0.953	0.014	0.182	0.153	0.183	0.004	0.01	0.035	0.069	-0.011	-0.004	0.018	-0.006	0.013	-0.004	0.035	0.437	0.445	0.252	1	no
7961			0.109	0.105	0.096	0.314	0.013	0.094	0.064	0.191	0.202	-0.01	-0.009	0.111	0.059	-0.012	0.11	0.057	0.127	0.046	0.25	1	0.372	0.379	0.524	N/A	no
7965			0.936	0.98	0.92	0.972	1	0.018	0.046	0.07	0.072	0.013	-0.008	0.006	0.051	0.025	-0.009	0.01	0.017	0.064	0.016	1	1	0.294	1	N/A	no
7972			0.009	0	0.045	0.054	0.011	0.015	-0.036	0.047	0.045	-0.001	0.015	0.023	-0.01	0.033	0.042	0	-0.008	0.011	0.019	N/A	N/A	1	1	N/A	no
7993			0.125	0.163	0.088	0.071	0.053	0.012	-0.077	0.193	0.177	-0.003	-0.001	0.007	0.021	0.018	0.033	0.052	-0.006	0	-0.007	1	0.326	1	1	1	no
8004			0.696	0.809	0.798	0.75	0.713	0.004	0.018	0.364	0.368	0.023	0.018	-0.002	-0.01	-0.01	0.001	0.014	-0.002	0.01	-0.006	0.544	0.661	0.677	0.477	1	no
8007			0.286	0.071	0.219	0.189	0.84	0.352	-0.007	0.297	0.292	0.133	0.003	0.017	0.467	0.073	0.049	0.746	-0.007	0.551	0.592	1	1	1	1	1	yes
8009	12	14.14	0.929	0.898	0.904	0.973	0.968	0.01	0.046	0.116	0.121	-0.004	-0.005	0.013	0.006	-0.011	0.038	0.027	0.032	0.023	-0.009	1	0.399	0.413	1	1	no
8029			0.148	0.117	0.179	0.2	0	0.035	0.017	0.213	0.214	-0.005	-0.005	0	0.122	0.004	0.014	0.097	-0.008	0.146	0.166	0.582	0.483	1	0.427	N/A	no
8035	9	71.84	0.938	0.938	0.895	0.875	1	0.024	-0.042	0.135	0.128	-0.009	0.003	0.015	0.049	0.002	0.014	0.053	-0.007	0.087	0.109	1	1	0.476	0.581	N/A	no
8036			0.125	0.041	0.1	0.054	0.021	0.019	-0.031	0.128	0.124	0.035	-0.005	0.023	0.064	0.016	-0.01	-0.008	0.007	0.042	0.005	0.581	0.062	1	1	1	no
8041			0.277	0.235	0.289	0.191	0.394	0.018	0.009	0.392	0.391	-0.005	-0.009	0.012	0.02	-0.002	-0.003	0.047	0.018	0.014	0.087	0.738	1	1	0.666	0.76	no
8065			0.167	0.141	0.106	0.163	0.189	-0.001	-0.177	0.306	0.258	-0.007	0.007	-0.009	-0.007	-0.003	-0.007	-0.001	0.006	0.019	-0.006	0.327	0.572	1	0.324	0.32	no
8074			0	0	0	0.071	0	0.062	-0.067	0.029	0.027	0	0	0.064	0	0	0.059	0	0.064	0	0.058	N/A	N/A	N/A	1	N/A	yes
8081			0.982	0.896	0.938	0.973	1	0.03	0.029	0.076	0.078	0.056	0.017	-0.007	0.007	0.001	0.04	0.093	0.006	0.049	0.015	1	0.406	1	1	N/A	no
8086			0.732	0.837	0.795	0.845	0.988	0.049	0.039	0.247	0.255	0.021	0.002	0.028	0.211	-0.003	-0.01	0.118	0.001	0.154	0.106	0.18	0.592	0.426	1	N/A	no
8100			0.255	0.235	0.184	0.134	0.053	0.034	-0.027	0.284	0.274	-0.009	0.006	0.037	0.13	-0.001	0.024	0.115	0.002	0.068	0.027	0.728	0.708	0.181	1	1	no
8125			0.212	0.128	0.087	0.192	0.178	0.011	-0.107	0.294	0.264	0.014	0.051	-0.007	-0.005	-0.003	0.006	-0.001	0.037	0.027	-0.008	0.423	0.519	0.314	0.176	0.315	no
8128			0.616	0.418	0.562	0.509	0.489	0.012	0.067	0.464	0.49	0.066	-0.004	0.013	0.022	0.031	0.006	-0.001	-0.004	0	-0.01	0.777	1	0.586	0.43	0.77	no
8131			0.731	0.652	0.798	0.634	0.87	0.038	0.132	0.329	0.372	0.005	0.003	0.011	0.046	0.044	-0.011	0.112	0.054	0.007	0.123	1	1	0.677	0.01	0.147	no
8135			0.134	0.082	0.08	0.018	0.011	0.032	0.091	0.108	0.117	0.004	0.005	0.082	0.091	-0.01	0.035	0.046	0.031	0.041	-0.008	0.237	1	0.294	1	N/A	no
8139			0.964	0.926	0.971	0.972	0.841	0.039	-0.097	0.131	0.117	0.005	-0.008	-0.008	0.08	0.012	0.013	0.025	-0.009	0.093	0.095	1	1	1	1	0.565	no
8150			0.661	0.796	0.693	0.955	0.809	0.074	-0.102	0.353	0.319	0.036	-0.005	0.239	0.045	0.019	0.106	-0.01	0.205	0.027	0.095	0.553	1	0.215	1	1	no
8196			0.877	0.848	0.88	0.777	0.883	0.009	-0.181	0.294	0.248	-0.005	-0.008	0.028	-0.009	-0.004	0.009	-0.004	0.03	-0.009	0.031	1	0.57	1	0.049	1	no
8203	5	29.42	0.848	0.917	0.955	0.973	0.894	0.024	0.098	0.136	0.148	0.011	0.051	0.082	-0.003	0.003	0.023	-0.008	-0.004	0.017	0.042	0.095	1	1	1	0.414	no
8204			0.196	0.083	0.107	0.164	0.255	0.023	0.077	0.248	0.263	0.039	0.018	-0.006	-0.001	-0.009	0.021	0.092	0.004	0.063	0.017	0.024	1	0.01	0.326	0.701	no
8208			0.815	0.883	0.8	0.88	0.767	0.009	-0.068	0.301	0.28	0.008	-0.008	0.008	-0.003	0.016	-0.01	0.036	0.015	-0.007	0.035	0.669	0.483	0.662	1	1	no
8209			0.893	0.885	0.895	0.839	0.904	-0.003	-0.056	0.219	0.205	-0.008	-0.008	0.003	-0.008	-0.008	-0.001	-0.008	0.004	-0.008	0.009	1	1	1	0.615	1	no
8229			0.857	0.833	0.825	0.845	0.625	0.041	0.195	0.249	0.308	-0.009	-0.006	-0.01	0.125	-0.011	-0.012	0.093	-0.009	0.087	0.109	1	0.1	0.346	0.099	0.104	no
8249	8	51.8	0.904	0.779	0.866	0.769	1	0.063	0.1	0.204	0.221	0.049	-0.002	0.052	0.082	0.018	-0.012	0.221	0.021	0.117	0.209	0.379	0.656	0.576	0.003	N/A	no
8252			0.964	0.927	0.965	0.946	0.681	0.143	0.042	0.158	0.162	0.003	-0.011	-0.009	0.247	0.005	-0.008	0.168	-0.006	0.25	0.21	0.054	1	1	0.131	0.744	yes
8267			0.295	0.306	0.295	0.357	0.085	0.042	0.034	0.366	0.374	-0.01	-0.01	-0.001	0.12	-0.01	-0.004	0.134	0	0.12	0.18	0.52	0.745	1	1	1	no
8269			0.098	0.112	0.102	0.17	0	0.031	-0.093	0.186	0.168	-0.008	-0.008	0.014	0.082	-0.008	0.005	0.101	0.011	0.087	0.149	1	1	1	1	N/A	no
8271			0.941	0.938	0.962	0.967	1	0.007	-0.044	0.077	0.073	-0.01	-0.004	-0.003	0.047	-0.003	-0.001	0.053	-0.01	0.026	0.024	1	1	1	1	N/A	no
8272			0.696	0.633	0.67	0.62	0.614	-0.005	-0.018	0.467	0.455	-0.001	-0.009	0.004	0.005	-0.008	-0.009	-0.01	-0.004	-0.005	-0.01	0.751	0.748	0.342	0.394	0.758	no
8278			0.067	0.049	0.032	0.073	0.095	-0.001	-0.064	0.126	0.117	-0.008	0.003	-0.01	-0.005	-0.007	-0.006	0.005	0.007	0.024	-0.007	1	1	1	1	1	no
8281			0.889	0.887	0.888	0.849	0.938	-0.001	0.004	0.194	0.194	-0.01	-0.01	-0.002	0.003	-0.012	-0.004	0.002	-0.004	0.002	0.027	1	1	0.467	1	0.124	no
8287			0.848	0.854	0.866	0.618	0.957	0.1	-0.031	0.27	0.258	-0.01	-0.008	0.119	0.053	-0.009	0.124	0.052	0.142	0.039	0.276	0.594	0.571	1	0.775	1	no
8297			0.259	0.375	0.333	0.375	0.191	0.019	0.038	0.405	0.415	0.022	0.004	0.022	0.004	-0.007	-0.01	0.07	-0.006	0.04	0.069	0.739	1	0.135	1	1	no
8307			0.792	0.821	0.843	0.894	0.656	0.039	0.07	0.287	0.306	-0.009	-0.002	0.029	0.036	-0.011	0.011	0.057	0.002	0.08	0.146	0.673	0.591	0.587	1	0.742	no
8323			0.949	0.933	0.981	0.964	0.805	0.059	0.081	0.119	0.128	-0.01	0.007	-0.007	0.085	0.017	-0.002	0.059	-0.003	0.157	0.116	1	0.163	1	1	0.627	no
8334			0.038	0.125	0.085	0.058	0.022	0.016	-0.081	0.131	0.12	0.042	0.01	-0.005	-0.006	-0.001	0.018	0.066	-0.003	0.027	0.006	1	1	1	1	1	no
8335			0.971	0.893	0.99	0.981	0.989	0.037	-0.064	0.07	0.065	0.041	-0.001	-0.007	-0.003	0.077	0.06	0.072	-0.007	-0.011	-0.008	1	1	N/A	1	N/A	no
8341			0.231	0.198	0.069	0.058	0.202	0.047	-0.218	0.303	0.246	-0.005	0.091	0.108	-0.006	0.064	0.08	-0.009	-0.008	0.068	0.085	0.047	0.177	1	1	0.172	no
8356			0.938	0.948	0.886	0.92	1	0.019	-0.084	0.124	0.113	-0.008	0.008	-0.006	0.049	0.016	-0.003	0.042	-0.002	0.097	0.066	1	1	1	1	N/A	no
8367			0.955	0.969	0.918	0.863	0.894	0.017	-0.1	0.16	0.144	-0.007	0.003	0.044	0.019	0.015	0.062	0.035	0.008	-0.005	-0.005	1	1	1	0.574	1	no
8403			0.082	0.087	0.089	0.116	0.096	-0.008	0.039	0.165	0.17	-0.01	-0.009	-0.003	-0.008	-0.012	-0.006	-0.011	-0.006	-0.01	-0.008	1	0.282	0.356	0.544	1	no
8412			0.445	0.587	0.491	0.339	0.278	0.047	-0.014	0.475	0.466	0.03	-0.003	0.014	0.05	0.009	0.106	0.167	0.037	0.082	-0.003	0.173	0.545	0.057	0.038	0.714	no
8423			0.821	0.724	0.675	0.848	0.875	0.032	0.21	0.257	0.321	0.014	0.044	-0.008	-0.001	-0.007	0.034	0.055	0.069	0.093	-0.007	0.056	0.027	0.074	1	0.509	no
8431			0.03	0.057	0.051	0.029	0.079	-0.001	-0.046	0.098	0.093	-0.002	-0.004	-0.01	0.014	-0.01	0	-0.008	-0.003	-0.005	0.016	1	1	1	1	1	no
8459			0.855	0.919	0.885	0.817	0.695	0.04	-0.232	0.332	0.265	0.011	-0.004	-0.003	0.066	-0.003	0.034	0.143	0.01	0.1	0.033	0.581	1	1	0.181	0.007	no
8462			0.161	0.083	0.164	0.309	0.043	0.068	-0.009	0.246	0.241	0.016	-0.01	0.051	0.06	0.019	0.139	0.004	0.049	0.064	0.203	0.13	1	0.619	0.216	1	no
8464			0.027	0.01	0.044	0.027	0.133	0.039	0.01	0.088	0.088	-0.002	-0.004	-0.009	0.07	0.011	-0.002	0.101	-0.005	0.041	0.068	1	N/A	1	1	0.57	no
8478			0.893	0.929	0.895	0.875	0.979	0.01	-0.01	0.158	0.155	-0.002	-0.01	-0.007	0.047	-0.003	0.007	0.018	-0.007	0.045	0.064	0.482	1	0.476	0.581	1	no
8491			0.853	0.773	0.76	0.724	0.869	0.012	0.151	0.275	0.319	0.01	0.016	0.038	-0.012	-0.012	-0.005	0.018	-0.009	0.025	0.049	0.275	1	0.118	0.47	0.122	no
8494			0.375	0.357	0.456	0.446	0.479	0.002	0.011	0.484	0.483	-0.009	0.003	0.002	0.011	0.01	0.009	0.02	-0.009	-0.011	-0.007	0.57	0.223	0.11	0.113	0.559	no
8496			0.027	0.096	0.027	0.054	0.106	0.015	-0.005	0.115	0.114	0.034	-0.009	0.001	0.042	0.033	0.004	-0.01	0	0.041	0.009	1	1	1	1	0.414	no
8497			0.116	0.163	0.107	0.125	0.5	0.153	0.084	0.257	0.278	-0.001	-0.008	-0.009	0.296	0.002	-0.006	0.219	-0.009	0.31	0.281	1	0.094	0.482	0.185	1	yes
8502			0.337	0.329	0.286	0.444	0.141	0.048	-0.042	0.428	0.407	-0.011	-0.006	0.015	0.09	-0.007	0.019	0.086	0.044	0.049	0.189	0.755	0.482	0.168	0.179	0.572	no
8503			0.23	0.156	0.17	0.096	0.068	0.022	0.084	0.222	0.24	0.007	0.002	0.054	0.086	-0.01	0.003	0.024	0.013	0.036	-0.009	1	0.267	1	0.055	0.166	no
8511			0.088	0.024	0.03	0.111	0.114	0.017	-0.094	0.147	0.133	0.026	0.021	-0.006	-0.006	-0.01	0.044	0.049	0.04	0.044	-0.009	1	1	1	1	1	no
8561			0.836	0.851	0.839	0.92	0.946	0.013	0.029	0.206	0.21	-0.009	-0.009	0.023	0.049	-0.01	0.013	0.037	0.02	0.045	-0.006	1	1	0.615	0.294	1	no
8564			0.907	0.927	0.873	0.973	0.979	0.023	-0.03	0.129	0.124	-0.008	-0.003	0.029	0.036	0.005	0.013	0.02	0.059	0.065	-0.009	1	1	1	1	1	no
8575			0	0	0	0	0.16	0.156	-0.022	0.055	0.054	0	0	0	0.164	0	0	0.152	0	0.164	0.164	N/A	N/A	N/A	N/A	1	yes
8581	13	39.79	0.436	0.564	0.482	0.417	0.733	0.052	-0.043	0.493	0.472	0.023	-0.004	-0.007	0.156	0.004	0.034	0.05	0.001	0.113	0.176	0.584	1	0.601	0.265	0.245	no
8592			0.018	0	0.018	0.018	0.174	0.105	0.068	0.074	0.079	0.007	-0.009	-0.009	0.131	0.007	0.007	0.167	-0.009	0.131	0.131	1	N/A	1	1	0.601	no
8598			0.473	0.531	0.474	0.634	0.691	0.029	-0.024	0.493	0.477	-0.002	-0.009	0.043	0.085	-0.004	0.012	0.043	0.042	0.083	-0.002	0.282	1	0.595	1	1	no
8603			0.067	0.062	0.045	0.019	0.141	0.024	-0.089	0.134	0.122	-0.01	-0.004	0.019	0.021	-0.008	0.016	0.023	0.002	0.047	0.094	1	1	1	1	0.572	no
8605			0.045	0.125	0.158	0.2	0.021	0.046	0.109	0.167	0.186	0.031	0.059	0.098	-0.001	-0.007	0.009	0.064	-0.004	0.092	0.134	1	0.136	0.612	0.427	1	no
8609			0.973	0.948	0.965	0.938	0.766	0.084	0.122	0.122	0.139	-0.001	-0.008	0.006	0.173	-0.006	-0.008	0.116	0	0.156	0.104	1	1	1	1	0.092	no
8610			0.911	0.888	0.875	0.902	0.935	-0.004	-0.019	0.181	0.176	-0.007	-0.002	-0.008	-0.005	-0.009	-0.009	0.003	-0.005	0.01	-0.002	1	0.467	1	1	1	no
8617			0.163	0.217	0.196	0.02	0.037	0.061	0.262	0.156	0.208	-0.004	-0.009	0.106	0.066	-0.012	0.166	0.117	0.139	0.095	-0.005	0.115	0.021	0.077	1	1	no
8618			0.268	0.255	0.282	0.464	0.202	0.039	-0.02	0.412	0.399	-0.008	-0.008	0.072	0.003	-0.007	0.081	-0.002	0.06	0.007	0.132	0.734	0.705	1	0.6	1	no
8619			0.01	0.043	0	0.058	0.024	0.011	-0.036	0.054	0.051	0.01	0	0.023	-0.006	0.033	-0.007	-0.006	0.046	0.014	0.004	N/A	1	N/A	1	1	no
8629			0.17	0.122	0.123	0.045	0.117	0.012	-0.027	0.208	0.201	-0.001	0	0.071	0.002	-0.01	0.03	-0.01	0.03	-0.009	0.027	1	0.535	1	1	1	no
8638			0.938	0.978	0.955	0.991	1	0.015	-0.04	0.055	0.053	0.009	-0.005	0.032	0.048	-0.002	-0.004	0.012	0.015	0.032	-0.002	1	1	1	N/A	N/A	no
8642			0.098	0.087	0.071	0.102	0.024	0.003	-0.087	0.153	0.14	-0.008	-0.004	-0.008	0.033	-0.008	-0.008	0.025	-0.003	0.013	0.037	1	1	1	1	1	no
8644			0.714	0.678	0.642	0.518	0.883	0.068	0.078	0.375	0.402	-0.008	0.002	0.069	0.074	-0.009	0.04	0.106	0.021	0.137	0.26	0.749	0.492	0.55	0.589	1	no
8645			0.087	0.117	0.071	0.087	0.109	-0.005	-0.097	0.188	0.17	-0.004	-0.008	-0.009	-0.007	0.003	-0.004	-0.009	-0.008	-0.001	-0.007	1	1	1	1	1	no
8658			0.657	0.804	0.651	0.809	0.815	0.028	0.114	0.328	0.366	0.043	-0.01	0.048	0.052	0.046	-0.012	-0.012	0.051	0.055	-0.012	1	0.336	0.37	0.087	0.631	no
8659			0.848	0.847	0.812	0.884	0.957	0.015	0.035	0.214	0.222	-0.01	-0.004	-0.003	0.055	-0.007	-0.006	0.054	0.011	0.085	0.025	0.334	0.064	1	0.544	1	no
8661			0.083	0.037	0.098	0.045	0.08	0.001	-0.072	0.137	0.127	0.008	-0.009	0.003	-0.01	0.018	-0.009	0.006	0.012	-0.008	0.001	1	1	1	1	1	no
8683			0.964	0.969	0.965	0.946	0.967	-0.007	-0.032	0.075	0.072	-0.009	-0.009	-0.005	-0.01	-0.009	-0.003	-0.01	-0.005	-0.01	-0.004	1	1	1	1	1	no
8695			0.882	0.9	0.836	0.685	0.953	0.07	0.008	0.237	0.236	-0.009	-0.001	0.099	0.023	0.006	0.118	0.008	0.052	0.056	0.197	1	0.358	0.619	1	1	no
8708			0.848	0.865	0.833	0.625	0.691	0.058	-0.13	0.378	0.333	-0.009	-0.008	0.114	0.06	-0.006	0.131	0.074	0.098	0.047	0.002	1	1	1	0.045	0.495	no
8722	18	31.62	0.802	0.63	0.709	0.685	0.738	0.01	0.005	0.409	0.403	0.061	0.013	0.026	0.002	0.003	-0.003	0.016	-0.009	-0.009	-0.003	1	1	0.186	1	0.235	no
8732			0.864	0.798	0.812	0.809	0.968	0.026	0.011	0.248	0.247	0.006	0	0.001	0.055	-0.009	-0.009	0.123	-0.009	0.102	0.106	0.244	0.661	1	1	1	no
8743			0.768	0.698	0.66	0.573	1	0.115	0.13	0.3	0.343	0.001	0.019	0.074	0.209	-0.009	0.022	0.29	0.007	0.32	0.403	0.46	0.016	1	0.59	N/A	yes
8749	9	0	0.209	0.233	0.15	0.337	0.048	0.056	0.146	0.257	0.296	-0.01	0	0.03	0.092	0.01	0.014	0.12	0.079	0.042	0.216	0.217	0.678	0.061	0.537	1	no
8750			0.723	0.837	0.798	0.911	0.807	0.022	0.061	0.279	0.294	0.026	0.006	0.102	0.008	-0.004	0.015	-0.008	0.041	-0.01	0.035	0.313	1	1	0.356	0.644	no
8763			0.188	0.204	0.211	0.241	0.085	0.011	0.081	0.273	0.297	-0.01	-0.008	0	0.032	-0.01	-0.006	0.043	-0.006	0.048	0.073	1	0.387	0.694	1	0.024	no
8766			0.062	0.02	0.045	0.009	0.032	0.005	-0.038	0.068	0.065	0.012	-0.006	0.032	0.001	0	-0.005	-0.008	0.016	-0.007	0.004	1	1	1	N/A	1	no
8771			0.92	0.883	0.904	0.92	0.926	-0.006	0.002	0.162	0.163	-0.003	-0.007	-0.008	-0.009	-0.009	-0.003	-0.002	-0.007	-0.006	-0.009	1	0.099	1	1	1	no
8779			0.065	0.083	0.123	0.196	0.011	0.045	-0.151	0.191	0.165	-0.007	0.012	0.066	0.029	0	0.043	0.048	0.013	0.082	0.154	1	1	0.583	0.1	N/A	no
8797			0.911	0.888	0.868	0.87	1	0.021	0.012	0.163	0.163	-0.006	0.001	-0.001	0.071	-0.007	-0.009	0.097	-0.01	0.108	0.107	1	1	1	0.197	N/A	no
8806			0.161	0.112	0.246	0.179	0.234	0.01	0.013	0.298	0.298	-0.001	0.014	-0.009	0.007	0.049	0.007	0.041	0.005	-0.009	-0.001	0.615	0.467	0.478	0.35	1	no
8825			0.112	0.128	0.118	0.102	0.33	0.057	-0.203	0.307	0.251	-0.008	-0.008	-0.008	0.124	-0.008	-0.006	0.103	-0.007	0.119	0.141	1	1	1	1	0.016	no
8835	4	85.03	0.821	0.793	0.679	0.75	0.9	0.03	0	0.327	0.323	-0.008	0.043	0.005	0.013	0.025	-0.003	0.033	0.004	0.123	0.063	0.045	0.17	0.765	1	0.358	no
8836	32	3.28	0.25	0.167	0.348	0.188	0.468	0.063	-0.108	0.426	0.382	0.013	0.015	0.004	0.092	0.073	-0.007	0.182	0.056	0.02	0.159	0.148	0.323	0.773	0.667	1	no
8841			0.655	0.796	0.746	0.696	0.511	0.041	0.015	0.412	0.416	0.04	0.012	-0.005	0.033	-0.002	0.015	0.156	-0.003	0.104	0.059	0.23	1	1	0.339	0.38	no
8845			0.08	0.062	0.054	0.188	0.085	0.025	0.145	0.145	0.165	-0.008	-0.005	0.038	-0.01	-0.01	0.056	-0.006	0.071	-0.003	0.032	0.294	1	0.131	0.081	1	no
8861			0.616	0.646	0.661	0.527	0.745	0.017	-0.029	0.471	0.452	-0.007	-0.005	0.008	0.03	-0.01	0.019	0.013	0.027	0.008	0.089	0.267	0.537	0.376	0.793	0.023	no
8868			0.92	0.929	0.886	0.955	0.926	0	-0.029	0.147	0.141	-0.008	-0.002	0.003	-0.009	0.001	-0.002	-0.01	0.023	-0.001	-0.001	1	1	0.537	1	1	no
8869			0.892	0.935	0.909	0.81	0.987	0.034	0.057	0.154	0.163	-0.001	-0.008	0.016	0.058	-0.006	0.056	0.02	0.031	0.044	0.136	0.453	0.159	1	1	N/A	no
8875			0.214	0.184	0.25	0.232	0.138	0.003	-0.099	0.357	0.321	-0.005	-0.005	-0.007	0.011	0.004	-0.001	-0.001	-0.008	0.029	0.02	0.424	0.328	0.725	0.709	0.574	no
8883			0.029	0.037	0.042	0.059	0.053	-0.008	0.067	0.079	0.084	-0.01	-0.01	0.001	-0.004	-0.015	-0.006	-0.01	-0.009	-0.013	-0.011	1	1	0.063	1	1	no
8884			0.188	0.115	0.089	0.218	0.053	0.031	0.017	0.222	0.222	0.011	0.031	-0.007	0.069	-0.005	0.027	0.015	0.053	0.001	0.096	1	1	1	0.254	1	no
8893			0.777	0.74	0.807	0.821	0.851	0.001	0.01	0.317	0.318	-0.007	-0.006	-0.003	0.009	0.003	0.009	0.027	-0.008	-0.002	-0.006	1	0.255	1	0.674	0.57	no
8906			0.036	0.042	0.038	0.094	0.024	0.007	-0.055	0.094	0.088	-0.009	-0.009	0.019	-0.008	-0.01	0.012	-0.007	0.017	-0.008	0.031	1	1	1	1	1	no
8932			0.955	0.949	0.842	0.927	1	0.044	0.075	0.109	0.117	-0.011	0.058	-0.003	0.028	0.048	-0.005	0.041	0.026	0.137	0.059	0.089	1	0.612	1	N/A	no
8936			0.054	0.083	0.088	0.036	0.196	0.036	-0.078	0.174	0.16	-0.002	0.001	-0.005	0.084	-0.009	0.012	0.042	0.015	0.04	0.117	1	1	1	1	1	no
8964			0.893	0.833	0.806	0.909	0.883	0.006	0.081	0.213	0.231	0.003	0.02	-0.008	-0.009	-0.01	0.014	-0.003	0.034	0.012	-0.005	0.482	0.064	0.391	1	1	no
8997			0.116	0.184	0.167	0.259	0.543	0.132	-0.073	0.359	0.333	0.009	0.003	0.057	0.344	-0.008	0.007	0.238	0.017	0.267	0.148	1	0.648	0.331	0.739	0.771	yes
9001			0.865	0.927	0.86	0.896	0.989	0.023	-0.124	0.185	0.163	0.011	-0.008	-0.004	0.095	0.015	-0.003	0.037	-0.002	0.097	0.064	0.575	1	0.58	1	N/A	no
9049			0.875	0.917	0.929	0.982	0.979	0.026	-0.09	0.128	0.116	0.001	0.008	0.076	0.064	-0.008	0.037	0.028	0.025	0.018	-0.01	0.581	1	1	1	1	no
9065			0.236	0.326	0.198	0.398	0	0.109	0.056	0.306	0.319	0.01	-0.007	0.05	0.214	0.03	0.001	0.323	0.082	0.175	0.371	1	1	0.019	1	N/A	no
9083			0.027	0.02	0	0.161	0	0.103	0.059	0.069	0.072	-0.009	0.018	0.092	0.015	0.013	0.099	0.01	0.153	0	0.141	1	1	N/A	0.615	N/A	no
9089			0.384	0.561	0.404	0.196	0.543	0.078	0.048	0.437	0.452	0.052	-0.009	0.074	0.041	0.038	0.243	-0.01	0.088	0.029	0.226	1	0.389	0.168	1	0.551	no
9091			0.821	0.792	0.688	0.83	0.446	0.109	-0.013	0.376	0.366	-0.008	0.038	-0.008	0.264	0.015	-0.006	0.218	0.045	0.105	0.276	0.182	0.017	0.124	1	0.02	no
9094			0.25	0.265	0.232	0.366	0.33	0.006	0.055	0.391	0.406	-0.01	-0.008	0.02	0.006	-0.007	0.012	0	0.032	0.015	-0.008	0.291	0.716	0.709	0.047	0.318	no
9098			0.445	0.459	0.402	0.58	0.287	0.035	-0.039	0.499	0.474	-0.009	-0.006	0.027	0.042	-0.002	0.021	0.053	0.054	0.02	0.152	0.278	0.254	0.781	0.786	0.727	no
9099			0.981	0.966	0.961	1	0.887	0.034	0.171	0.062	0.076	-0.006	-0.003	0.01	0.061	-0.01	0.028	0.031	0.031	0.026	0.116	1	1	1	N/A	0.057	no
9108			0.982	0.939	0.982	0.955	1	0.011	-0.037	0.057	0.054	0.016	-0.009	0.003	0.007	0.016	-0.006	0.051	0.003	0.007	0.032	1	1	1	1	N/A	no
9122			1	0.99	1	0.864	1	0.116	-0.138	0.059	0.051	0.001	0	0.13	0	0.001	0.099	-0.001	0.13	0	0.119	N/A	N/A	N/A	0.575	N/A	yes
9126			0.268	0.323	0.228	0.214	0.239	0.001	-0.096	0.418	0.376	-0.002	-0.005	-0.001	-0.009	0.015	0.023	0.009	-0.007	-0.008	-0.007	0.18	0.095	0.257	0.424	1	no
9139			0.232	0.143	0.255	0.296	0.043	0.052	0.025	0.292	0.296	0.016	-0.008	0.001	0.126	0.029	0.056	0.048	-0.005	0.149	0.189	1	1	1	0.512	1	no
9168			0.519	0.543	0.5	0.755	0.869	0.1	0.032	0.41	0.419	-0.009	-0.01	0.104	0.235	-0.006	0.086	0.215	0.121	0.255	0.03	0.409	0.551	0.783	0.705	0.122	yes
9194			0.045	0.102	0.009	0.143	0.213	0.061	0.059	0.163	0.173	0.016	0.016	0.047	0.114	0.077	-0.002	0.034	0.114	0.196	0.006	1	1	N/A	1	0.178	no
9210			0.768	0.857	0.868	0.723	0.723	0.02	0.035	0.314	0.326	0.017	0.025	-0.003	-0.006	-0.009	0.043	0.041	0.055	0.053	-0.011	0.709	1	1	0.516	0.023	no
9231			0.304	0.245	0.25	0.402	0.13	0.038	0.021	0.371	0.375	-0.001	-0.002	0.012	0.073	-0.01	0.045	0.031	0.042	0.035	0.159	1	1	1	0.586	0.561	no
9236			0.821	0.949	0.938	0.911	0.862	0.022	-0.01	0.186	0.182	0.065	0.052	0.025	-0.004	-0.008	0.002	0.035	-0.003	0.024	0.004	0.35	1	1	1	0.574	no
9253			0.074	0.081	0.056	0.1	0	0.014	0.058	0.108	0.114	-0.011	-0.006	-0.005	0.061	-0.006	-0.01	0.072	0.004	0.043	0.084	1	0.232	1	0.425	N/A	no
9255			0.491	0.602	0.509	0.464	0.532	0.001	-0.008	0.501	0.495	0.014	-0.009	-0.007	-0.007	0.007	0.029	-0.001	-0.004	-0.009	0.001	0.793	0.55	1	0.059	0.77	no
9271			0.082	0.062	0.055	0.073	0.156	0.008	0.21	0.121	0.154	-0.008	-0.003	-0.01	0.015	-0.011	-0.013	0.03	-0.009	0.043	0.021	1	0.153	1	0.017	0.052	no
9300			0.25	0.296	0.342	0.339	0.293	-0.002	-0.024	0.434	0.421	-0.004	0.012	0.01	-0.006	-0.004	-0.005	-0.011	-0.009	-0.004	-0.006	1	0.505	0.394	0.768	0.482	no
9303			0.611	0.544	0.482	0.645	0.409	0.026	0.017	0.479	0.482	-0.001	0.024	-0.006	0.07	-0.004	0.01	0.025	0.044	0	0.097	0.266	0.369	0.589	0.559	0.537	no
9304			0	0.01	0	0	0.138	0.121	-0.139	0.059	0.052	0.002	0	0	0.142	0.002	0.002	0.105	0	0.144	0.142	N/A	N/A	N/A	N/A	0.574	yes
9322			0.982	0.969	0.93	1	0.924	0.02	0.051	0.071	0.073	-0.006	0.022	0.009	0.03	0.004	0.025	0.01	0.06	-0.01	0.075	1	1	0.231	N/A	1	no
9355			0.018	0.041	0.035	0.036	0.33	0.193	-0.011	0.143	0.138	0	-0.003	-0.006	0.3	-0.009	-0.012	0.238	-0.011	0.262	0.258	1	1	1	0.054	0.74	yes
9360			0.955	0.969	0.964	0.83	1	0.071	-0.125	0.112	0.099	-0.007	-0.008	0.072	0.032	-0.009	0.091	0.02	0.086	0.024	0.152	1	1	1	0.332	N/A	no
9389			0.275	0.138	0.138	0.255	0.141	0.022	-0.071	0.325	0.299	0.045	0.046	-0.008	0.043	-0.01	0.031	-0.011	0.032	-0.01	0.029	0.299	1	0.574	0.728	1	no
9392			0.161	0.16	0.139	0.107	0.222	0.004	-0.067	0.282	0.263	-0.008	-0.006	0.004	0.003	-0.007	0.003	0.002	-0.004	0.014	0.038	0.326	0.578	0.575	0.482	0.663	no
9398			0.933	0.957	0.981	0.839	1	0.062	0.025	0.102	0.103	-0.004	0.019	0.032	0.055	0	0.059	0.034	0.105	0.008	0.141	1	1	1	0.615	N/A	no
9411			0.938	0.929	0.911	0.902	1	0.012	0.106	0.107	0.118	-0.01	-0.006	-0.002	0.046	-0.008	-0.005	0.061	-0.01	0.072	0.081	0.181	1	0.356	0.419	N/A	no
9412			0.255	0.207	0.224	0.173	0.033	0.038	0	0.282	0.281	-0.005	-0.007	0.011	0.164	-0.011	-0.007	0.125	-0.001	0.138	0.086	1	0.33	1	1	1	no
9424			0.17	0.134	0.106	0.091	0.043	0.012	0.121	0.172	0.19	-0.008	0.005	0.017	0.066	-0.008	0	0.041	-0.009	0.015	0.008	0.029	1	0.082	1	1	no
9444	9	12.35	0.152	0.16	0.167	0.145	0.098	-0.004	-0.073	0.266	0.246	-0.009	-0.008	-0.007	0.005	-0.01	-0.008	0.007	-0.007	0.01	0.002	0.334	1	0.638	0.581	1	no
9452			0.255	0.143	0.3	0.196	0.068	0.041	-0.063	0.318	0.297	0.03	-0.003	0.001	0.106	0.06	0.001	0.018	0.02	0.148	0.056	0.475	0.571	0.75	1	0.166	no
9470			0.255	0.112	0.145	0.192	0.091	0.021	0.109	0.235	0.261	0.054	0.026	0.001	0.075	-0.006	0.014	-0.01	-0.002	0.002	0.03	0.298	0.467	0.302	1	0.294	no
9474			0.571	0.551	0.545	0.536	0.435	0.002	-0.107	0.553	0.494	-0.008	-0.007	-0.005	0.029	-0.009	-0.009	0.018	-0.008	0.015	0.012	0.281	0.774	1	0.788	0.144	no
9483			0.536	0.408	0.58	0.438	0.598	0.018	0.072	0.46	0.488	0.022	-0.006	0.009	-0.004	0.049	-0.008	0.06	0.031	-0.01	0.04	0.103	0.568	1	0.586	0.762	no
9484			0.973	0.949	0.904	0.875	0.809	0.035	0.131	0.148	0.17	-0.004	0.033	0.057	0.128	0.005	0.021	0.078	-0.005	0.027	0.005	1	0.102	1	0.185	0.333	no
9500			0.453	0.534	0.589	0.702	0.053	0.219	0.076	0.376	0.399	0.003	0.027	0.109	0.333	-0.004	0.047	0.436	0.017	0.477	0.606	0.581	0.543	0.785	0.042	1	yes
9504			0.777	0.684	0.812	0.664	0.956	0.063	-0.036	0.336	0.323	0.013	-0.004	0.024	0.115	0.033	-0.009	0.208	0.047	0.08	0.224	0.049	0.511	0.379	0.558	1	no
9506			0.991	0.978	0.954	0.982	0.883	0.037	-0.073	0.085	0.078	-0.005	0.016	-0.006	0.091	-0.001	-0.01	0.058	0.004	0.025	0.072	N/A	1	1	1	1	no
9509			0.116	0.188	0.188	0.179	0.011	0.035	0.036	0.221	0.226	0.011	0.009	0.008	0.073	-0.011	-0.008	0.15	-0.01	0.138	0.135	0.544	1	0.015	0.182	N/A	no
9511			0.455	0.378	0.427	0.309	0.42	0.005	-0.067	0.509	0.474	0.003	-0.007	0.037	-0.007	-0.004	0.002	-0.007	0.022	-0.01	0.018	1	1	0.783	0.216	0.762	no
9527			0.109	0.177	0.114	0.125	0.011	0.023	0.099	0.17	0.186	0.008	-0.012	-0.009	0.063	0.006	0.002	0.137	-0.009	0.068	0.082	0.01	1	0.136	0.581	N/A	no
9554			0.107	0.115	0.116	0.009	0.245	0.058	-0.064	0.211	0.197	-0.009	-0.008	0.077	0.057	-0.01	0.088	0.046	0.086	0.047	0.231	1	0.475	1	N/A	0.705	no
9587			0.055	0.092	0.036	0.164	0.287	0.082	0.01	0.204	0.205	0	-0.005	0.051	0.173	0.016	0.013	0.108	0.078	0.21	0.034	1	0.332	1	1	1	no
9590			0.583	0.5	0.528	0.545	0.568	-0.006	0.043	0.473	0.494	0.003	-0.002	-0.006	-0.01	-0.009	-0.008	-0.004	-0.008	-0.007	-0.01	0.578	0.134	0.414	0.787	0.355	no
9593			0.073	0.1	0.113	0.062	0.033	0.003	0.084	0.129	0.139	-0.006	-0.001	-0.008	0.005	-0.012	-0.001	0.023	0.006	0.032	-0.001	1	0.358	0.113	1	1	no
9597			0.732	0.761	0.786	0.777	0.565	0.03	-0.065	0.413	0.386	-0.006	0	-0.002	0.051	-0.008	-0.008	0.072	-0.009	0.097	0.089	0.082	0.412	0.698	0.714	0.547	no
9609			0.815	0.802	0.763	0.791	0.777	-0.008	0.063	0.313	0.332	-0.009	-0.001	-0.008	-0.006	-0.005	-0.011	-0.01	-0.008	-0.01	-0.011	0.669	1	1	0.217	0.2	no
9619			0.393	0.354	0.384	0.241	0.109	0.056	0.015	0.392	0.393	-0.005	-0.009	0.044	0.181	-0.009	0.021	0.146	0.036	0.169	0.047	0.174	0.752	0.156	0.713	0.421	no
9636			0.955	0.918	0.956	0.964	1	0.009	0.046	0.075	0.078	0.003	-0.011	-0.008	0.032	0.002	0.011	0.071	-0.01	0.027	0.024	1	1	0.087	1	N/A	no
9638			0.036	0.052	0.054	0.009	0.053	0.001	-0.041	0.082	0.078	-0.007	-0.005	0.008	-0.006	-0.009	0.024	-0.01	0.024	-0.009	0.025	1	1	1	N/A	1	no
9645			0.973	0.904	0.921	0.875	1	0.03	0.092	0.107	0.118	0.029	0.018	0.057	0.016	-0.01	-0.007	0.082	0.003	0.064	0.107	1	0.041	1	1	N/A	no
9648			0.027	0	0.018	0	0.065	0.021	0.152	0.035	0.042	0.017	-0.007	0.019	0.005	0.007	0	0.054	0.009	0.018	0.06	1	N/A	1	N/A	0.159	no
9655			0.204	0.12	0.125	0	0.16	0.048	0.092	0.189	0.204	0.012	0.012	0.197	-0.005	-0.011	0.12	-0.004	0.122	-0.004	0.166	0.028	0.103	1	N/A	0.578	no
9673			1	0.948	0.965	0.92	0.904	0.019	0.09	0.09	0.097	0.047	0.026	0.071	0.094	-0.006	-0.004	0.003	0.009	0.021	-0.01	N/A	1	1	0.294	0.344	no
9675			0.054	0.041	0.061	0.062	0	0.005	0.038	0.08	0.082	-0.007	-0.009	-0.008	0.041	-0.007	-0.004	0.03	-0.01	0.045	0.049	1	1	0.178	1	N/A	no
9681			0.509	0.48	0.562	0.304	0.598	0.044	-0.008	0.49	0.479	-0.007	-0.004	0.075	0.006	0.005	0.055	0.019	0.12	-0.008	0.153	0.793	0.26	1	0.544	1	no
9689			0.109	0.202	0.161	0.027	0.222	0.042	0.034	0.23	0.237	0.024	0.002	0.045	0.037	-0.005	0.141	-0.011	0.092	0.001	0.164	1	1	0.615	1	0.663	no
9690			0.264	0.319	0.228	0.355	0.656	0.105	-0.006	0.426	0.417	-0.003	-0.007	0.01	0.262	0.012	-0.007	0.196	0.03	0.309	0.158	0.161	0.744	1	0.77	0.516	yes
9711			0.045	0.021	0.026	0	0.08	0.017	-0.046	0.069	0.065	-0.001	-0.004	0.036	0.001	-0.009	0.013	0.026	0.018	0.02	0.081	1	1	1	N/A	1	no
9714	12	34.3	0.589	0.562	0.58	0.709	0.413	0.035	-0.088	0.521	0.472	-0.007	-0.008	0.023	0.052	-0.008	0.037	0.035	0.027	0.046	0.157	0.582	0.569	0.786	0.754	0.131	no
9741			0.116	0.181	0.114	0.188	0	0.04	-0.065	0.215	0.202	0.007	-0.009	0.012	0.1	0.008	-0.009	0.171	0.013	0.096	0.169	1	0.626	0.537	0.18	N/A	no
9751			0.973	0.929	0.974	0.982	0.862	0.038	-0.01	0.104	0.102	0.013	-0.009	-0.007	0.074	0.014	0.026	0.014	-0.007	0.075	0.093	1	1	1	1	1	no
9755	16	12.47	0.348	0.296	0.236	0.116	0.372	0.045	-0.039	0.401	0.381	-0.003	0.02	0.133	-0.008	-0.001	0.089	0.004	0.04	0.034	0.161	1	0.505	0.466	1	0.532	no
9765			0.438	0.406	0.342	0.402	0.415	-0.004	0.018	0.475	0.478	-0.006	0.011	-0.007	-0.01	0.001	-0.009	-0.01	-0.002	0.001	-0.012	0.791	0.035	0.777	0.101	0.08	no
9788	6	43.64	0.164	0.064	0.132	0.047	0.034	0.03	-0.077	0.169	0.156	0.038	-0.005	0.061	0.076	0.017	-0.007	-0.001	0.035	0.05	-0.008	1	1	0.576	1	1	no
9797			0.918	0.927	0.929	0.926	1	0.009	-0.072	0.12	0.111	-0.009	-0.008	-0.008	0.066	-0.009	-0.009	0.061	-0.009	0.056	0.059	1	1	1	1	N/A	no
9801			0.116	0.098	0.109	0	0	0.048	0.02	0.115	0.115	-0.009	-0.009	0.106	0.097	-0.008	0.099	0.09	0.103	0.094	0	0.14	1	1	N/A	N/A	no
9803			0.321	0.292	0.289	0.214	0.304	-0.001	0.038	0.391	0.404	-0.008	-0.007	0.02	-0.011	-0.01	0.007	-0.011	0.007	-0.01	0.011	0.539	1	1	0.424	0.292	no
9808			0.179	0.163	0.114	0.116	0.053	0.012	-0.016	0.219	0.215	-0.008	0.008	0.008	0.062	0.001	0.001	0.05	-0.009	0.012	0.015	0.674	1	0.537	1	0.106	no
9811			0.929	0.927	0.886	0.92	0.851	0.003	-0.021	0.179	0.174	-0.009	0.003	-0.009	0.022	0.001	-0.01	0.019	-0.002	-0.004	0.013	1	1	1	0.294	1	no
9831			0.565	0.554	0.679	0.527	0.924	0.098	0.011	0.411	0.412	-0.01	0.018	-0.006	0.274	0.022	-0.008	0.293	0.038	0.157	0.313	1	0.765	0.539	0.591	1	no
9833	14	13.06	0.773	0.807	0.855	0.92	0.947	0.034	0.106	0.207	0.232	-0.007	0.012	0.073	0.106	-0.006	0.043	0.075	0.01	0.033	-0.003	0.257	0.035	0.009	1	1	no
9836			0.232	0.153	0.196	0.3	0.272	0.01	-0.049	0.372	0.349	0.011	-0.005	0.003	-0.005	-0.002	0.05	0.033	0.019	0.007	-0.008	0.709	0.576	1	0.525	0.463	no
9842			0.911	0.918	0.938	0.795	1	0.057	-0.008	0.154	0.151	-0.01	-0.004	0.044	0.072	-0.006	0.05	0.071	0.076	0.049	0.184	0.356	1	1	1	N/A	no
9843			0.375	0.344	0.417	0.482	0.681	0.057	0.084	0.43	0.468	-0.01	-0.007	0.015	0.162	-0.001	0.028	0.194	0	0.122	0.07	0.57	0.009	0.403	0.183	1	no
9852			0.049	0.068	0.011	0.029	0.056	0.001	0.062	0.076	0.08	-0.009	0.015	-0.004	-0.01	0.03	0.005	-0.012	-0.002	0.021	-0.001	1	0.166	N/A	1	1	no
9854			0.92	0.918	0.873	0.759	0.84	0.029	-0.024	0.239	0.231	-0.009	0.002	0.084	0.021	0	0.08	0.019	0.033	-0.007	0.011	1	1	0.191	0.484	1	no
9855			0.833	0.811	0.819	0.866	0.976	0.026	-0.186	0.278	0.232	-0.007	-0.008	-0.004	0.099	-0.008	0.003	0.123	0	0.113	0.065	0.323	0.32	0.319	0.576	1	no
9871			0.089	0.098	0.062	0.054	0	0.014	-0.008	0.113	0.112	-0.01	-0.003	0.001	0.075	-0.002	0.004	0.088	-0.008	0.049	0.041	1	0.351	1	1	N/A	no
9881			0.866	0.812	0.763	0.848	0.766	0.006	-0.06	0.326	0.303	0.001	0.025	-0.007	0.025	-0.003	-0.004	-0.003	0.014	-0.01	0.014	1	1	0.486	0.334	0.412	no
9884			0.973	0.929	0.982	1	0.798	0.101	0.143	0.095	0.108	0.011	-0.011	0.012	0.139	0.026	0.068	0.06	0.009	0.16	0.208	0.027	1	1	N/A	0.362	no
9897			0.196	0.184	0.161	0.143	0.283	0.008	0.008	0.309	0.307	-0.009	-0.006	0.001	0.01	-0.008	-0.003	0.018	-0.008	0.033	0.049	0.418	1	0.615	1	1	no
9903			0.161	0.375	0.192	0.071	0.234	0.065	0.138	0.268	0.308	0.103	-0.008	0.029	0.007	0.068	0.235	0.035	0.052	-0.007	0.092	0.615	0.537	0.012	1	0.692	no
9907			0.009	0	0.027	0.074	0	0.034	-0.051	0.044	0.041	-0.001	0	0.045	-0.002	0.016	0.062	0	0.015	0.014	0.059	N/A	N/A	1	1	N/A	no
9929			0.625	0.583	0.57	0.83	1	0.15	0.152	0.298	0.345	-0.007	-0.005	0.092	0.349	-0.011	0.131	0.408	0.14	0.4	0.149	0.57	0.767	0.016	0.643	N/A	yes
9934			0.618	0.681	0.591	0.652	0.614	-0.005	0.02	0.457	0.464	-0.002	-0.008	-0.007	-0.012	0.008	-0.007	-0.002	-0.001	-0.01	-0.008	0.575	0.744	1	0.773	0.355	no
9945			0.67	0.765	0.693	0.866	0.617	0.037	-0.031	0.406	0.386	0.012	-0.009	0.095	-0.003	0.003	0.025	0.042	0.075	0.004	0.148	0.558	0.708	0.351	0.576	0.029	no
9948			0.062	0.122	0.079	0.152	0.064	0.01	-0.069	0.185	0.171	0.013	-0.006	0.033	-0.009	0.002	-0.005	0.011	0.017	-0.007	0.029	1	1	1	1	1	no
9952			0.062	0.067	0	0	0.044	0.025	-0.054	0.069	0.065	-0.009	0.054	0.055	-0.006	0.065	0.065	-0.006	0	0.04	0.04	1	1	N/A	N/A	1	no
9988			0.714	0.755	0.737	0.902	0.696	0.03	-0.169	0.419	0.353	-0.003	-0.007	0.1	-0.007	-0.007	0.068	0.001	0.08	-0.004	0.121	0.511	0.045	0.735	1	0.172	no
9991			0.157	0.167	0.037	0.019	0.033	0.062	-0.144	0.165	0.143	-0.008	0.072	0.108	0.074	0.083	0.121	0.084	-0.003	-0.01	-0.006	0.333	0.323	1	1	1	no
10003			0.41	0.372	0.333	0.616	0.255	0.068	0.1	0.411	0.45	-0.009	0.001	0.072	0.042	-0.008	0.102	0.021	0.139	0.004	0.224	0.384	0.359	0.526	0.396	0.701	no
10028			0.161	0.153	0.167	0.182	0.333	0.025	-0.14	0.358	0.31	-0.009	-0.008	-0.007	0.071	-0.008	-0.006	0.077	-0.007	0.066	0.052	1	1	0.325	0.671	0.089	no
10035			0.946	0.938	0.973	0.973	1	0.008	-0.041	0.068	0.065	-0.009	0	0.001	0.041	0.006	0.006	0.053	-0.009	0.016	0.015	1	1	1	1	N/A	no
10040			0.043	0.103	0.083	0.033	0.06	0.002	0.009	0.12	0.119	0.015	0.002	-0.013	-0.011	-0.008	0.028	0.001	0.012	-0.006	-0.003	0.064	1	1	1	1	no
10049			0.759	0.663	0.759	0.759	0.904	0.029	-0.073	0.374	0.344	0.014	-0.009	-0.009	0.061	0.014	0.014	0.149	-0.008	0.062	0.062	0.713	0.197	1	0.484	1	no
10071			0.073	0.102	0.143	0.045	0.155	0.014	-0.037	0.19	0.182	-0.003	0.017	-0.002	0.024	-0.002	0.015	0.002	0.046	-0.01	0.059	1	1	1	1	1	no
10073			0.938	0.948	0.929	0.973	1	0.009	0.132	0.071	0.08	-0.01	-0.01	0.005	0.046	-0.008	-0.001	0.042	0.011	0.055	0.015	0.181	1	0.235	1	N/A	no
10095			0.554	0.571	0.667	0.295	0.766	0.114	0.096	0.398	0.441	-0.011	0.018	0.121	0.085	0.008	0.136	0.069	0.237	0.014	0.356	1	0.021	1	1	0.237	yes
10100			0.082	0.122	0.053	0.241	0.114	0.044	-0.18	0.245	0.206	0	-0.002	0.083	-0.003	0.023	0.039	-0.009	0.127	0.016	0.045	1	1	1	0.024	1	no
10114			0.339	0.357	0.373	0.455	0.766	0.107	0.005	0.452	0.446	-0.008	-0.008	0.018	0.302	-0.009	0.01	0.284	0.004	0.263	0.175	0.768	0.223	0.246	0.787	0.412	yes
10119			0.245	0.219	0.226	0.236	0.156	-0.003	0.045	0.326	0.337	-0.01	-0.009	-0.009	0.014	-0.011	-0.009	0.002	-0.009	0.006	0.012	0.27	0.195	0.712	0.708	0.57	no
10120			0.718	0.767	0.764	0.676	0.777	-0.002	0.162	0.324	0.381	-0.004	-0.005	-0.006	-0.002	-0.012	0.008	-0.013	0.007	-0.012	0.013	1	0.667	0.129	0.058	0.2	no
10121			0.938	0.944	0.913	0.946	0.891	-0.002	0.042	0.131	0.135	-0.011	-0.006	-0.009	0.002	-0.003	-0.01	0.007	0	-0.008	0.011	0.181	1	1	1	0.421	no
10128			0.057	0.087	0.064	0	0	0.03	-0.066	0.083	0.077	-0.003	-0.009	0.049	0.043	-0.006	0.085	0.077	0.059	0.053	0	1	1	1	N/A	N/A	no
10134			0	0	0	0.009	0.191	0.173	0.173	0.055	0.066	0	0	0	0.195	0	-0.001	0.185	0	0.197	0.17	N/A	N/A	N/A	N/A	0.333	yes
10140			0.911	0.979	0.956	1	1	0.037	-0.063	0.062	0.058	0.033	0.008	0.081	0.075	-0.002	0.013	0.011	0.035	0.031	0	1	1	1	N/A	N/A	no
10153			0.944	0.953	0.946	0.929	0.849	0.015	-0.028	0.143	0.137	-0.01	-0.011	-0.01	0.039	-0.01	-0.007	0.05	-0.009	0.041	0.022	1	1	1	0.205	0.567	no
10154			0.062	0.053	0.08	0.179	0	0.05	-0.018	0.136	0.132	-0.009	-0.006	0.053	0.049	-0.003	0.062	0.044	0.033	0.066	0.158	1	1	1	1	N/A	no
10160			0.056	0.083	0.055	0.116	0.011	0.014	0.111	0.106	0.118	-0.005	-0.012	0.013	0.017	-0.004	-0.004	0.047	0.014	0.016	0.073	0.136	1	0.134	0.544	N/A	no
10167			0.536	0.541	0.618	0.598	0.511	-0.002	0.049	0.468	0.489	-0.01	0.004	0	-0.008	0.001	-0.003	-0.01	-0.009	0.012	0.006	0.421	0.389	0.092	0.781	0.77	no
10176			0.518	0.694	0.536	0.643	0.696	0.021	-0.025	0.479	0.461	0.053	-0.009	0.022	0.053	0.043	-0.002	-0.009	0.015	0.043	-0.003	0.114	0.173	0.788	0.77	1	no
10177			0.75	0.633	0.693	0.652	0.245	0.144	-0.082	0.457	0.418	0.023	0	0.014	0.401	0	-0.008	0.258	-0.004	0.329	0.278	1	0.537	0.215	1	0.705	yes
10184			0.786	0.819	0.851	0.882	0.809	0.001	0.041	0.273	0.281	-0.007	0.004	0.023	-0.009	-0.006	0.007	-0.01	-0.005	-0.004	0.011	0.246	1	0.592	1	0.661	no
10195			0.541	0.543	0.529	0.398	0.587	0.013	-0.149	0.568	0.491	-0.01	-0.008	0.032	-0.004	-0.01	0.032	-0.006	0.027	-0.001	0.062	0.254	0.388	0.267	0.254	0.033	no
10198			0.21	0.211	0.153	0.11	0.256	0.013	-0.238	0.376	0.3	-0.008	0.003	0.029	-0.002	0.003	0.03	-0.003	-0.001	0.025	0.063	0.094	0.169	0.576	1	0.041	no
10201			0.241	0.302	0.196	0.143	0.106	0.026	-0.027	0.318	0.308	-0.001	-0.003	0.022	0.05	0.021	0.064	0.101	0.003	0.021	-0.003	0.713	1	0.669	0.58	0.414	no
10221	24	9.79	0.143	0.074	0.089	0.018	0	0.044	0.018	0.114	0.116	0.013	0.005	0.092	0.124	-0.009	0.026	0.062	0.041	0.075	0.007	1	0.214	1	1	N/A	no
10222			0.235	0.186	0.228	0.255	0.116	0.004	0.297	0.23	0.32	-0.006	-0.015	-0.012	0.034	-0.01	0	0.006	-0.013	0.027	0.048	0.101	0.615	0	0.053	0.446	no
10225			0.277	0.296	0.286	0.33	0.394	-0.001	0.141	0.372	0.429	-0.011	-0.01	-0.004	0.019	-0.011	-0.009	0.009	-0.005	0.016	-0.002	0.091	0.083	1	0.242	0.76	no
10248			0.736	0.667	0.789	0.857	0.761	0.015	0.236	0.279	0.355	-0.001	-0.003	0.032	-0.011	0.027	0.086	0.01	0.003	-0.009	0.016	0.15	0.511	0.239	0	0.683	no
10250			0.037	0.119	0.11	0.027	0	0.04	-0.094	0.117	0.106	0.039	0.031	-0.008	0.024	-0.009	0.056	0.114	0.045	0.097	0.015	1	1	1	1	N/A	no
10251			0.135	0.155	0.096	0.096	0.091	-0.002	-0.125	0.229	0.202	-0.008	-0.001	-0.001	0	0.007	0.007	0.009	-0.009	-0.009	-0.009	0.575	0.566	1	1	1	no
10266			1	0.989	0.982	0.938	0.786	0.118	0.333	0.067	0.102	0.002	0.01	0.052	0.23	-0.008	0.024	0.183	0.014	0.176	0.085	N/A	N/A	1	0.181	0.01	yes
10269			0.991	0.957	1	0.946	1	0.022	-0.038	0.042	0.04	0.014	0	0.024	-0.002	0.038	-0.008	0.033	0.046	0	0.041	N/A	1	N/A	1	N/A	no
10275			0.648	0.531	0.609	0.643	0.511	0.007	-0.043	0.498	0.478	0.019	-0.005	-0.008	0.028	0.004	0.017	-0.011	-0.005	0.01	0.026	0.773	1	0.259	0.089	0.143	no
10288			1	1	1	0.929	1	0.062	-0.067	0.029	0.027	0	0	0.063	0	0	0.058	0	0.063	0	0.058	N/A	N/A	N/A	1	N/A	yes
10309			0.857	0.827	0.911	0.836	0.856	-0.001	0.058	0.232	0.243	-0.007	0.004	-0.007	-0.01	0.02	-0.01	-0.008	0.015	0.003	-0.009	1	0.616	0.047	1	1	no
10315			0.875	0.896	0.912	0.929	0.947	-0.001	0.092	0.148	0.16	-0.009	-0.004	0.006	0.018	-0.008	-0.002	0.008	-0.008	-0.002	-0.007	0.028	1	0.35	1	1	no
10317			0.143	0.098	0.136	0.536	0.261	0.169	0.046	0.3	0.308	-0.001	-0.009	0.288	0.035	-0.004	0.346	0.078	0.297	0.04	0.136	1	0.351	1	0.103	0.244	yes
10350			0.696	0.7	0.694	0.815	0.904	0.037	0.02	0.344	0.348	-0.01	-0.01	0.029	0.115	-0.012	0.026	0.114	0.029	0.116	0.023	0.751	0.49	0.209	0.669	1	no
10391			0.991	0.969	0.964	0.909	1	0.029	-0.059	0.067	0.062	0.003	0.008	0.061	-0.002	-0.009	0.022	0.019	0.016	0.023	0.074	N/A	1	1	1	N/A	no
10400			1	0.908	0.962	1	1	0.055	-0.072	0.052	0.048	0.088	0.03	0	0	0.014	0.089	0.081	0.031	0.027	0	N/A	1	1	N/A	N/A	no
10405			0.045	0.031	0.071	0.018	0.011	0.008	-0.042	0.07	0.067	-0.007	-0.002	0.003	0.011	0.007	-0.006	0	0.025	0.034	-0.008	1	1	1	1	N/A	no
10416			0.182	0.136	0.125	0.185	0.2	0	-0.196	0.331	0.275	-0.001	0.005	-0.007	-0.007	-0.008	0	0.005	0.006	0.013	-0.007	0.18	1	0.581	0.178	0.171	no
10418			0.155	0.117	0.273	0.273	0.043	0.058	-0.025	0.278	0.269	-0.002	0.033	0.032	0.058	0.064	0.063	0.028	-0.01	0.166	0.165	0.331	1	1	0.509	1	no
10425			0.196	0.181	0.114	0.25	0.372	0.042	0.115	0.299	0.331	-0.011	0.014	-0.002	0.064	0.008	0.004	0.078	0.051	0.163	0.025	0.024	1	0.136	0.725	0.76	no
10426	8	95.35	0.884	0.917	0.842	0.777	0.872	0.014	-0.087	0.262	0.239	-0.003	-0.001	0.032	-0.008	0.016	0.062	0.001	0.006	-0.005	0.022	1	1	1	0.714	1	no
10439	11	47.83	0.288	0.309	0.288	0.274	0.523	0.035	-0.025	0.446	0.429	-0.01	-0.01	-0.009	0.1	-0.01	-0.008	0.081	-0.009	0.1	0.115	1	0.736	1	1	0.368	no
10444			0.134	0.122	0.098	0.045	0.085	0.005	-0.021	0.179	0.173	-0.009	-0.002	0.038	0.002	-0.007	0.028	-0.004	0.011	-0.009	0.002	0.576	0.535	1	0.091	1	no
10453	13	6.53	0.981	0.936	0.954	1	1	0.021	0.119	0.044	0.049	0.017	0.001	0.01	0.008	-0.009	0.061	0.054	0.035	0.03	0	1	1	0.092	N/A	N/A	no
10522			0.018	0.052	0.071	0.009	0	0.022	-0.048	0.06	0.057	0.009	0.025	-0.006	0.006	-0.006	0.022	0.041	0.04	0.056	-0.002	1	1	1	N/A	N/A	no
10536			0.567	0.688	0.688	0.556	0.693	0.011	0.082	0.419	0.454	0.019	0.02	-0.009	0.023	-0.014	0.025	-0.014	0.025	-0.013	0.029	0.782	0.465	0.174	1	0.499	no
10538			0.089	0.041	0.096	0.205	0.182	0.034	-0.023	0.217	0.208	0.008	-0.009	0.043	0.028	0.015	0.105	0.09	0.037	0.023	-0.008	0.356	1	1	0.68	0.314	no
10541			0.963	0.947	0.902	0.898	0.977	0.011	-0.012	0.118	0.116	-0.007	0.02	0.024	-0.007	0.004	0.007	0.001	-0.009	0.034	0.039	1	1	0.419	1	1	no
10555			0.491	0.48	0.518	0.58	0.277	0.04	0.002	0.484	0.477	-0.009	-0.009	0.008	0.084	-0.008	0.011	0.075	-0.002	0.104	0.164	1	1	0.062	0.414	0.463	no
10556			0.884	0.875	0.882	0.991	0.979	0.036	0.048	0.132	0.138	-0.011	-0.009	0.085	0.055	-0.01	0.098	0.064	0.089	0.058	-0.005	0.544	0.136	1	N/A	1	no
10565	19	55.16	0.689	0.735	0.711	0.723	0.779	-0.004	-0.024	0.408	0.395	-0.005	-0.008	-0.007	0.01	-0.007	-0.009	-0.005	-0.008	0.003	-0.002	0.537	1	0.345	1	1	no
10570			0.907	0.917	0.857	0.798	0.722	0.037	0.024	0.254	0.258	-0.01	0.004	0.037	0.103	0.008	0.044	0.112	0.002	0.046	0.005	1	0.272	0.58	0.183	1	no
10576			0.104	0.106	0.074	0.273	0.096	0.052	-0.201	0.261	0.217	-0.009	-0.003	0.083	-0.009	-0.003	0.078	-0.009	0.123	-0.006	0.09	1	1	1	0.005	1	no
10586	26	7.62	0.821	0.827	0.807	0.732	0.894	0.011	0.137	0.257	0.295	-0.012	-0.01	0.013	0.009	-0.01	0.015	0.006	0.006	0.018	0.071	0.056	0.133	0.411	1	0.414	no
10610			0.045	0.051	0.027	0.107	0	0.025	0.016	0.085	0.085	-0.009	-0.004	0.018	0.032	-0.001	0.011	0.041	0.041	0.015	0.09	1	1	1	0.482	N/A	no
10646			0.723	0.745	0.714	0.705	0.705	-0.008	-0.005	0.41	0.404	-0.009	-0.01	-0.008	-0.01	-0.007	-0.004	-0.006	-0.008	-0.01	-0.01	0.313	0.705	0.749	0.34	1	no
10647			0.25	0.265	0.259	0.304	0.16	0.004	0.049	0.355	0.368	-0.009	-0.01	-0.002	0.015	-0.01	-0.006	0.023	-0.005	0.019	0.046	0.725	1	0.483	0.544	1	no
10664			0.304	0.265	0.227	0.382	0.283	0.007	0.007	0.411	0.408	-0.006	0.005	0.004	-0.009	-0.006	0.021	-0.009	0.046	-0.002	0.012	0.544	1	1	1	1	no
10674			0.188	0.071	0.114	0.191	0	0.05	0.011	0.189	0.19	0.048	0.013	-0.01	0.165	0.002	0.05	0.06	0.014	0.096	0.169	1	1	1	0.385	N/A	no
10678			0.82	0.798	0.85	0.819	0.935	0.011	0.004	0.258	0.258	-0.009	-0.006	-0.01	0.05	-0.003	-0.012	0.068	-0.007	0.026	0.049	0.327	0.326	1	0.626	1	no
10689			0.918	0.891	0.87	0.864	0.927	-0.001	-0.118	0.212	0.188	-0.005	0.004	0.007	-0.009	-0.007	-0.005	-0.003	-0.008	0.007	0.011	1	1	0.578	0.575	1	no
10697			0.26	0.256	0.317	0.482	0.1	0.077	0.077	0.349	0.376	-0.013	-0.003	0.091	0.068	-0.003	0.093	0.065	0.046	0.117	0.278	0.286	0.119	0.748	0.79	1	no
10706			0.062	0.031	0.079	0.018	0	0.017	0.148	0.062	0.071	0.002	-0.009	0.017	0.049	0.01	-0.006	0.02	0.028	0.06	0.007	1	1	0.028	1	N/A	no
10721	17	50.65	0.339	0.438	0.384	0.393	0.468	0	0.012	0.48	0.478	0.012	-0.005	-0.003	0.026	-0.005	-0.006	-0.008	-0.01	0.004	0.002	0.553	0.569	0.156	0.574	0.564	no
10742			0.611	0.705	0.648	0.593	0.557	0.001	0.142	0.407	0.465	0.007	-0.008	-0.011	-0.006	-0.004	0.015	0.034	-0.004	0.007	-0.009	0.043	1	1	0.094	1	no
10752			0.073	0.151	0.112	0.01	0	0.055	-0.121	0.139	0.122	0.021	0	0.038	0.063	-0.003	0.122	0.149	0.077	0.102	0	1	0.567	1	N/A	N/A	no
10753			0.208	0.153	0.241	0.232	0.189	-0.002	0.005	0.325	0.323	0	-0.007	-0.007	-0.009	0.013	0.01	-0.007	-0.009	-0.003	-0.004	1	0.294	0.473	0.709	1	no
10769	19	56.25	0.321	0.426	0.5	0.536	0.309	0.035	-0.037	0.49	0.47	0.015	0.056	0.083	-0.009	0.001	0.015	0.019	-0.007	0.063	0.091	0.129	1	0.599	0.788	0.736	no
10771			0.75	0.714	0.607	0.891	0.979	0.113	0.138	0.264	0.299	-0.007	0.034	0.055	0.18	0.015	0.088	0.228	0.184	0.323	0.05	0.026	0.292	0.023	1	1	no
10777			0.873	0.806	0.851	0.714	0.957	0.047	-0.01	0.262	0.256	0.008	-0.006	0.065	0.034	-0.002	0.013	0.092	0.044	0.05	0.174	0.579	0.666	1	0.338	1	no
10779			0.92	0.781	0.809	0.814	0.678	0.037	0.007	0.307	0.308	0.066	0.043	0.038	0.166	-0.007	-0.008	0.016	-0.01	0.036	0.037	1	1	0.666	0.343	1	no
10780			0.036	0.061	0.018	0.018	0.356	0.218	0.07	0.133	0.142	-0.002	-0.002	-0.003	0.289	0.017	0.016	0.228	-0.009	0.333	0.33	1	1	1	1	0.513	yes
10786			0.161	0.194	0.114	0.232	0.223	0.007	-0.026	0.307	0.298	-0.004	0.002	0.007	0.003	0.017	-0.005	-0.008	0.039	0.033	-0.011	0.326	0.174	1	0.46	0.2	no
10789			0.68	0.685	0.674	0.583	0.556	0.005	0.104	0.414	0.457	-0.009	-0.011	0.01	0.021	-0.011	0.011	0.023	0.005	0.015	-0.012	0.326	0.493	0.181	0.163	0.016	no
10801			0.982	0.947	0.991	1	0.915	0.032	-0.057	0.066	0.062	0.01	-0.006	0.009	0.039	0.026	0.049	-0.002	0	0.06	0.084	1	1	N/A	N/A	1	no
10812			0.089	0.153	0.161	0.196	0.278	0.022	0.046	0.271	0.282	0.01	0.013	0.038	0.108	-0.011	-0.003	0.035	-0.006	0.029	0.008	1	1	0.13	1	0.714	no
10814			0.188	0.208	0.205	0.25	0.021	0.039	0.092	0.254	0.276	-0.009	-0.009	0.002	0.121	-0.011	-0.005	0.149	-0.004	0.137	0.182	0.379	1	0.212	0.725	1	no
10816			0.955	0.939	0.92	0.982	0.957	0.003	-0.053	0.099	0.093	-0.006	0.003	0.003	-0.01	-0.006	0.016	-0.007	0.033	0.003	0.001	1	1	1	1	1	no
10832			0.062	0.104	0.071	0.089	0	0.015	-0.082	0.131	0.12	0.003	-0.008	-0.003	0.049	-0.002	-0.008	0.095	-0.006	0.058	0.075	1	1	1	1	N/A	no
10837	4	2.17	0.705	0.663	0.737	0.741	0.989	0.073	-0.06	0.354	0.331	-0.005	-0.005	-0.005	0.249	0.004	0.005	0.302	-0.009	0.216	0.212	0.34	1	0.735	1	N/A	no
10852			0.134	0.112	0.134	0.286	0	0.074	0.139	0.187	0.214	-0.01	-0.011	0.058	0.113	-0.009	0.079	0.1	0.058	0.114	0.261	0.044	0.467	0.237	0.749	N/A	no
10856			0.679	0.781	0.763	0.688	0.947	0.051	0.012	0.336	0.334	0.018	0.008	-0.009	0.195	-0.009	0.013	0.102	0.005	0.112	0.186	1	0.09	0.264	0.759	1	no
10868			0.83	0.827	0.884	0.714	0.978	0.057	0.057	0.232	0.245	-0.01	0.004	0.029	0.105	0.002	0.024	0.109	0.077	0.054	0.214	0.332	0.133	0.544	0.338	1	no
10874			0.179	0.224	0.281	0.366	0.202	0.02	0.108	0.328	0.366	-0.004	0.02	0.076	-0.01	-0.001	0.036	-0.011	0.007	0.006	0.052	1	0.683	1	0.156	0.069	no
10878			0.893	0.918	0.921	0.848	0.967	0.012	0.071	0.15	0.161	-0.007	-0.003	0	0.031	-0.011	0.012	0.008	0.017	0.01	0.067	1	0.022	1	0.594	1	no
10886			0.991	1	1	0.964	0.84	0.103	0.207	0.056	0.071	-0.002	0	0.008	0.136	0	0.024	0.148	0.028	0.163	0.077	N/A	N/A	N/A	1	0.072	yes
10890			0.709	0.5	0.598	0.67	1	0.137	0.009	0.37	0.367	0.079	0.017	-0.006	0.265	0.011	0.049	0.488	0.002	0.373	0.303	0.347	0.262	1	0.558	N/A	yes
10891			0.714	0.728	0.682	0.661	0.75	-0.005	0.106	0.376	0.412	-0.011	-0.008	-0.004	-0.008	-0.006	-0.001	-0.01	-0.009	0.001	0.008	0.111	0.71	0.762	0.139	0.702	no
10905			0.375	0.447	0.421	0.42	0.34	-0.002	-0.113	0.536	0.477	0.002	-0.003	-0.005	-0.006	-0.006	-0.008	0.014	-0.008	0.006	0.004	0.778	0.558	0.055	1	0.518	no
10913			0.692	0.734	0.643	0.764	0.605	0.009	0.044	0.407	0.423	-0.006	-0.004	0.004	0.006	0.009	-0.008	0.025	0.025	-0.008	0.047	0.747	0.708	0.575	1	0.522	no
10915			0.48	0.637	0.635	0.904	0.375	0.153	0.164	0.347	0.413	0.036	0.037	0.338	0.012	-0.015	0.175	0.117	0.173	0.117	0.463	1	0.015	0.12	0.002	0.536	yes
10926			0.053	0	0.039	0.066	0.011	0.013	-0.045	0.068	0.064	0.041	-0.008	-0.008	0.019	0.026	0.051	-0.001	-0.002	0.006	0.03	1	N/A	1	1	N/A	no
10953			0.107	0.073	0.071	0	0.245	0.079	0.01	0.164	0.166	-0.002	0	0.1	0.055	-0.009	0.07	0.095	0.064	0.101	0.254	1	1	1	N/A	0.426	no
10971			0.518	0.468	0.598	0.5	0.213	0.071	0.002	0.465	0.463	-0.006	0.004	-0.008	0.171	0.024	-0.007	0.126	0.011	0.257	0.155	0.599	0.77	1	0.422	1	no
10975	3	86.05	0.491	0.469	0.464	0.616	0.734	0.044	-0.022	0.486	0.472	-0.008	-0.008	0.023	0.107	-0.01	0.034	0.127	0.037	0.13	0.022	1	0.778	0.6	0.267	0.708	no
10982			0.045	0.041	0.045	0.073	0	0.007	-0.048	0.081	0.077	-0.009	-0.009	-0.001	0.032	-0.009	0	0.03	-0.001	0.032	0.059	1	1	1	1	N/A	no
10998			0.7	0.719	0.67	0.607	0.576	0.007	-0.09	0.491	0.446	-0.008	-0.006	0.01	0.024	-0.003	0.018	0.034	0	0.01	-0.007	0.75	0.73	0.362	1	0.554	no
11003			0.991	0.938	0.946	0.843	0.862	0.039	0.306	0.106	0.148	0.031	0.018	0.126	0.114	-0.014	0.031	0.02	0.043	0.03	-0.012	N/A	0.153	0.004	0.011	1	no
11014			0.837	0.848	0.796	0.741	0.957	0.034	0.154	0.227	0.264	-0.012	-0.006	0.016	0.063	-0.003	0.023	0.055	-0.003	0.102	0.152	0.115	0.258	0.387	0.306	1	no
11020			0.913	0.89	0.95	0.943	0.939	-0.002	-0.008	0.138	0.134	-0.008	0.001	-0.004	-0.006	0.015	0.008	0.004	-0.011	-0.01	-0.012	1	1	1	0.139	1	no
11022			0.009	0.12	0.019	0	0.011	0.071	-0.091	0.063	0.057	0.097	-0.006	0	-0.01	0.072	0.123	0.084	0.01	-0.008	0.002	N/A	1	1	N/A	N/A	no
11030			0.934	0.95	0.93	0.925	0.988	0.001	0.02	0.101	0.102	-0.008	-0.011	-0.008	0.026	-0.009	-0.005	0.013	-0.01	0.027	0.034	1	1	0.201	1	N/A	no
11031			0.161	0.302	0.218	0.083	0.149	0.034	0.094	0.262	0.288	0.046	0.002	0.018	-0.011	0.009	0.137	0.053	0.06	0.005	0.009	0.615	0.733	1	0.304	0.046	no
11043			0.778	0.75	0.745	0.798	0.686	-0.002	0.079	0.344	0.371	-0.009	-0.007	-0.009	0.009	-0.01	-0.005	-0.003	-0.002	-0.004	0.02	0.707	1	1	0.406	0.072	no
11057			0.036	0.042	0.045	0.036	0.085	-0.001	0.037	0.089	0.092	-0.009	-0.008	-0.009	0.011	-0.009	-0.009	0.004	-0.008	0.002	0.011	1	1	1	1	0.277	no
11070			0.864	0.694	0.741	0.636	0.628	0.037	-0.03	0.413	0.395	0.074	0.039	0.12	0.133	-0.003	-0.003	0.001	0.015	0.021	-0.01	0.575	0.499	1	0.143	0.532	no
11081			0.055	0.131	0.087	0.127	0	0.028	0.001	0.145	0.142	0.027	-0.001	0.022	0.041	0.001	-0.011	0.126	-0.002	0.072	0.106	1	1	1	0.191	N/A	no
11088			0.938	0.896	0.965	0.796	0.904	0.039	-0.012	0.177	0.174	0.001	-0.002	0.075	-0.004	0.029	0.028	-0.01	0.122	0.021	0.035	0.181	1	1	0.431	0.344	no
11091			0.038	0.053	0.054	0.009	0.021	0.001	0.08	0.061	0.067	-0.009	-0.006	0.009	-0.005	-0.011	0.021	0.001	0.023	0.005	-0.005	1	0.106	1	N/A	1	no
11092			0.306	0.352	0.35	0.315	0.222	0.002	-0.004	0.428	0.423	-0.007	-0.005	-0.01	0.008	-0.011	-0.008	0.029	-0.006	0.03	0.011	1	0.328	0.348	0.753	1	no
11094			0.018	0.087	0.028	0	0.087	0.03	0.041	0.078	0.082	0.04	-0.007	0.009	0.04	0.024	0.085	-0.013	0.019	0.023	0.089	1	1	1	N/A	0.249	no
11104			0.373	0.453	0.48	0.546	0.722	0.057	0.034	0.464	0.472	0.003	0.015	0.049	0.21	-0.008	0.005	0.129	-0.002	0.106	0.052	0.781	0.761	0.255	0.032	0.714	no
11109			0.946	0.99	0.965	0.918	0.946	0.006	-0.053	0.094	0.089	0.019	-0.005	-0.002	-0.01	0.004	0.045	0.021	0.012	-0.005	-0.004	1	N/A	1	1	1	no
11117			0.843	0.849	0.9	0.875	0.929	0.001	-0.024	0.219	0.211	-0.009	0.006	-0.006	0.025	0.003	-0.008	0.022	-0.007	-0.005	0.004	1	0.567	1	0.16	1	no
11129			0.116	0.061	0.089	0.111	0.043	0.003	0.003	0.153	0.152	0.01	-0.004	-0.01	0.027	-0.003	0.004	-0.007	-0.007	0.008	0.02	1	1	1	0.11	1	no
11130			0.761	0.679	0.755	0.561	0.293	0.146	0.057	0.399	0.415	0.006	-0.01	0.074	0.352	0.004	0.017	0.25	0.07	0.345	0.125	1	0.714	0.705	0.15	0.159	yes
11135	10	86.87	0.545	0.468	0.491	0.339	0.593	0.027	0.046	0.465	0.485	0.003	-0.003	0.074	-0.006	-0.009	0.024	0.019	0.037	0.009	0.111	0.279	0.564	0.793	0.139	0.11	no
11150			0.545	0.704	0.472	0.385	0.811	0.105	-0.012	0.45	0.438	0.043	0.001	0.041	0.139	0.096	0.178	0.021	0.006	0.211	0.308	0.433	1	0.784	1	0.32	no
11174			0.786	0.926	0.857	0.759	0.787	0.021	-0.026	0.293	0.284	0.064	0.008	-0.006	-0.011	0.014	0.089	0.064	0.023	0.007	-0.007	0.698	1	1	0.152	0.404	no
11183			0.029	0.012	0.039	0.019	0.053	-0.002	-0.027	0.061	0.058	-0.004	-0.008	-0.007	-0.004	0.004	-0.009	0.015	-0.002	-0.009	0.008	1	N/A	1	1	1	no
11186			0.036	0.031	0.009	0.185	0	0.103	0.095	0.082	0.09	-0.009	0.008	0.1	0.023	0.004	0.102	0.02	0.156	-0.002	0.163	1	1	N/A	0.357	N/A	no
11190			0.036	0.061	0.079	0	0.011	0.021	0.05	0.067	0.07	-0.005	0.008	0.028	0.004	-0.008	0.054	0.023	0.071	0.041	0.002	1	0.15	1	N/A	N/A	no
11199			0.918	0.927	0.86	0.764	0.819	0.029	0.03	0.231	0.237	-0.01	0.008	0.077	0.032	0.014	0.087	0.04	0.022	-0.005	-0.001	0.299	1	1	0.708	0.148	no
11206			0.884	0.908	0.868	0.83	1	0.032	-0.146	0.204	0.176	-0.005	-0.007	0.004	0.1	-0.001	0.018	0.081	-0.002	0.114	0.152	1	1	0.577	0.332	N/A	no
11212	5	93.16	0.384	0.306	0.232	0.214	0.138	0.035	0.105	0.331	0.366	0.003	0.043	0.057	0.132	0.004	0.011	0.067	-0.009	0.018	0.008	0.396	0.745	1	0.246	0.191	no
11230			0.212	0.173	0.087	0.087	0.163	0.018	-0.182	0.288	0.242	-0.003	0.053	0.053	-0.001	0.025	0.025	-0.009	-0.009	0.018	0.018	0.093	0.32	1	1	0.564	no
11235			0.537	0.479	0.591	0.518	0.904	0.102	-0.008	0.437	0.43	-0.002	-0.002	-0.009	0.273	0.016	-0.007	0.341	0.002	0.216	0.291	0.583	0.772	0.276	0.279	0.041	no
11236			0.438	0.337	0.446	0.357	0.34	0.003	-0.007	0.473	0.468	0.011	-0.008	0.004	0.01	0.016	-0.01	-0.012	0.008	0.015	-0.01	0.791	0.35	0.113	0.575	0.748	no
11242			0.01	0.156	0.031	0.011	0	0.089	0.351	0.047	0.073	0.121	0	-0.011	-0.001	0.077	0.117	0.138	-0.001	0.018	-0.001	N/A	0.005	1	N/A	N/A	no
11248			0.054	0.112	0.079	0.045	0	0.02	-0.078	0.116	0.106	0.014	-0.003	-0.008	0.041	-0.002	0.024	0.102	0.002	0.064	0.032	1	1	1	1	N/A	no
11251			0.964	0.918	0.93	0.938	0.979	0.001	0.089	0.092	0.102	0.007	0.003	-0.001	-0.006	-0.011	-0.009	0.022	-0.008	0.017	0.011	1	0.022	1	1	1	no
11262			0.161	0.143	0.07	0.036	0.261	0.056	-0.024	0.225	0.22	-0.008	0.032	0.078	0.021	0.019	0.062	0.032	0.003	0.12	0.184	0.326	1	1	1	0.464	no
11271			0.915	0.886	0.87	0.796	0.942	0.02	-0.152	0.236	0.203	-0.005	0.002	0.049	-0.005	-0.008	0.021	0.009	0.012	0.02	0.079	1	1	0.58	0.175	1	no
11285	17	63.79	0.062	0.041	0.028	0.018	0.133	0.029	-0.081	0.113	0.103	-0.004	0.005	0.017	0.02	-0.007	0	0.045	-0.007	0.067	0.089	1	1	1	1	1	no
11313			0.064	0	0.064	0.209	0.024	0.085	0.018	0.122	0.123	0.051	-0.01	0.078	0.008	0.048	0.191	0.015	0.077	0.005	0.133	1	N/A	0.184	1	1	no
11339			0.259	0.245	0.298	0.152	0.511	0.071	0.063	0.365	0.386	-0.01	-0.006	0.026	0.118	-0.004	0.017	0.13	0.051	0.081	0.252	1	0.124	0.217	0.334	1	no
11352			0.891	0.885	0.855	0.951	0.932	0.006	0.11	0.157	0.173	-0.011	-0.005	0.015	0	-0.008	0.018	0.002	0.04	0.018	-0.007	0.489	0.475	0.069	1	1	no
11362			0.093	0.12	0.031	0.009	0.044	0.028	-0.085	0.119	0.109	-0.005	0.022	0.06	0.008	0.046	0.093	0.027	0.002	-0.008	0.015	1	1	1	N/A	1	no
11377			0.094	0.089	0.123	0.123	0.032	0.005	0.083	0.152	0.165	-0.012	-0.006	-0.005	0.019	-0.005	-0.004	0.014	-0.009	0.043	0.045	0.373	0.288	0.567	1	0.032	no
11381			0.991	0.968	0.991	0.945	1	0.015	-0.032	0.042	0.04	0.004	-0.009	0.025	-0.002	0.004	-0.004	0.02	0.025	-0.002	0.04	N/A	1	N/A	1	N/A	no
11383			0.045	0.043	0.036	0.148	0	0.05	-0.102	0.109	0.098	-0.01	-0.008	0.053	0.032	-0.009	0.052	0.032	0.065	0.024	0.131	1	1	1	0.582	N/A	no
11384			0.455	0.402	0.339	0.509	0.138	0.074	-0.006	0.444	0.433	-0.003	0.019	-0.003	0.203	-0.002	0.013	0.155	0.047	0.093	0.258	0.589	0.22	0.139	0.43	0.574	no
11407	11	89.8	0.782	0.812	0.791	0.645	0.638	0.026	0.075	0.353	0.379	-0.006	-0.008	0.035	0.041	-0.01	0.056	0.062	0.041	0.046	-0.012	0.051	0.33	0.682	0.078	0.545	no
11412	4	4.89	0.054	0.087	0.064	0.412	0.111	0.17	0.249	0.163	0.213	-0.006	-0.012	0.287	0.011	-0.011	0.231	-0.009	0.271	0.003	0.195	1	0.025	0.156	0.019	1	yes
11418			0.082	0.163	0.06	0.11	0	0.03	0.343	0.098	0.146	0.016	-0.011	-0.009	0.062	0.04	-0.002	0.15	0.003	0.043	0.09	0.022	0.06	0.147	0.089	N/A	no
11422			0.286	0.255	0.281	0.08	0.383	0.055	-0.043	0.384	0.362	-0.008	-0.009	0.123	0.012	-0.007	0.098	0.028	0.119	0.015	0.229	0.338	0.705	0.512	0.294	0.357	no
11438			0.259	0.208	0.211	0.127	0.13	0.012	-0.017	0.308	0.299	-0.002	-0.002	0.046	0.042	-0.011	0.014	0.011	0.015	0.012	-0.01	0.311	1	0.239	1	1	no
11439			0.902	0.918	0.936	0.982	0.926	0.007	-0.075	0.134	0.124	-0.007	0	0.05	-0.005	-0.007	0.035	-0.009	0.018	-0.008	0.029	1	1	1	1	1	no
11446			0.139	0.085	0.118	0.224	0.106	0.015	-0.099	0.254	0.228	0.006	-0.007	0.017	-0.004	-0.004	0.063	-0.007	0.031	-0.009	0.04	0.575	1	0.552	0.414	1	no
11460			0.955	0.888	0.921	0.938	0.957	0.003	0.046	0.122	0.126	0.024	0.002	-0.009	-0.01	-0.002	0.005	0.024	-0.009	0.002	-0.009	1	1	1	0.009	1	no
11464			0.938	0.948	0.912	1	0.968	0.017	-0.062	0.094	0.088	-0.008	-0.004	0.054	0.001	0.001	0.047	-0.005	0.079	0.017	0.025	1	1	1	N/A	1	no
11465			0.893	1	0.982	0.929	1	0.048	0.015	0.071	0.072	0.092	0.057	-0.001	0.09	0.007	0.059	0	0.025	0.007	0.058	0.482	N/A	1	1	N/A	no
11468			0.317	0.372	0.308	0.37	0.551	0.029	-0.303	0.605	0.458	-0.001	-0.007	-0.001	0.1	0.002	-0.008	0.056	0.001	0.109	0.057	0.057	0.101	0.101	0.131	0.003	no
11472			0.062	0.031	0.054	0.045	0	0.006	-0.044	0.077	0.073	0.001	-0.008	-0.005	0.049	-0.003	-0.007	0.021	-0.008	0.041	0.032	1	1	1	1	N/A	no
11482			0.054	0.133	0.134	0.179	0.065	0.018	0.048	0.187	0.196	0.028	0.027	0.066	-0.01	-0.012	-0.001	0.013	-0.002	0.012	0.048	1	1	0.044	0.182	0.159	no
11487			0.115	0.146	0.109	0.127	0.1	-0.007	-0.017	0.216	0.21	-0.006	-0.009	-0.009	-0.009	-0.003	-0.009	-0.001	-0.007	-0.009	-0.006	0.511	1	1	1	1	no
11488			0.045	0.041	0.061	0	0.043	0.005	0.063	0.069	0.072	-0.009	-0.007	0.036	-0.01	-0.007	0.034	-0.01	0.05	-0.008	0.037	1	1	0.178	N/A	1	no
11491			0.973	0.939	0.973	1	0.968	0.008	-0.034	0.059	0.056	0.005	-0.009	0.018	-0.009	0.005	0.057	0	0.018	-0.009	0.026	1	1	1	N/A	1	no
11511	8	50.71	0.991	1	0.982	0.911	1	0.049	0.263	0.032	0.043	-0.001	-0.006	0.056	-0.002	0.007	0.072	0	0.039	0.006	0.07	N/A	N/A	1	0.047	N/A	no
11520			0.045	0.02	0.062	0.134	0.191	0.049	-0.092	0.173	0.157	0	-0.005	0.04	0.095	0.012	0.075	0.137	0.021	0.067	0.004	1	1	1	0.576	1	no
11522			0.611	0.744	0.698	0.847	0.693	0.028	-0.035	0.407	0.393	0.027	0.007	0.125	0.004	-0.007	0.021	-0.007	0.053	-0.01	0.056	0.758	0.224	0.499	0.576	1	no
11539			0.161	0.071	0.149	0.118	0.064	0.008	0.088	0.182	0.197	0.028	-0.009	-0.003	0.035	0.02	0.002	-0.009	-0.006	0.026	0.006	0.615	1	0.592	0.145	1	no
11540			0.648	0.796	0.676	0.519	0.837	0.063	-0.064	0.429	0.398	0.044	-0.007	0.025	0.078	0.027	0.148	-0.005	0.042	0.058	0.196	0.773	1	1	0.588	0.571	no
11545			0.652	0.646	0.709	0.806	0.7	0.01	0.085	0.38	0.411	-0.01	-0.002	0.048	-0.007	0	0.053	-0.005	0.015	-0.012	0.017	0.555	0.752	0.754	0.092	0.279	no
11551			0.723	0.583	0.482	0.709	0.33	0.096	-0.039	0.468	0.448	0.033	0.107	-0.008	0.262	0.012	0.026	0.112	0.095	0.037	0.246	0.738	0.557	0.79	0.113	0.494	no
11553			0.268	0.316	0.202	0.304	0.372	0.01	0.011	0.405	0.407	-0.005	0.003	-0.006	0.014	0.025	-0.009	-0.004	0.02	0.061	0.001	0.18	1	0.429	0.223	0.359	no
11561			0.152	0.181	0.096	0.018	0	0.064	0.041	0.148	0.153	-0.006	0.005	0.102	0.134	0.019	0.138	0.171	0.045	0.077	0.007	0.334	0.626	0.069	1	N/A	no
11631			0.679	0.713	0.679	0.857	0.436	0.09	0.019	0.404	0.404	-0.008	-0.01	0.076	0.104	-0.006	0.052	0.137	0.077	0.105	0.325	0.064	0.727	0.765	0.293	0.374	no
11637	22	51.84	1	1	0.947	0.972	1	0.026	-0.037	0.032	0.031	0	0.044	0.02	0	0.04	0.017	0	-0.001	0.039	0.016	N/A	N/A	1	1	N/A	no
11640			0.327	0.385	0.412	0.304	0.553	0.029	0.022	0.457	0.463	-0.004	0.006	-0.008	0.09	-0.009	0.005	0.045	0.017	0.03	0.113	0.542	0.241	1	0.751	0.558	no
11641			0.318	0.135	0.312	0.214	0.233	0.021	-0.032	0.375	0.358	0.082	-0.009	0.02	0.01	0.074	0.011	0.022	0.015	0.005	-0.009	0.058	1	0.124	0.698	0.408	no
11652			0.564	0.448	0.473	0.455	0.707	0.035	-0.006	0.485	0.479	0.017	0.007	0.016	0.033	-0.01	-0.008	0.118	-0.008	0.095	0.114	1	1	0.189	0.03	0.482	no
11653			0.446	0.327	0.375	0.445	0.663	0.051	0.036	0.455	0.469	0.019	0.001	-0.009	0.08	-0.005	0.02	0.194	0.002	0.145	0.083	0.174	0.327	0.778	0.173	0.74	no
11664			0.783	0.812	0.83	0.845	0.851	-0.004	-0.046	0.303	0.288	-0.008	-0.002	0.004	0.005	-0.008	-0.005	-0.006	-0.007	-0.007	-0.009	0.689	0.654	0.325	0.331	1	no
11685			0.866	0.804	0.816	0.852	0.362	0.193	-0.072	0.338	0.312	0.006	0.001	-0.008	0.431	-0.009	-0.001	0.331	-0.004	0.352	0.406	0.576	0.174	1	1	1	yes
11686			0.355	0.289	0.352	0.491	0.614	0.055	0.016	0.456	0.46	0	-0.009	0.028	0.117	-0.002	0.072	0.183	0.029	0.119	0.02	0.77	1	1	1	0.758	no
11689			0.182	0.245	0.241	0.161	0.149	0.004	-0.076	0.337	0.311	0.002	0.003	-0.007	-0.005	-0.009	0.012	0.018	0.012	0.019	-0.008	0.671	0.442	0.152	1	0.57	no
11710			0.562	0.532	0.598	0.589	0.783	0.027	-0.035	0.482	0.459	-0.008	-0.006	-0.008	0.094	0	-0.004	0.122	-0.009	0.068	0.073	1	1	0.403	0.412	0.092	no
11722			0.732	0.929	0.807	0.83	0.745	0.029	-0.042	0.314	0.3	0.116	0.007	0.02	-0.009	0.051	0.035	0.108	-0.006	0.002	0.013	0.734	0.205	1	0.332	1	no
11723			0.973	0.947	0.955	0.964	1	0.003	-0.034	0.064	0.061	0	-0.004	-0.008	0.015	-0.009	-0.006	0.044	-0.008	0.032	0.024	1	1	1	1	N/A	no
11724			0.08	0.021	0.07	0.089	0.021	0.01	0.001	0.106	0.105	0.026	-0.008	-0.009	0.025	0.018	0.032	-0.011	-0.007	0.017	0.031	1	1	1	0.356	1	no
11742			0.073	0.085	0.13	0.037	0.067	0.006	0.075	0.133	0.142	-0.008	0.008	0.004	-0.011	-0.001	0.011	-0.01	0.045	0.009	-0.003	1	1	0.197	1	0.163	no
11752			0.943	0.962	0.981	0.972	0.909	0.008	-0.053	0.093	0.088	-0.007	0.01	0.001	-0.001	-0.004	-0.009	0.011	-0.008	0.041	0.027	1	1	1	1	1	no
11753			0.911	0.99	0.991	0.964	1	0.034	0.206	0.044	0.054	0.048	0.056	0.012	0.07	-0.01	0.005	0	0.008	-0.002	0.025	0.047	N/A	N/A	1	N/A	no
11773			0.279	0.295	0.27	0.145	0.261	0.013	-0.229	0.458	0.369	-0.006	-0.007	0.045	-0.007	-0.006	0.057	-0.006	0.039	-0.009	0.032	0.005	0.069	0.081	1	0.698	no
11782	15	16.87	0.231	0.281	0.182	0.17	0.021	0.05	0.037	0.269	0.276	-0.004	-0.003	0.003	0.167	0.017	0.026	0.223	-0.009	0.116	0.105	1	1	0.353	1	1	no
11786			0.795	0.809	0.857	0.848	0.649	0.031	-0.022	0.328	0.319	-0.009	0.005	0.002	0.043	-0.001	-0.004	0.052	-0.008	0.104	0.094	1	0.661	1	0.334	1	no
11788			0.92	0.915	0.918	0.973	1	0.018	0.001	0.103	0.101	-0.009	-0.01	0.019	0.065	-0.01	0.023	0.075	0.019	0.065	0.016	1	1	0.299	1	N/A	no
11789			0.393	0.388	0.455	0.732	0.798	0.139	0.035	0.42	0.433	-0.01	-0.001	0.202	0.281	-0.001	0.207	0.288	0.139	0.212	0.001	1	0.369	1	0.502	1	yes
11803			0.111	0.117	0.067	0.077	0.118	-0.003	-0.055	0.189	0.176	-0.01	0.002	-0.003	-0.011	0.006	0	-0.011	-0.008	0.006	0	0.496	1	1	1	1	no
11808			0.062	0.102	0.096	0.009	0.295	0.102	-0.04	0.19	0.182	0.002	0	0.032	0.171	-0.008	0.075	0.104	0.065	0.115	0.289	1	1	1	N/A	1	yes
11809			0.037	0.032	0.019	0	0.117	0.04	0.033	0.075	0.075	-0.012	-0.007	0.022	0.035	-0.007	0.023	0.042	0.009	0.067	0.112	0.056	1	1	N/A	1	no
11815			1	0.99	1	0.92	1	0.06	-0.07	0.036	0.034	0.002	0	0.073	0	0.002	0.043	-0.001	0.074	0	0.064	N/A	N/A	N/A	1	N/A	no
11826			0.232	0.277	0.152	0.071	0.087	0.047	0.053	0.249	0.261	-0.005	0.012	0.087	0.064	0.036	0.132	0.103	0.023	0.01	-0.009	1	0.291	1	0.235	1	no
11836			0.909	0.9	0.891	0.931	1	0.018	-0.095	0.147	0.134	-0.009	-0.006	-0.005	0.077	-0.009	-0.003	0.093	0.001	0.094	0.057	1	1	1	1	N/A	no
11838	19	0	0.018	0.051	0.018	0.036	0.106	0.02	0.124	0.076	0.085	0.005	-0.009	-0.006	0.061	0.006	-0.011	0.01	-0.005	0.062	0.029	1	0.102	1	0.054	1	no
11871			0.795	0.837	0.821	0.982	0.872	0.036	0.2	0.186	0.23	-0.006	-0.008	0.154	0.01	-0.011	0.116	-0.008	0.127	-0.002	0.08	0.212	0.094	0.35	1	0.141	no
11875			0.125	0.122	0.088	0.036	0.181	0.019	0.104	0.174	0.192	-0.01	-0.003	0.043	0	-0.003	0.044	0.002	0.014	0.027	0.099	0.185	1	0.35	1	0.148	no
11879	4	63.82	0.723	0.76	0.67	0.625	0.309	0.115	0.001	0.427	0.421	-0.006	-0.002	0.011	0.287	0.012	0.032	0.335	-0.005	0.224	0.174	0.313	0.252	0.362	0.256	1	yes
11887			0.036	0.125	0.079	0.179	0.056	0.03	0.051	0.159	0.166	0.046	0.006	0.094	-0.007	0.001	0.002	0.018	0.034	-0.01	0.058	1	1	0.028	0.674	0.11	no
11892			0.858	0.812	0.81	0.727	0.902	0.019	0.063	0.269	0.286	-0.003	-0.003	0.043	-0.002	-0.012	0.011	0.021	0.009	0.021	0.085	1	0.654	0.055	0.733	0.351	no
11932	15	42.48	0.509	0.643	0.491	0.634	0.681	0.021	0.021	0.469	0.472	0.027	-0.01	0.022	0.049	0.037	-0.008	-0.006	0.032	0.061	-0.005	0.188	0.065	0.176	0.565	1	no
11967			0.059	0.024	0.061	0.123	0.033	0.014	0.211	0.089	0.11	0.004	-0.011	0.012	-0.002	0.003	0.051	-0.01	0.009	-0.004	0.04	1	1	0.15	0.02	1	no
11976			0.423	0.345	0.353	0.33	0.8	0.127	0.211	0.343	0.432	-0.002	-0.001	0.006	0.244	-0.012	-0.014	0.338	-0.01	0.327	0.354	0.046	0.044	1	0.113	0.16	yes
11994			0.875	0.837	0.884	0.935	0.766	0.022	0.021	0.231	0.235	-0.003	-0.008	0.012	0.031	0	0.038	0.004	0.007	0.038	0.099	0.581	1	1	0.187	0.237	no
11998			0.849	0.885	0.88	0.907	0.709	0.033	0.149	0.213	0.25	-0.006	-0.006	0.005	0.044	-0.01	-0.008	0.081	-0.005	0.077	0.113	0.077	0.475	1	0.367	0.132	no
12005			0.196	0.163	0.102	0.102	0.217	0.014	-0.193	0.312	0.259	-0.005	0.027	0.027	-0.006	0.008	0.008	0.001	-0.008	0.042	0.042	0.175	0.58	1	1	0.092	no
12007			0.636	0.713	0.616	0.75	0.745	0.008	0.083	0.388	0.42	0.002	-0.009	0.02	0.016	0.011	-0.008	-0.01	0.032	0.028	-0.011	0.381	0.477	0.58	0.291	0.455	no
12010			0.08	0.104	0.035	0.036	0	0.024	-0.073	0.102	0.094	-0.005	0.011	0.01	0.066	0.029	0.028	0.095	-0.009	0.023	0.024	1	1	1	1	N/A	no
12025			0.839	0.837	0.912	0.893	0.804	0.007	-0.041	0.253	0.242	-0.009	0.017	0.004	-0.005	0.017	0.004	-0.007	-0.007	0.039	0.021	0.326	1	1	0.482	1	no
12029			0.134	0.133	0.155	0.268	0.032	0.045	0.065	0.223	0.235	-0.011	-0.008	0.045	0.053	-0.008	0.045	0.054	0.029	0.073	0.179	0.237	1	1	0.502	1	no
12036			0.938	0.898	0.904	0.873	1	0.023	-0.105	0.155	0.139	0.002	0	0.016	0.049	-0.008	-0.005	0.092	-0.003	0.081	0.112	1	1	1	0.579	N/A	no
12042			0.804	0.816	0.769	0.705	0.968	0.048	0.075	0.272	0.29	-0.009	-0.007	0.016	0.11	-0.003	0.023	0.103	0	0.146	0.205	0.418	1	1	0.198	1	no
12046			0.098	0.102	0.193	0.036	0.394	0.126	-0.071	0.267	0.244	-0.009	0.026	0.023	0.211	0.021	0.026	0.2	0.105	0.086	0.329	1	1	0.188	1	0.069	yes
12064	19	48.62	0.205	0.122	0.202	0.402	0.685	0.202	-0.034	0.371	0.355	0.016	-0.008	0.079	0.375	0.014	0.171	0.492	0.082	0.38	0.14	0.426	1	1	0.586	1	yes
12066			0.054	0.074	0.071	0.071	0.011	0.003	-0.062	0.113	0.105	-0.006	-0.006	-0.006	0.019	-0.009	-0.009	0.039	-0.008	0.034	0.034	1	1	1	1	N/A	no
12071			0.176	0.179	0.09	0.115	0.138	0.004	-0.162	0.279	0.238	-0.009	0.024	0.007	-0.004	0.026	0.007	-0.004	-0.006	0.002	-0.008	0.326	0.319	1	1	1	no
12074			0.08	0.073	0.053	0.045	0.2	0.036	0.026	0.157	0.158	-0.009	-0.003	0.001	0.051	-0.007	-0.004	0.058	-0.011	0.09	0.104	1	1	0.129	0.089	0.665	no
12083			0.713	0.633	0.611	0.573	0.711	0.007	0.044	0.436	0.45	0.004	0.014	0.032	-0.011	-0.009	-0.004	0.003	-0.006	0.013	0.03	0.322	0.373	0.266	0.28	0.728	no
12114			0.767	0.659	0.745	0.823	0.944	0.052	0.209	0.254	0.317	0.015	-0.013	-0.002	0.108	0.003	0.058	0.222	0.005	0.126	0.058	0.213	0.486	0.004	1	0.11	no
12127			0.982	0.98	0.946	0.845	0.989	0.063	-0.112	0.103	0.092	-0.009	0.01	0.106	-0.009	0.006	0.095	-0.008	0.046	0.016	0.109	1	1	1	0.331	N/A	no
12129			0.812	0.729	0.825	0.759	1	0.062	-0.279	0.35	0.271	0.013	-0.007	0.002	0.169	0.02	-0.004	0.264	0.007	0.156	0.221	0.18	0.011	0.185	0.024	N/A	no
12130			0.191	0.106	0.191	0.241	0.022	0.044	-0.015	0.25	0.243	0.018	-0.01	-0.001	0.122	0.016	0.052	0.047	-0.002	0.12	0.171	1	1	0.087	0.152	1	no
12151			0.875	0.904	0.877	0.955	0.979	0.019	-0.006	0.15	0.147	-0.005	-0.009	0.032	0.063	-0.006	0.011	0.04	0.03	0.061	-0.001	1	1	1	1	1	no
12155			0.804	0.796	0.812	0.736	0.851	0.001	-0.015	0.326	0.317	-0.008	-0.008	0.004	-0.001	-0.008	0	0.001	0.007	-0.005	0.028	0.669	0.661	1	0.485	1	no
12157	24	1.63	0.164	0.163	0.088	0.176	0.239	0.012	-0.032	0.283	0.272	-0.009	0.019	-0.009	0.009	0.017	-0.011	0.008	0.024	0.075	0.002	0.326	1	1	0.335	1	no
12159			0.827	0.913	0.864	0.706	0.946	0.053	0.25	0.183	0.24	0.02	-0.006	0.029	0.054	-0.001	0.116	-0.004	0.06	0.025	0.166	0.181	0.282	0.047	0.019	1	no
12163			0.164	0.102	0.167	0.205	0.053	0.02	-0.088	0.254	0.232	0.007	-0.008	-0.002	0.051	0.008	0.031	0.005	-0.003	0.053	0.086	0.326	0.399	1	0.426	1	no
12166			0.045	0.13	0.118	0.054	0.033	0.019	-0.097	0.152	0.137	0.039	0.028	-0.008	-0.008	-0.008	0.028	0.053	0.018	0.04	-0.004	1	1	1	1	1	no
12167			0.021	0.033	0.028	0.037	0.12	0.024	0.119	0.078	0.088	-0.013	-0.009	-0.006	0.061	-0.013	-0.013	0.04	-0.008	0.051	0.038	1	0.033	1	1	0.492	no
12171			0.768	0.735	0.786	0.759	0.904	0.016	-0.123	0.367	0.324	-0.006	-0.008	-0.007	0.056	-0.002	-0.006	0.084	-0.006	0.041	0.064	0.709	0.467	0.698	0.024	1	no
12174			0.92	0.98	0.944	0.929	0.967	0.004	-0.058	0.104	0.098	0.027	-0.004	-0.008	0.011	0.007	0.019	-0.008	-0.007	-0.004	0.005	1	1	1	1	1	no
12201			0.17	0.073	0.038	0.291	0.011	0.114	-0.014	0.188	0.185	0.032	0.08	0.033	0.126	0.001	0.135	0.035	0.2	0.005	0.246	1	0.209	1	1	N/A	no
12206			0.625	0.646	0.614	0.384	0.489	0.042	0.059	0.452	0.475	-0.009	-0.01	0.102	0.026	-0.008	0.12	0.038	0.092	0.021	0.013	0.57	1	0.409	1	0.77	no
12216			0.109	0.115	0.125	0.188	0.033	0.019	-0.111	0.221	0.197	-0.009	-0.008	0.017	0.032	-0.009	0.012	0.037	0.007	0.043	0.1	1	1	1	0.18	1	no
12218			0.295	0.326	0.278	0.198	0.106	0.03	0.064	0.336	0.353	-0.008	-0.01	0.015	0.093	-0.005	0.032	0.125	0.007	0.078	0.021	0.52	0.74	0.304	0.399	1	no
12222			0.741	0.802	0.864	0.857	0.872	0.015	-0.223	0.345	0.281	0.004	0.04	0.035	0.046	0.006	0.003	0.01	-0.008	-0.008	-0.007	0.012	0.172	0.575	0.58	1	no
12227			0.955	0.917	0.86	0.927	0.83	0.019	0.086	0.166	0.179	0.002	0.043	-0.003	0.072	0.006	-0.008	0.023	0.014	-0.008	0.035	0.089	1	0.285	1	0.598	no
12237	29	1.09	0.855	0.827	0.921	0.971	0.745	0.053	0.041	0.217	0.224	-0.009	0.013	0.07	0.028	0.03	0.098	0.009	0.015	0.102	0.186	0.302	0.133	1	1	0.701	no
12243			0.231	0.226	0.096	0.164	0.171	0.015	-0.223	0.355	0.287	-0.008	0.058	0.007	0.002	0.056	0.005	0	0.012	0.016	-0.009	0.047	0.089	1	0.326	0.564	no
12250			0.83	0.684	0.873	0.679	0.598	0.058	-0.004	0.374	0.371	0.049	-0.002	0.052	0.118	0.091	-0.009	0.005	0.095	0.173	0.004	1	1	1	0.765	0.762	no
12253	13	29.45	0.25	0.306	0.196	0.227	0.053	0.039	0.076	0.291	0.313	-0.003	-0.001	-0.008	0.126	0.021	0.005	0.184	-0.007	0.077	0.104	1	0.104	1	0.439	1	no
12254	13	35.44	0.696	0.755	0.679	0.636	0.574	0.009	0.085	0.404	0.436	-0.003	-0.01	-0.002	0.021	0.004	0.023	0.06	-0.005	0.013	-0.002	0.109	0.442	0.539	0.568	0.77	no
12259			0.055	0.047	0.038	0	0	0.014	-0.039	0.056	0.053	-0.009	-0.006	0.044	0.036	-0.009	0.041	0.032	0.028	0.022	0	1	1	1	N/A	N/A	no
12277			0.818	0.844	0.833	0.929	0.989	0.038	0.052	0.191	0.199	-0.008	-0.009	0.044	0.134	-0.009	0.026	0.116	0.034	0.12	0.03	0.353	1	1	0.235	N/A	no
12285			0.089	0.082	0.061	0.205	0.074	0.029	0.026	0.176	0.178	-0.009	-0.004	0.044	-0.008	-0.007	0.05	-0.009	0.077	-0.009	0.057	1	1	0.178	0.68	1	no
12292			0.075	0.058	0.01	0.077	0.057	0.004	-0.061	0.111	0.104	-0.008	0.04	-0.009	-0.007	0.025	-0.007	-0.011	0.041	0.023	-0.007	1	1	N/A	1	1	no
12294			0.018	0.02	0.018	0.054	0	0.008	-0.028	0.044	0.042	-0.009	-0.009	0.01	0.007	-0.01	0.006	0.01	0.009	0.007	0.041	1	1	1	1	N/A	no
12296	21	1.09	0.955	0.938	0.973	0.935	0.766	0.076	0.057	0.139	0.147	-0.006	-0.004	-0.005	0.136	0.006	-0.009	0.1	0.008	0.174	0.1	1	1	1	1	0.237	no
12297			0.096	0.189	0.104	0.066	0.102	0.012	-0.132	0.223	0.195	0.026	-0.009	-0.003	-0.01	0.021	0.06	0.021	0.001	-0.009	-0.001	1	0.32	1	1	1	no
12299			0.222	0.235	0.173	0.375	0.351	0.03	-0.043	0.403	0.383	-0.007	-0.001	0.046	0.031	0.003	0.037	0.023	0.088	0.069	-0.009	0.425	0.046	0.632	1	0.521	no
12304			0.143	0.073	0.125	0.245	0.16	0.022	-0.045	0.262	0.247	0.015	-0.008	0.025	-0.008	0.005	0.094	0.027	0.038	-0.004	0.013	1	1	1	1	0.578	no
12308	14	41.97	0.214	0.265	0.304	0.343	0.467	0.032	-0.111	0.468	0.42	-0.002	0.013	0.033	0.127	-0.005	0.005	0.075	-0.004	0.047	0.023	0.424	1	0.223	0.231	1	no
12329			0.312	0.177	0.231	0.396	0.227	0.029	-0.102	0.423	0.381	0.039	0.008	0.008	0.01	-0.001	0.102	-0.003	0.053	-0.01	0.055	0.212	0.621	1	0.256	0.415	no
12338			0.366	0.426	0.438	0.518	0.356	0.009	-0.125	0.547	0.481	-0.001	0.003	0.037	-0.01	-0.007	0.009	0.001	0.005	0.006	0.043	1	0.071	0.061	1	0.755	no
12348			0.045	0.031	0.055	0.027	0.106	0.01	0.018	0.097	0.098	-0.007	-0.008	-0.004	0.018	-0.002	-0.009	0.034	0.001	0.008	0.042	1	1	1	1	0.414	no
12357			0.232	0.198	0.254	0.161	0.053	0.029	0.136	0.248	0.285	-0.008	-0.009	0.006	0.107	-0.001	-0.006	0.079	0.017	0.128	0.046	0.141	0.356	0.739	0.615	0.106	no
12367			0.955	0.949	0.929	1	0.787	0.081	-0.03	0.135	0.13	-0.009	-0.002	0.036	0.116	-0.006	0.046	0.1	0.064	0.073	0.221	1	1	1	N/A	1	no
12378			0.339	0.286	0.281	0.08	0.5	0.096	0.049	0.365	0.382	-0.003	-0.001	0.176	0.042	-0.009	0.127	0.081	0.119	0.088	0.356	1	1	1	0.294	0.242	no
12391			0.348	0.245	0.286	0.232	0.117	0.028	-0.031	0.375	0.359	0.016	0.001	0.023	0.127	-0.004	-0.009	0.045	-0.001	0.075	0.034	0.555	0.704	0.185	0.46	1	no
12392			0.045	0.153	0.018	0.018	0.011	0.066	-0.107	0.098	0.087	0.058	0.004	0.003	0.01	0.11	0.109	0.115	-0.009	-0.008	-0.008	1	0.576	1	1	N/A	no
12398			0.071	0.078	0.109	0.057	0	0.013	0.117	0.103	0.115	-0.012	-0.002	-0.008	0.051	-0.006	-0.008	0.062	0.008	0.087	0.041	0.235	0.223	0.489	1	N/A	no
12407			0.134	0.115	0.132	0.036	0	0.038	-0.025	0.151	0.146	-0.008	-0.008	0.053	0.117	-0.009	0.036	0.103	0.05	0.113	0.024	0.576	0.475	1	1	N/A	no
12412	22	62.72	0.982	1	0.974	0.991	0.947	0.01	-0.027	0.043	0.041	0.007	-0.007	-0.006	0.01	0.015	-0.001	0.045	0	0	0.025	1	N/A	1	N/A	1	no
12413			0.027	0.071	0.044	0.25	0	0.125	0.015	0.128	0.129	0.013	-0.004	0.182	0.015	-0.002	0.1	0.061	0.149	0.031	0.227	1	1	1	0.725	N/A	yes
12426			0.185	0.202	0.132	0.1	0.098	0.01	-0.175	0.287	0.242	-0.007	0.003	0.022	0.022	0.01	0.033	0.033	-0.003	-0.003	-0.009	0.178	0.17	0.576	1	1	no
12435			0.464	0.449	0.518	0.481	0.391	-0.002	0.121	0.436	0.493	-0.01	-0.004	-0.01	0	-0.001	-0.01	-0.006	-0.007	0.021	0.004	0.6	0.25	1	0.18	0.227	no
12438			0.83	0.792	0.745	0.884	0.989	0.056	-0.114	0.274	0.243	-0.004	0.014	0.003	0.126	-0.002	0.022	0.173	0.054	0.211	0.075	1	0.661	0.148	0.544	N/A	no
12456			0.255	0.224	0.246	0.134	0.117	0.015	0.153	0.264	0.307	-0.01	-0.011	0.036	0.049	-0.011	0.017	0.028	0.03	0.042	-0.007	0.085	0.044	0.075	0.576	1	no
12481			0.062	0.125	0.035	0.018	0.011	0.033	0.004	0.093	0.092	0.014	-0.002	0.014	0.024	0.048	0.078	0.089	-0.003	0.003	-0.008	0.181	1	1	1	N/A	no
12485	1	14.15	0.205	0.214	0.348	0.17	0.181	0.021	0.042	0.328	0.339	-0.011	0.041	-0.005	-0.008	0.033	-0.004	-0.008	0.072	0.059	-0.009	0.68	0.191	1	1	1	no
12494			0.42	0.354	0.342	0.268	0.34	0.003	0.111	0.402	0.447	-0.003	0.002	0.04	0.002	-0.011	0.007	-0.012	0.004	-0.01	0.003	0.1	0.063	0.554	0.734	1	no
12501			0.821	0.867	0.86	0.705	0.979	0.061	-0.01	0.249	0.244	-0.001	-0.004	0.029	0.114	-0.01	0.065	0.073	0.059	0.076	0.227	0.674	1	0.285	0.752	1	no
12511			0.902	0.958	0.936	0.848	0.798	0.032	-0.073	0.207	0.191	0.015	0	0.005	0.034	-0.005	0.056	0.106	0.031	0.074	0	1	1	1	1	0.661	no
12520			0.982	1	0.946	1	1	0.028	-0.037	0.029	0.027	0.007	0.009	0.008	0.007	0.041	0	0	0.043	0.041	0	1	N/A	1	N/A	N/A	no
12522			0.107	0.204	0.196	0.027	0.207	0.041	0.207	0.194	0.242	0.025	0.02	0.041	0.026	-0.012	0.14	-0.013	0.125	-0.013	0.144	0.482	0.387	0.024	1	0.074	no
12538			0.144	0.073	0.07	0.155	0.022	0.025	0.012	0.163	0.163	0.016	0.021	-0.009	0.081	-0.01	0.021	0.015	0.026	0.015	0.087	0.575	0.209	1	0.596	1	no
12555			0.164	0.106	0.231	0.107	0.098	0.017	0.043	0.229	0.237	0.004	0.005	0.005	0.009	0.043	-0.011	-0.012	0.045	0.051	-0.011	1	0.414	1	0.482	0.351	no
12564			0.073	0.208	0.134	0.083	0.023	0.038	0.063	0.169	0.179	0.065	0.011	-0.01	0.014	0.01	0.052	0.141	0.004	0.068	0.023	0.239	0.395	0.576	0.304	1	no
12577			0.741	0.713	0.796	0.682	0.649	0.006	-0.014	0.416	0.401	-0.007	-0.002	-0.001	0.012	0.008	-0.008	0.001	0.023	0.044	-0.007	0.739	0.29	0.028	0.363	0.113	no
12578			0.196	0.266	0.223	0.144	0.148	0.007	-0.074	0.338	0.31	0.004	-0.006	0	-0.002	-0.003	0.036	0.032	0.012	0.01	-0.01	0.418	0.467	0.26	1	0.568	no
12580			0.982	0.896	0.956	1	0.968	0.03	0.15	0.062	0.073	0.055	0.003	0.009	-0.006	0.016	0.1	0.027	0.035	-0.008	0.026	1	0.064	1	N/A	1	no
12592			0.473	0.523	0.482	0.357	0.276	0.028	-0.043	0.499	0.471	-0.004	-0.009	0.019	0.068	-0.006	0.046	0.109	0.022	0.074	0.003	0.591	0.132	1	0.575	1	no
12619	11	29.18	0.259	0.245	0.158	0.384	0.181	0.034	0.012	0.355	0.358	-0.01	0.021	0.027	0.007	0.013	0.035	0.001	0.115	-0.009	0.087	1	0.442	0.612	0.267	0.626	no
12620			0.264	0.316	0.277	0.223	0.404	0.012	0.019	0.405	0.41	-0.003	-0.009	-0.004	0.034	-0.007	0.013	0.006	-0.001	0.025	0.066	0.736	0.511	0.313	0.26	1	no
12625			0.92	0.929	0.947	0.938	0.883	0	-0.079	0.154	0.141	-0.008	-0.002	-0.006	-0.001	-0.006	-0.008	0.003	-0.008	0.019	0.01	1	1	1	1	1	no
12639			0.94	0.936	0.944	0.946	0.978	-0.009	0.374	0.062	0.097	-0.015	-0.014	-0.016	0.003	-0.013	-0.014	0.008	-0.014	0.003	0.001	0.005	0.156	0.136	0.108	1	no
12657			0.845	0.796	0.773	0.848	0.809	-0.002	-0.047	0.318	0.301	0	0.007	-0.008	-0.005	-0.008	0.002	-0.009	0.01	-0.007	-0.004	1	0.175	0.439	0.334	0.661	no
12682			0.791	0.76	0.825	0.936	0.957	0.049	0.098	0.218	0.237	-0.008	-0.006	0.075	0.103	0.004	0.108	0.139	0.048	0.075	-0.009	0.041	0.709	1	0.009	1	no
12713			0.048	0.073	0.046	0	0	0.022	0.082	0.057	0.063	-0.007	-0.009	0.041	0.037	-0.006	0.073	0.064	0.039	0.034	0	1	0.178	1	N/A	N/A	no
12729	32	24.57	0	0	0.071	0	0.011	0.05	-0.058	0.033	0.031	0	0.066	0	0.002	0.057	0	-0.001	0.059	0.035	0	N/A	N/A	1	N/A	N/A	no
12733			0.491	0.396	0.491	0.339	0.587	0.026	0.04	0.463	0.482	0.009	-0.008	0.038	0.009	0.008	-0.004	0.059	0.038	0.008	0.107	0.284	0.375	1	0.768	0.225	no
12738			0.589	0.638	0.589	0.5	0.75	0.024	0.015	0.455	0.461	-0.005	-0.009	0.008	0.047	-0.006	0.028	0.017	0.007	0.046	0.115	0.582	0.34	0.785	0.426	0.43	no
12797			0.116	0.085	0.152	0.08	0.114	0	-0.122	0.219	0.194	-0.004	-0.002	-0.001	-0.009	0.012	-0.009	-0.005	0.017	-0.002	-0.003	1	1	0.334	1	1	no
12803			0.836	0.854	0.791	0.83	0.522	0.089	0.009	0.327	0.327	-0.008	-0.002	-0.008	0.201	0.003	-0.009	0.221	-0.005	0.142	0.193	0.326	0.241	0.682	0.643	1	no
12810			0.098	0.061	0.062	0.125	0	0.023	-0.038	0.132	0.126	0	0	-0.005	0.082	-0.009	0.014	0.05	0.014	0.048	0.106	1	1	1	1	N/A	no
12823			0.815	0.826	0.896	0.824	0.812	0.001	-0.195	0.331	0.274	-0.008	0.019	-0.007	-0.009	0.012	-0.008	-0.009	0.014	0.02	-0.008	0.178	0.318	1	0.188	0.309	no
12832			0.991	0.927	0.973	0.946	1	0.019	-0.048	0.065	0.061	0.045	0.001	0.024	-0.002	0.013	-0.006	0.061	0	0.015	0.039	N/A	1	1	1	N/A	no
12835			0	0.087	0.05	0	0	0.049	-0.067	0.055	0.051	0.083	0.038	0	0	0.001	0.087	0.084	0.04	0.039	0	N/A	1	1	N/A	N/A	no
12843			0.106	0.114	0.118	0.24	0.102	0.017	0.158	0.196	0.229	-0.012	-0.011	0.048	-0.013	-0.012	0.04	-0.012	0.038	-0.011	0.051	0.414	0.437	0.519	0.104	0.365	no
12853			0.036	0.01	0.026	0.062	0.021	0.002	0.089	0.055	0.06	0.005	-0.007	-0.003	-0.006	-0.002	0.025	-0.006	0.005	-0.009	0.009	1	N/A	1	0.181	1	no
12854			0.8	0.867	0.759	0.735	0.489	0.085	0.255	0.271	0.361	0.004	-0.006	-0.002	0.184	0.027	0.04	0.275	-0.011	0.136	0.107	0.193	0.178	0.713	0	0.247	no
12860			0.062	0.02	0.044	0.018	0.064	0.003	-0.044	0.083	0.079	0.012	-0.005	0.017	-0.009	-0.001	-0.009	0.014	0.003	-0.005	0.019	1	1	1	1	1	no
12861	29	1.64	0.009	0.115	0.083	0.009	0	0.057	-0.089	0.087	0.079	0.096	0.054	-0.009	-0.002	-0.005	0.096	0.115	0.054	0.073	-0.002	N/A	1	1	N/A	N/A	no
12873			0.179	0.143	0.134	0.232	0.117	0.006	0.053	0.255	0.267	-0.006	-0.002	-0.001	0.004	-0.009	0.015	-0.008	0.023	-0.008	0.034	0.35	1	0.576	0.46	0.483	no
12875			0.509	0.594	0.545	0.366	0.745	0.063	0.114	0.416	0.465	0.004	-0.008	0.031	0.102	-0.006	0.089	0.039	0.053	0.072	0.244	0.793	0.554	0.19	0.395	0.455	no
12881			0.446	0.447	0.4	0.264	0.606	0.05	0.035	0.455	0.467	-0.011	-0.005	0.061	0.04	-0.006	0.062	0.039	0.032	0.073	0.207	0.786	0.77	1	1	1	no
12897			0.196	0.135	0.14	0.161	0.065	0.008	0.016	0.235	0.237	0.003	0.002	-0.005	0.06	-0.01	-0.007	0.016	-0.007	0.02	0.034	0.418	1	1	1	1	no
12937			0.222	0.306	0.223	0.259	0.617	0.107	0.093	0.362	0.395	0.008	-0.01	-0.007	0.27	0.008	-0.005	0.168	-0.007	0.269	0.223	0.707	1	1	0.158	0.219	no
12938			0.018	0.021	0.027	0.027	0.074	0.007	-0.037	0.067	0.064	-0.01	-0.007	-0.007	0.028	-0.009	-0.009	0.022	-0.009	0.015	0.015	1	1	1	1	1	no
12951			0.127	0.163	0.143	0.098	0.287	0.027	0.075	0.251	0.265	-0.006	-0.01	-0.008	0.067	-0.008	0.008	0.034	-0.001	0.052	0.103	0.03	1	1	0.072	0.727	no
12955			0.857	0.837	0.86	0.723	0.979	0.053	-0.11	0.268	0.24	-0.007	-0.008	0.046	0.081	-0.007	0.028	0.103	0.048	0.077	0.21	0.58	1	1	0.188	1	no
12959			0.991	0.969	1	0.929	1	0.032	0.127	0.037	0.042	0.003	0	0.039	-0.002	0.023	0.006	0.02	0.06	0	0.055	N/A	1	N/A	0.235	N/A	no
12964			0.452	0.611	0.469	0.591	0.573	0.012	-0.001	0.501	0.488	0.04	-0.01	0.027	0.018	0.031	-0.009	-0.007	0.019	0.011	-0.011	0.417	0.12	1	0.161	0.523	no
12968			0.214	0.173	0.202	0.223	0.021	0.036	0.005	0.269	0.267	-0.004	-0.009	-0.009	0.147	-0.007	-0.001	0.113	-0.008	0.134	0.157	0.698	1	0.677	0.714	1	no
12992			0.795	0.735	0.754	0.727	0.946	0.034	0.045	0.306	0.317	-0.001	-0.005	0.003	0.082	-0.009	-0.009	0.141	-0.007	0.118	0.146	0.212	0.716	0.722	0.733	1	no
13007			0.893	0.948	0.938	0.929	0.936	-0.002	-0.074	0.143	0.132	0.011	0.005	0	0.003	-0.008	-0.006	-0.009	-0.008	-0.009	-0.009	1	1	1	1	1	no
13047			0.241	0.359	0.24	0.196	0.043	0.061	-0.047	0.336	0.318	0.024	-0.009	-0.003	0.136	0.023	0.056	0.264	-0.004	0.136	0.093	0.708	0.75	1	1	1	no
13069			0.83	0.847	0.777	0.652	0.783	0.026	-0.024	0.347	0.336	-0.01	0.001	0.072	-0.003	0.007	0.086	0.003	0.03	-0.009	0.032	0.643	0.294	0.26	0.773	1	no
13071			0.929	0.918	0.904	0.909	1	0.011	0.152	0.105	0.124	-0.012	-0.005	-0.008	0.055	-0.01	-0.012	0.066	-0.009	0.081	0.075	0.235	0.022	1	0.361	N/A	no
13083			0.519	0.523	0.436	0.564	0.167	0.086	0.098	0.414	0.452	-0.011	0.003	-0.006	0.23	0.004	-0.008	0.239	0.022	0.145	0.276	0.586	0.764	0.417	0.417	0.081	no
13109			0.6	0.479	0.473	0.491	0.384	0.012	0.074	0.46	0.49	0.019	0.022	0.014	0.079	-0.011	-0.01	0.007	-0.009	0.005	0.013	0.574	1	0.189	1	0.748	no
13113			0.571	0.542	0.509	0.453	0.217	0.064	0.196	0.376	0.464	-0.01	-0.004	0.016	0.219	-0.008	0.005	0.19	-0.004	0.156	0.104	0.021	1	0.593	0.269	0.002	no
13119			0.057	0.122	0.118	0.036	0.044	0.015	-0.092	0.151	0.137	0.018	0.015	-0.004	-0.008	-0.009	0.043	0.029	0.038	0.025	-0.009	1	1	1	1	1	no
13124			0.926	0.959	0.947	1	0.979	0.013	0.057	0.067	0.071	-0.001	-0.005	0.068	0.02	-0.01	0.03	-0.008	0.044	0.004	0.014	1	0.062	1	N/A	1	no
13138			0.616	0.49	0.579	0.509	0.617	0.005	-0.061	0.522	0.487	0.024	-0.006	0.015	-0.009	0.007	-0.008	0.023	0.001	-0.007	0.014	0.267	0.16	0.598	1	1	no
13149			0.223	0.198	0.202	0.312	0.326	0.01	0.002	0.373	0.371	-0.008	-0.008	0.012	0.017	-0.01	0.025	0.031	0.023	0.03	-0.009	1	1	0.677	0.535	1	no
13158			0.946	0.957	0.946	0.848	0.915	0.018	0.116	0.126	0.14	-0.008	-0.01	0.041	-0.001	-0.01	0.052	0.005	0.04	-0.003	0.01	1	1	0.131	0.095	1	no
13176			0.088	0.119	0.054	0.019	0.057	0.014	-0.079	0.134	0.123	-0.005	0.001	0.039	-0.003	0.019	0.074	0.014	0.009	-0.01	0.011	1	1	1	1	1	no
13184			0.214	0.194	0.17	0.205	0.021	0.032	0.14	0.226	0.26	-0.01	-0.004	-0.01	0.146	-0.009	-0.011	0.132	-0.006	0.104	0.137	0.246	0.351	0.643	0.212	1	no
13197	12	49.53	0.538	0.367	0.456	0.418	0.556	0.014	0.052	0.465	0.488	0.047	0.005	0.019	-0.01	0.006	-0.006	0.058	-0.007	0.009	0.026	0.585	0.373	1	0.421	0.549	no
13205			0.348	0.388	0.4	0.384	0.33	-0.006	0.004	0.465	0.465	-0.006	-0.003	-0.006	-0.009	-0.01	-0.01	-0.004	-0.008	0	-0.003	0.773	0.765	1	0.58	0.525	no
13214			0.755	0.825	0.787	0.849	0.69	0.011	0.049	0.323	0.335	0.001	-0.009	0.017	-0.001	-0.008	-0.01	0.036	0.003	0.014	0.061	0.124	0.323	1	1	0.718	no
13217			0.116	0.082	0.096	0.223	0.011	0.049	0.074	0.167	0.179	-0.004	-0.008	0.031	0.075	-0.01	0.063	0.043	0.049	0.056	0.177	0.544	0.266	0.413	1	N/A	no
13240			0.047	0.131	0.069	0.028	0.073	0.014	-0.081	0.139	0.127	0.035	-0.005	-0.004	-0.004	0.012	0.067	0.007	0.009	-0.01	0.013	1	1	1	1	1	no
13251			0.277	0.315	0.382	0.268	0.512	0.03	0.102	0.402	0.439	-0.008	0.014	-0.01	0.101	-0.002	-0.005	0.066	0.019	0.023	0.11	0.313	0.74	0.262	0.502	1	no
13263			0.902	0.929	0.92	0.857	1	0.024	0.098	0.129	0.14	-0.005	-0.008	-0.001	0.081	-0.01	0.016	0.061	0.009	0.064	0.123	0.419	1	0.294	0.293	N/A	no
13273			0.893	0.979	0.93	0.963	1	0.028	0.008	0.086	0.087	0.048	0	0.028	0.092	0.016	-0.009	0	0.002	0.056	0.025	1	0.011	1	1	N/A	no
13276			0.245	0.312	0.396	0.306	0.196	0.017	0.065	0.382	0.404	0	0.04	0	-0.003	0.003	-0.01	0.025	0.008	0.08	0.023	0.714	0.499	0.043	0.334	1	no
13291			0.071	0.112	0.036	0.036	0.085	0.007	0.11	0.113	0.125	-0.001	0.001	0.001	-0.012	0.035	0.035	-0.007	-0.009	0.011	0.011	0.017	1	1	1	0.277	no
13301			0.041	0.152	0.098	0.062	0	0.036	-0.108	0.141	0.126	0.061	0.016	-0.004	0.027	0.005	0.034	0.137	0	0.077	0.045	1	0.57	1	1	N/A	no
13326			0.843	0.74	0.818	0.643	0.809	0.031	-0.153	0.398	0.343	0.023	-0.007	0.092	-0.006	0.009	0.015	0.004	0.069	-0.009	0.059	0.599	0.473	0.671	0.004	1	no
13346			0.918	0.969	0.946	0.963	0.804	0.048	0.1	0.126	0.139	0.015	-0.003	0.009	0.044	-0.005	-0.009	0.119	-0.008	0.082	0.111	1	1	0.131	1	0.336	no
13348			0.136	0.098	0.064	0.036	0.064	0.011	0.066	0.135	0.144	-0.004	0.02	0.053	0.018	-0.003	0.02	-0.005	-0.001	-0.011	-0.004	1	0.351	1	1	0.156	no
13366			0.536	0.459	0.455	0.634	0.372	0.03	-0.066	0.516	0.484	0.004	0.005	0.013	0.043	-0.009	0.053	0.004	0.055	0.002	0.119	0.058	0.254	0.787	0.248	0.032	no
13376			0.232	0.24	0.219	0.205	0.149	-0.003	0.057	0.314	0.329	-0.009	-0.01	-0.007	0.012	-0.009	-0.006	0.015	-0.009	0.004	0.001	1	0.709	0.112	1	0.249	no
13378			0.027	0.033	0.054	0.036	0.025	-0.007	0.085	0.061	0.067	-0.013	0.001	-0.007	-0.011	-0.007	-0.013	-0.016	-0.005	0	-0.009	1	0.034	1	1	1	no
13381			0.769	0.781	0.657	0.442	0.807	0.095	0.136	0.344	0.391	-0.01	0.019	0.191	-0.008	0.028	0.206	-0.008	0.078	0.044	0.235	0.11	0.42	0.542	0.047	0.644	no
13382			0.676	0.766	0.602	0.778	0.804	0.024	0.053	0.37	0.387	0.01	0.001	0.016	0.032	0.048	-0.012	-0.007	0.058	0.082	-0.008	1	0.237	0.231	1	1	no
13386			0.047	0.106	0.029	0.042	0.391	0.197	0.113	0.161	0.179	0.015	-0.008	-0.014	0.297	0.038	0.019	0.188	-0.011	0.331	0.3	0.094	1	1	0.063	0.546	yes
13388			0.125	0.102	0.182	0.191	0.053	0.018	0.032	0.218	0.222	-0.007	0.003	0.007	0.021	0.015	0.022	0.007	-0.01	0.064	0.073	1	1	0.353	1	1	no
13396			0.39	0.404	0.454	0.426	0.33	-0.002	0.011	0.476	0.477	-0.01	-0.002	-0.006	-0.002	-0.006	-0.009	0	-0.008	0.021	0.01	0.551	0.543	0.287	0.41	1	no
13409			0.089	0.194	0.07	0.259	0.38	0.094	-0.283	0.38	0.292	0.037	-0.006	0.09	0.214	0.059	0.005	0.076	0.118	0.249	0.027	1	0.174	1	0.011	0.005	no
13430			0.812	0.643	0.728	0.759	0.957	0.062	0.015	0.322	0.321	0.063	0.01	-0.001	0.084	0.008	0.023	0.259	-0.007	0.163	0.134	0.379	0.223	0.737	0.713	1	no
13431			0.074	0.149	0.064	0.045	0.011	0.028	0.098	0.113	0.124	0.016	-0.01	-0.001	0.037	0.027	0.053	0.108	-0.007	0.023	0.01	1	0.249	0.184	1	N/A	no
13434			0.9	0.904	0.88	0.8	0.807	0.009	0.285	0.173	0.239	-0.011	-0.009	0.027	0.023	-0.009	0.028	0.024	0.011	0.007	-0.014	0.425	0.344	0.15	0.004	0.035	no
13438			0.2	0.204	0.289	0.164	0	0.065	-0.06	0.284	0.266	-0.01	0.013	-0.004	0.18	0.01	-0.003	0.192	0.036	0.264	0.147	1	1	0.755	0.326	N/A	no
13447	6	64.86	0	0.032	0.018	0.107	0	0.057	-0.081	0.063	0.058	0.026	0.009	0.1	0	-0.005	0.033	0.022	0.059	0.007	0.092	N/A	1	1	1	N/A	no
13471			0.071	0.021	0.065	0.125	0.12	0.015	-0.1	0.161	0.145	0.018	-0.008	0.008	0.005	0.013	0.064	0.063	0.013	0.009	-0.009	1	1	1	0.581	1	no
13496			0.018	0.031	0.036	0.08	0.232	0.09	0.163	0.113	0.133	-0.006	-0.003	0.03	0.202	-0.009	0.01	0.162	0.006	0.158	0.074	1	1	1	0.021	0.415	no
13499			0.038	0.011	0.018	0.113	0.021	0.034	0.236	0.058	0.074	0.005	-0.002	0.028	-0.005	-0.008	0.07	-0.007	0.061	-0.01	0.05	1	N/A	1	0.011	1	no
13512			0.027	0.042	0.073	0.136	0.021	0.031	-0.091	0.12	0.109	-0.006	0.013	0.069	-0.009	0	0.044	-0.004	0.014	0.019	0.075	1	1	1	0.575	1	no
13515			0.179	0.184	0.114	0.125	0.032	0.021	0.075	0.199	0.215	-0.011	0.007	0.003	0.095	0.007	0.003	0.1	-0.009	0.035	0.047	0.674	0.038	0.136	0.581	1	no
13525			0.42	0.385	0.402	0.427	0.628	0.025	0.043	0.467	0.48	-0.007	-0.009	-0.009	0.074	-0.01	-0.007	0.101	-0.01	0.087	0.067	0.15	1	0.101	0.28	1	no
13530			0.58	0.571	0.627	0.5	0.778	0.032	0.031	0.447	0.458	-0.01	-0.005	0.004	0.074	-0.004	0.001	0.082	0.024	0.041	0.144	0.585	1	0.404	0.422	0.663	no
13564			0.855	0.885	0.884	0.866	0.767	0.008	0.01	0.249	0.249	-0.006	-0.006	-0.009	0.014	-0.01	-0.007	0.038	-0.007	0.038	0.024	0.302	1	0.544	0.576	0.678	no
13569			0.836	0.838	0.861	0.583	0.826	0.075	-0.075	0.339	0.312	-0.009	-0.005	0.137	-0.009	-0.007	0.131	-0.01	0.168	-0.004	0.121	0.326	0.564	0.575	0.781	1	no
13591			0.16	0.093	0.07	0.148	0.14	0.005	-0.105	0.236	0.212	0.011	0.03	-0.007	-0.007	-0.008	0.005	0	0.022	0.015	-0.009	0.326	1	0.201	0.582	0.576	no
13601			0.427	0.52	0.482	0.333	0.5	0.014	-0.067	0.526	0.486	0.008	-0.003	0.009	0.002	-0.006	0.061	-0.008	0.036	-0.008	0.047	1	0.574	0.79	1	0.152	no
13638			0.1	0.034	0.056	0.036	0.213	0.057	0.012	0.15	0.151	0.023	0.005	0.024	0.038	-0.005	-0.01	0.124	-0.004	0.095	0.132	1	1	1	1	0.404	no
13658			0	0	0	0	0.074	0.068	-0.071	0.03	0.028	0	0	0	0.073	0	0	0.067	0	0.073	0.073	N/A	N/A	N/A	N/A	1	yes
13676			0.643	0.649	0.649	0.696	0.66	-0.008	0.085	0.412	0.448	-0.011	-0.01	-0.003	-0.011	-0.01	-0.005	-0.013	-0.004	-0.011	-0.008	0.38	0.521	1	0.751	0.107	no
13678			0.856	0.938	0.936	0.843	1	0.039	0.436	0.084	0.15	0.017	0.016	-0.013	0.133	-0.02	0.03	0.053	0.029	0.044	0.142	0.002	0.124	0	0.587	N/A	no
13681	4	85.03	0	0.021	0.009	0.009	0.181	0.131	-0.054	0.079	0.074	0.013	0	0	0.187	-0.004	-0.005	0.124	-0.009	0.164	0.162	N/A	1	N/A	N/A	1	yes
13685	28	0	0.528	0.489	0.577	0.391	0.33	0.03	0.094	0.44	0.481	-0.009	-0.006	0.027	0.066	0.004	0.009	0.04	0.058	0.106	-0.002	0.108	0.563	0.777	1	0.525	no
13687			0.546	0.694	0.482	0.777	0.426	0.079	-0.025	0.466	0.451	0.037	-0.001	0.104	0.018	0.08	0.011	0.128	0.163	-0.004	0.223	0.595	0.021	1	0.26	0.143	no
13694			0.913	0.889	0.912	0.925	1	0.015	-0.09	0.145	0.131	-0.006	-0.009	-0.008	0.072	-0.007	-0.002	0.101	-0.008	0.074	0.06	1	1	1	1	N/A	no
13720			0.08	0.102	0.14	0.018	0.266	0.068	0.035	0.195	0.2	-0.006	0.009	0.033	0.109	-0.003	0.055	0.076	0.088	0.038	0.23	1	1	0.285	1	0.708	no
13723			0.29	0.386	0.417	0.587	0.085	0.125	0.124	0.355	0.403	0.008	0.024	0.154	0.11	-0.008	0.067	0.21	0.047	0.233	0.417	0.013	1	1	0.57	0.016	yes
13726			0.963	0.969	0.886	0.972	1	0.035	0.019	0.077	0.077	-0.009	0.032	-0.008	0.025	0.039	-0.01	0.02	0.045	0.096	0.016	1	1	0.537	1	N/A	no
13727			0.929	0.98	0.944	0.891	0.926	0.006	0.11	0.109	0.122	0.019	-0.008	-0.001	-0.011	0.005	0.051	0.02	0.008	-0.01	-0.004	1	1	0.136	0.489	0.214	no
13732	14	74.99	0.657	0.655	0.718	0.636	0.957	0.074	0.03	0.363	0.37	-0.012	-0.002	-0.009	0.236	-0.002	-0.009	0.255	0.006	0.174	0.258	0.365	1	0.739	0.568	1	no
13750			0.92	0.857	0.904	0.818	0.67	0.06	0.015	0.261	0.261	0.012	-0.008	0.035	0.173	0.001	-0.004	0.084	0.02	0.147	0.047	1	0.571	0.413	0.353	1	no
13761	18	43.63	0.938	0.949	0.877	0.991	0.936	0.019	0.181	0.095	0.113	-0.01	0.01	0.03	-0.011	0.02	0.022	-0.009	0.089	0.008	0.036	0.181	1	0.027	N/A	1	no
13767			0.955	0.966	0.925	0.982	0.723	0.124	0.061	0.138	0.145	-0.009	-0.002	0.003	0.182	0.004	-0.005	0.189	0.027	0.124	0.242	1	1	0.248	1	0.725	yes
13768			0.991	0.979	0.98	0.856	1	0.084	-0.117	0.078	0.069	-0.005	-0.006	0.114	-0.003	-0.01	0.084	0.009	0.09	0.007	0.123	N/A	1	1	0.575	N/A	no
13770			0.812	0.806	0.745	0.75	0.767	-0.001	-0.285	0.448	0.346	-0.007	0.007	0.005	-0.001	0.004	0.002	-0.003	-0.006	-0.006	-0.006	0.18	0.174	0.024	0.023	0.086	no
13784	1	81.76	0.33	0.271	0.312	0.33	0.424	0.003	0.053	0.422	0.44	-0.001	-0.009	-0.009	0.008	-0.006	-0.001	0.041	-0.01	0.015	0.008	1	0.464	0.124	0.558	0.763	no
13798	16	51.73	0.357	0.229	0.237	0.286	0.213	0.007	0.155	0.33	0.383	0.027	0.023	0.001	0.039	-0.012	-0.002	-0.01	-0.004	-0.009	0.005	0.039	0.228	0.059	0.749	0.661	no
13799			0.145	0.214	0.219	0.161	0.117	0.004	0.003	0.282	0.281	0.007	0.01	-0.009	-0.008	-0.009	0	0.023	0.002	0.026	-0.004	1	0.424	1	0.615	0.099	no
13810			0.609	0.488	0.533	0.594	0.614	0.004	-0.292	0.628	0.486	0.022	0.005	-0.005	-0.007	-0.005	0.015	0.022	0.001	0.005	-0.007	0.004	0.359	0.136	0.011	0.2	no
13826			0.902	0.854	0.895	0.884	0.926	-0.003	-0.038	0.2	0.192	0.001	-0.008	-0.007	-0.005	-0.002	-0.006	0.015	-0.008	-0.003	0	1	1	1	0.544	1	no
13850			0.08	0.094	0.071	0.027	0	0.019	0.001	0.101	0.101	-0.009	-0.008	0.02	0.066	-0.007	0.03	0.082	0.013	0.058	0.015	1	0.338	1	1	N/A	no
13851			0.679	0.796	0.768	0.509	1	0.149	0.024	0.319	0.323	0.026	0.011	0.05	0.297	-0.008	0.156	0.192	0.127	0.209	0.465	0.765	1	0.46	0.793	N/A	yes
13854			0.946	0.857	0.873	0.938	0.856	0.01	0.169	0.155	0.187	0.035	0.023	-0.008	0.035	-0.011	0.025	-0.014	0.014	-0.012	0.025	1	0.232	0.191	1	0.032	no
13858			0.125	0.074	0.079	0.027	0.138	0.015	0.037	0.155	0.159	0.004	0.002	0.057	-0.009	-0.01	0.014	0.011	0.016	0.008	0.072	1	1	0.289	1	1	no
13870			0.26	0.356	0.224	0.327	0.183	0.013	0.092	0.353	0.386	0.012	-0.008	0	0.004	0.031	-0.008	0.061	0.014	-0.01	0.039	0.722	0.113	0.044	0.744	0.014	no
13873			0.723	0.786	0.719	0.855	0.957	0.051	0.028	0.286	0.294	0.001	-0.008	0.043	0.17	0.001	0.005	0.111	0.044	0.172	0.049	0.188	0.027	0.746	1	1	no
13875			0.118	0.138	0.104	0.036	0.16	0.014	-0.011	0.199	0.194	-0.009	-0.009	0.038	-0.002	-0.005	0.058	-0.008	0.026	0.004	0.08	0.552	1	0.439	1	0.578	no
13876			0.777	0.707	0.714	0.955	0.649	0.069	0.005	0.348	0.342	0.002	0	0.12	0.031	-0.011	0.201	-0.002	0.183	0.001	0.264	0.435	1	0.338	1	0.113	no
13893			0.071	0.033	0.064	0.045	0.068	-0.004	-0.054	0.112	0.105	0.005	-0.008	-0.002	-0.01	0.001	-0.008	0.003	-0.005	-0.01	-0.004	1	1	1	1	1	no
13905			0.864	0.935	0.87	0.884	0.818	0.003	0.142	0.19	0.217	0.014	-0.011	-0.01	-0.004	0.012	0.003	0.05	-0.009	0	0.007	0.047	0.159	1	0.14	1	no
13917			0.845	0.734	0.83	0.955	0.784	0.039	0.03	0.268	0.272	0.027	-0.009	0.056	0.003	0.016	0.168	-0.004	0.068	-0.004	0.12	1	0.708	0.149	1	0.657	no
13918			0.973	0.938	0.921	0.973	0.978	0.007	-0.05	0.087	0.082	0.006	0.019	-0.009	-0.01	-0.007	0.006	0.009	0.018	0.022	-0.01	1	1	1	1	1	no
13925			0.144	0.144	0.094	0.111	0.058	0.004	-0.127	0.221	0.194	-0.009	0.004	-0.003	0.03	0.003	-0.004	0.03	-0.007	-0.001	0.008	0.575	0.57	1	1	1	no
13933			0.028	0.031	0.019	0	0.053	0.003	0.29	0.036	0.05	-0.013	-0.011	0.013	-0.006	-0.007	0.024	-0.007	0.01	0.005	0.045	0.028	1	1	N/A	0.106	no
13940			0.07	0.105	0.108	0	0	0.04	-0.014	0.105	0.102	-0.002	-0.001	0.057	0.054	-0.011	0.098	0.093	0.092	0.087	0	1	1	0.453	N/A	N/A	no
13960			0.527	0.49	0.605	0.607	0.585	0.002	-0.067	0.523	0.488	-0.007	0.005	0.005	-0.002	0.018	0.018	0.008	-0.008	-0.008	-0.008	0.591	0.567	0.167	1	0.763	no
13962			0.769	0.822	0.895	0.679	0.849	0.035	0.056	0.294	0.306	-0.002	0.046	0.009	0.009	0.014	0.042	-0.008	0.122	0	0.063	0.429	0.315	1	0.118	1	no
13966	7	8.65	0.809	0.885	0.807	0.795	0.946	0.021	0.032	0.245	0.25	0.012	-0.009	-0.009	0.071	0.014	0.019	0.012	-0.009	0.073	0.082	1	0.475	0.669	0.212	1	no
13967			0.018	0.143	0.053	0.109	0	0.048	0.021	0.114	0.115	0.096	0.009	0.059	0.007	0.038	-0.005	0.131	0.012	0.039	0.092	1	1	1	0.489	N/A	no
13969			0.17	0.231	0.179	0.075	0.085	0.022	0.08	0.228	0.245	-0.001	-0.01	0.031	0.021	-0.005	0.084	0.068	0.037	0.027	-0.009	0.627	0.384	0.337	1	1	no
13973			0.679	0.625	0.711	0.786	0.649	0.009	-0.021	0.436	0.422	-0.003	-0.007	0.02	-0.008	0.007	0.052	-0.009	0.006	-0.001	0.037	1	0.764	1	1	0.754	no
13987			0.027	0	0.061	0.127	0.16	0.053	-0.069	0.143	0.132	0.016	0.006	0.06	0.097	0.048	0.111	0.154	0.016	0.042	-0.005	1	N/A	1	1	0.578	no
13988	16	25.58	0.143	0.041	0.088	0.08	0.245	0.047	-0.099	0.222	0.2	0.051	0.007	0.012	0.025	0.009	0.005	0.15	-0.008	0.08	0.09	0.58	1	1	1	0.705	no
14010			0.58	0.653	0.464	0.583	0.809	0.053	0.253	0.341	0.447	0.001	0.016	-0.013	0.104	0.059	-0.003	0.049	0.015	0.215	0.099	0.274	1	0.029	0	0.661	no
14026			0.045	0.092	0.054	0.071	0.191	0.031	0.123	0.14	0.159	0.008	-0.008	-0.003	0.093	0.001	-0.009	0.028	-0.007	0.078	0.052	1	0.332	1	0.235	0.333	no
14028			0.861	0.83	0.806	0.745	0.64	0.03	0.167	0.283	0.335	-0.008	0	0.031	0.116	-0.01	0.01	0.078	-0.001	0.056	0.014	0.251	0.598	0.092	0.28	0.338	no
14036			0.875	0.793	0.789	0.938	1	0.065	-0.012	0.203	0.199	0.014	0.017	0.014	0.107	-0.01	0.08	0.2	0.081	0.188	0.049	1	1	1	1	N/A	no
14038			0.911	0.865	0.891	0.955	1	0.029	-0.051	0.144	0.135	0.001	-0.007	0.006	0.072	-0.005	0.043	0.126	0.021	0.094	0.032	0.356	0.576	1	1	N/A	no
14050			0.973	1	0.991	0.946	1	0.019	-0.033	0.036	0.034	0.016	0	0.001	0.015	-0.001	0.041	0	0.024	-0.002	0.041	1	N/A	N/A	1	N/A	no
14056			0.741	0.724	0.746	0.857	0.989	0.065	0.053	0.273	0.286	-0.009	-0.009	0.032	0.212	-0.009	0.043	0.239	0.029	0.207	0.099	1	1	0.739	0.293	N/A	no
14060			0.054	0	0.06	0.018	0	0.021	-0.044	0.053	0.05	0.038	-0.009	0.01	0.041	0.046	0.006	0	0.015	0.049	0.007	1	N/A	1	1	N/A	no
14062			0.115	0.256	0.167	0.06	0.33	0.068	-0.038	0.297	0.284	0.057	0.002	0.01	0.119	0.013	0.134	0.001	0.046	0.059	0.205	1	1	1	1	1	no
14071	2	103.07	0.427	0.396	0.429	0.295	0.293	0.01	0.099	0.421	0.458	-0.009	-0.01	0.028	0.029	-0.009	0.011	0.013	0.028	0.029	-0.01	0.59	0.375	0.171	0.198	0.286	no
14096			0.745	0.663	0.719	0.833	0.864	0.026	-0.026	0.366	0.349	0.007	-0.009	0.014	0.033	-0.003	0.068	0.097	0.027	0.049	-0.005	0.728	0.199	0.106	0.325	1	no
14102	17	35.95	0.727	0.908	0.825	0.652	0.848	0.053	-0.017	0.322	0.313	0.094	0.019	0.005	0.033	0.02	0.162	0.007	0.066	-0.008	0.086	0.733	1	0.67	1	1	no
14106	17	63.79	0.884	0.875	0.904	0.727	0.894	0.036	-0.075	0.257	0.237	-0.009	-0.006	0.068	-0.008	-0.005	0.056	-0.009	0.091	-0.008	0.076	1	0.543	1	0.733	1	no
14111			0.833	0.857	0.864	0.836	0.977	0.018	0.044	0.208	0.215	-0.008	-0.006	-0.01	0.097	-0.01	-0.009	0.078	-0.007	0.069	0.094	0.623	1	1	0.619	1	no
14119			0.827	0.8	0.798	0.843	0.93	0.011	-0.203	0.321	0.264	-0.006	-0.005	-0.007	0.038	-0.008	-0.002	0.061	-0.001	0.061	0.027	0.333	0.171	0.099	0.333	1	no
14121			0.028	0.056	0.019	0.018	0.033	-0.002	-0.027	0.061	0.059	-0.001	-0.007	-0.007	-0.01	0.01	0.012	-0.004	-0.009	-0.006	-0.005	1	1	1	1	1	no
14122			0.991	0.957	0.982	0.898	0.875	0.04	-0.093	0.119	0.107	0.013	-0.006	0.071	0.102	0.001	0.016	0.034	0.054	0.082	-0.007	N/A	1	1	1	1	no
14160			0.064	0.102	0.054	0.062	0	0.014	-0.071	0.113	0.104	0.001	-0.008	-0.009	0.051	0.008	0.002	0.092	-0.008	0.041	0.049	1	1	1	1	N/A	no
14162			0.093	0.115	0.074	0	0	0.041	-0.096	0.113	0.102	-0.006	-0.006	0.08	0.078	0.001	0.106	0.104	0.062	0.06	0	1	1	1	N/A	N/A	no
14175			0.255	0.344	0.311	0.236	0.375	0.004	0.156	0.357	0.418	0.007	-0.005	-0.01	0.019	-0.009	0.018	-0.011	0.003	-0.004	0.034	0.137	1	0.104	1	0.104	no
14184			0.028	0.087	0.077	0.018	0.011	0.019	-0.06	0.088	0.083	0.023	0.015	-0.007	-0.002	-0.009	0.04	0.051	0.03	0.039	-0.008	1	1	1	1	N/A	no
14194			0.973	0.989	0.939	1	1	0.023	0.151	0.033	0.038	-0.003	0.004	0.018	0.015	0.023	0.002	0	0.05	0.045	0	1	N/A	0.178	N/A	N/A	no
14195			0.827	0.865	0.882	0.873	0.739	0.014	0.059	0.254	0.267	-0.006	0.002	-0.002	0.012	-0.008	-0.01	0.038	-0.008	0.056	0.047	0.181	1	1	1	0.464	no
14199			0.955	0.917	0.929	0.982	1	0.017	0.126	0.071	0.081	0.002	-0.003	0.003	0.032	-0.011	0.035	0.071	0.023	0.055	0.007	1	0.272	0.235	1	N/A	no
14212			0.924	0.907	0.941	0.885	0.965	0.004	-0.084	0.151	0.138	-0.009	-0.007	0	0.005	-0.002	-0.007	0.017	0.011	-0.004	0.034	1	1	1	1	1	no
14214			0.598	0.458	0.607	0.33	0.564	0.048	-0.004	0.488	0.478	0.029	-0.01	0.126	-0.008	0.034	0.025	0.013	0.135	-0.005	0.097	0.276	0.771	1	1	0.374	no
14216			0.411	0.429	0.438	0.259	0.606	0.051	0.023	0.458	0.465	-0.009	-0.008	0.043	0.064	-0.011	0.054	0.051	0.06	0.045	0.214	1	0.567	0.276	0.083	0.76	no
14220			0.926	0.913	0.943	0.9	0.924	-0.006	-0.024	0.15	0.145	-0.01	-0.008	-0.005	-0.011	-0.003	-0.008	-0.009	0.004	-0.007	-0.006	0.243	1	1	1	1	no
14241			0.705	0.66	0.737	0.682	0.777	0	0.044	0.392	0.407	-0.007	-0.007	-0.007	0.004	0.002	-0.01	0.022	-0.002	-0.005	0.014	1	0.024	0.174	0.533	0.088	no
14246			0.67	0.776	0.746	0.768	0.815	0.005	0.054	0.352	0.366	0.018	0.004	0.014	0.043	-0.008	-0.01	-0.005	-0.009	0.004	-0.004	0.558	1	0.481	0.46	1	no
14247	24	39.85	0.938	0.896	0.842	0.955	1	0.041	0.107	0.12	0.131	0.003	0.035	-0.005	0.049	0.001	0.017	0.095	0.057	0.135	0.032	1	1	0.022	1	N/A	no
14248			0.973	0.948	0.955	0.911	1	0.017	-0.058	0.085	0.08	-0.001	-0.004	0.027	0.015	-0.009	0.001	0.042	0.007	0.033	0.075	1	1	1	1	N/A	no
14269			0.768	0.704	0.75	0.696	0.947	0.044	-0.037	0.348	0.334	0	-0.007	0.004	0.109	-0.004	-0.01	0.174	0	0.127	0.178	1	0.301	0.148	0.751	1	no
14280			0.99	0.878	0.972	0.99	0.988	0.056	-0.084	0.073	0.066	0.09	-0.002	-0.01	-0.011	0.056	0.095	0.083	0	-0.004	-0.011	N/A	1	1	N/A	N/A	no
14316			0.518	0.426	0.5	0.429	0.617	0.012	0.19	0.403	0.49	0.007	-0.011	0.006	0.008	-0.001	-0.01	0.059	-0.001	0.014	0.057	0.589	1	0.008	0.413	0.013	no
14321			0.676	0.638	0.714	0.918	0.804	0.061	-0.034	0.37	0.355	-0.006	-0.005	0.16	0.032	0.003	0.202	0.056	0.124	0.012	0.044	0.37	1	0.727	0.299	1	no
14327	11	82.73	0.357	0.424	0.291	0.545	0.141	0.084	0.108	0.38	0.42	-0.001	0	0.059	0.105	0.028	0.017	0.17	0.115	0.053	0.291	0.575	0.763	0.754	0.066	1	no
14330			0.277	0.337	0.25	0.37	0.098	0.042	0.09	0.342	0.373	-0.002	-0.008	0.01	0.087	0.008	-0.009	0.143	0.024	0.066	0.173	0.738	0.35	1	0.385	0.351	no
14353			0.277	0.292	0.3	0.33	0.734	0.138	-0.097	0.455	0.413	-0.008	-0.007	0.001	0.341	-0.011	-0.005	0.32	-0.006	0.31	0.275	0.043	0.498	0.203	0.017	0.467	yes
14361			0.157	0.198	0.164	0.241	0.402	0.043	0.047	0.331	0.341	-0.005	-0.011	0.012	0.133	-0.007	-0.005	0.086	0.008	0.125	0.049	0.599	1	0.136	0.713	0.541	no
14380			0.027	0.062	0.08	0.089	0.106	0.005	-0.023	0.139	0.134	0.006	0.018	0.027	0.044	-0.008	-0.004	0.003	-0.009	-0.006	-0.007	1	1	0.294	1	1	no
14390			0.927	0.962	0.957	0.972	0.968	-0.002	-0.041	0.086	0.082	0	-0.002	0.012	0.007	-0.011	-0.009	-0.011	-0.007	-0.009	-0.01	1	1	1	1	1	no
14393			0.882	0.857	0.812	0.946	0.862	0.013	0.052	0.211	0.22	-0.007	0.009	0.017	-0.008	-0.003	0.035	-0.011	0.071	-0.002	0.031	1	1	0.379	0.131	1	no
14395			0.143	0.153	0.184	0.186	0.047	0.013	0.071	0.226	0.239	-0.011	-0.004	-0.003	0.038	-0.007	-0.006	0.048	-0.009	0.074	0.078	0.066	0.294	1	1	1	no
14408			0.089	0.156	0.184	0.062	0.211	0.024	0.017	0.23	0.235	0.012	0.03	-0.003	0.048	-0.006	0.036	-0.002	0.058	-0.009	0.083	1	1	0.668	1	0.08	no
14432			0.051	0.077	0.062	0.07	0.076	-0.01	0.076	0.116	0.125	-0.008	-0.009	-0.006	-0.007	-0.012	-0.012	-0.015	-0.009	-0.01	-0.011	1	0.187	1	1	0.218	no
14442			0.009	0.02	0.061	0.152	0.191	0.071	0.1	0.135	0.148	-0.005	0.031	0.12	0.172	0.012	0.089	0.136	0.032	0.068	-0.006	N/A	1	1	0.095	0.661	no
14475			0.241	0.202	0.255	0.155	0.302	0.005	0.221	0.271	0.35	-0.008	-0.011	0.013	-0.004	-0.005	-0.003	0.011	0.021	-0.008	0.05	0.154	0.069	0.28	1	0.004	no
14484			0.889	0.891	0.933	0.973	0.833	0.023	-0.026	0.174	0.169	-0.009	0.003	0.047	0.003	0.002	0.046	0.003	0.01	0.037	0.104	1	1	1	1	0.582	no
14491			0.009	0.044	0.091	0.019	0.011	0.027	-0.058	0.07	0.065	0.016	0.06	-0.006	-0.01	0.007	0.001	0.01	0.039	0.052	-0.008	N/A	1	1	1	N/A	no
14493			0.991	0.867	0.92	0.973	0.956	0.034	-0.088	0.118	0.107	0.11	0.049	0	0.015	0.006	0.07	0.038	0.019	0.001	-0.006	N/A	1	1	1	1	no
14507			0.791	0.75	0.781	0.92	0.745	0.023	0.02	0.311	0.315	-0.005	-0.009	0.057	-0.004	-0.007	0.094	-0.011	0.065	-0.007	0.098	1	1	1	1	0.455	no
14511			0.727	0.755	0.741	0.518	0.894	0.08	-0.079	0.401	0.368	-0.006	-0.007	0.081	0.077	-0.008	0.105	0.055	0.093	0.065	0.275	0.047	0.704	0.739	0.599	1	no
14512			1	1	1	0.861	1	0.128	0.158	0.041	0.048	0	0	0.131	0	0	0.121	0	0.132	0	0.121	N/A	N/A	N/A	0.251	N/A	yes
14520			0.17	0.208	0.175	0.143	0.033	0.022	-0.041	0.255	0.242	-0.005	-0.009	-0.007	0.082	-0.005	0.006	0.124	-0.005	0.088	0.059	0.643	0.661	1	1	1	no
14528			0.705	0.698	0.696	0.902	0.83	0.041	0.047	0.331	0.344	-0.01	-0.009	0.106	0.032	-0.01	0.116	0.037	0.115	0.038	0.011	1	1	1	0.072	0.598	no
14531			0.134	0.229	0.202	0.127	0.202	0.005	0.019	0.287	0.29	0.023	0.008	-0.008	0.006	-0.007	0.027	-0.009	0.011	-0.012	0.009	0.576	0.413	0.677	1	0.069	no
14535			0.963	0.951	0.921	1	1	0.026	-0.056	0.066	0.062	-0.009	0.007	0.028	0.023	-0.003	0.046	0.038	0.069	0.06	0	1	1	1	N/A	N/A	no
14537			0.232	0.367	0.289	0.393	0.543	0.049	-0.023	0.455	0.441	0.034	0.001	0.05	0.179	0.005	-0.009	0.05	0.015	0.117	0.034	0.709	0.767	0.345	0.574	0.771	no
14550			0.791	0.756	0.735	0.773	0.837	-0.002	0.019	0.337	0.343	-0.007	-0.001	-0.008	-0.003	-0.01	-0.01	0.008	-0.005	0.02	0.003	1	0.413	1	0.711	0.324	no
14551			0.259	0.26	0.259	0.08	0	0.089	0.092	0.239	0.26	-0.011	-0.01	0.098	0.233	-0.01	0.102	0.248	0.099	0.234	0.063	0.483	0.706	1	0.294	N/A	no
14552			0.118	0.181	0.163	0.15	0	0.034	0.093	0.19	0.207	0.004	-0.002	-0.007	0.099	-0.009	-0.008	0.17	-0.01	0.147	0.135	0.145	0.626	1	0.284	N/A	no
14557	6	14.14	0.161	0.143	0.202	0.33	0	0.085	0.013	0.255	0.256	-0.008	-0.003	0.067	0.142	0.002	0.082	0.131	0.033	0.179	0.305	1	1	0.677	1	N/A	no
14573			0.223	0.354	0.241	0.277	0.266	0.003	-0.004	0.395	0.392	0.031	-0.007	-0.001	-0.004	0.021	0.003	0.007	-0.005	-0.008	-0.009	0.714	0.216	0.484	1	1	no
14596			0.861	0.848	0.791	0.972	0.953	0.043	0.385	0.12	0.194	-0.012	0.005	0.067	0.034	-0.004	0.081	0.044	0.132	0.09	-0.012	0.251	0.049	0.001	1	0	no
14599			0.198	0.244	0.235	0.26	0.211	-0.005	-0.193	0.426	0.353	-0.002	-0.006	0.004	-0.008	-0.01	-0.007	-0.006	-0.007	-0.009	-0.001	0.172	0.082	0.708	0.021	0.658	no
14611			0.973	0.867	0.895	0.991	0.935	0.034	0.026	0.12	0.122	0.067	0.04	0	0.008	-0.007	0.107	0.015	0.073	0	0.038	1	1	0.476	N/A	1	no
14620			0.009	0.031	0.045	0.019	0.098	0.02	0.157	0.064	0.075	0.003	0.013	-0.006	0.071	-0.009	-0.007	0.026	-0.001	0.01	0.048	N/A	1	0.089	1	0.351	no
14638			0.533	0.659	0.448	0.602	0.722	0.034	0.21	0.372	0.464	0.019	0.002	-0.003	0.062	0.073	-0.008	-0.005	0.034	0.132	0.019	0.55	0.162	0.24	0.072	0.271	no
14641			0.455	0.436	0.464	0.63	0.289	0.047	0.017	0.47	0.472	-0.01	-0.009	0.05	0.047	-0.008	0.063	0.036	0.045	0.054	0.2	0.433	1	0.789	0.772	0.728	no
14648			0.218	0.233	0.214	0.222	0.16	-0.005	-0.002	0.336	0.33	-0.009	-0.009	-0.01	0.002	-0.009	-0.011	0.008	-0.01	0	0.002	1	1	0.698	0.262	0.578	no
14652	26	38.76	0.375	0.458	0.465	0.418	0.234	0.024	0.117	0.414	0.462	0.004	0.006	-0.006	0.035	-0.011	-0.007	0.095	-0.006	0.098	0.063	0.57	1	0.062	0.789	0.237	no
14689			0.018	0.033	0.06	0.018	0	0.01	-0.033	0.052	0.049	-0.006	0.015	-0.009	0.007	-0.002	-0.006	0.022	0.015	0.048	0.007	1	1	1	1	N/A	no
14691			0.455	0.489	0.509	0.382	0.261	0.029	0.092	0.435	0.471	-0.009	-0.005	0	0.068	-0.011	0.012	0.095	0.021	0.112	0.022	0.417	1	0.271	0.38	1	no
14706			0.179	0.122	0.254	0.304	0.096	0.038	-0.01	0.303	0.297	0.003	0.008	0.034	0.019	0.045	0.083	-0.007	-0.003	0.072	0.114	0.674	0.535	0.739	1	1	no
14713			0.056	0.011	0.031	0.071	0	0.013	0.217	0.051	0.064	0.02	-0.003	-0.012	0.044	-0.001	0.028	-0.001	0.003	0.018	0.051	1	N/A	1	0.011	N/A	no
14719			0.062	0.076	0.098	0.018	0	0.024	0.006	0.095	0.094	-0.008	-0.001	0.017	0.049	-0.007	0.03	0.068	0.048	0.081	0.007	1	1	0.419	1	N/A	no
14757			0.286	0.204	0.214	0.188	0.032	0.043	0.133	0.251	0.287	0.006	0.004	0.016	0.195	-0.01	-0.011	0.12	-0.007	0.129	0.101	0.044	0.089	0.424	0.379	1	no
14758			0.955	0.929	0.963	0.92	0.83	0.028	-0.054	0.153	0.144	-0.002	-0.008	0.003	0.074	0.002	-0.008	0.036	0.008	0.086	0.028	1	1	1	1	1	no
14773			0.08	0.082	0.1	0.241	0.096	0.037	-0.025	0.21	0.203	-0.01	-0.006	0.084	-0.008	-0.008	0.078	-0.01	0.06	-0.009	0.062	1	0.266	1	1	1	no
14783			0.188	0.163	0.088	0.241	0	0.061	0.011	0.221	0.221	-0.008	0.032	0	0.166	0.017	0.01	0.152	0.075	0.07	0.219	0.379	1	0.35	0.484	N/A	no
14786			0.6	0.75	0.719	0.768	0.83	0.026	0.056	0.361	0.38	0.04	0.023	0.055	0.111	-0.009	-0.011	0.007	-0.003	0.024	0.002	0.782	0.13	0.746	0.46	1	no
14799			0.053	0.073	0.04	0.065	0.07	-0.007	-0.055	0.12	0.113	-0.007	-0.008	-0.008	-0.008	0	-0.01	-0.011	-0.003	-0.002	-0.01	1	1	1	1	1	no
14813			0.536	0.417	0.536	0.357	0.33	0.029	0.054	0.454	0.476	0.019	-0.009	0.054	0.073	0.019	-0.003	0.005	0.054	0.073	-0.01	1	1	1	0.575	0.204	no
14841	29	4.92	0.979	0.955	0.962	0.927	1	0.012	-0.046	0.071	0.067	-0.001	-0.005	0.02	0.01	-0.01	-0.003	0.037	0.002	0.027	0.059	1	1	1	1	N/A	no
14844			0.92	0.888	0.944	0.839	0.691	0.068	0.075	0.214	0.23	-0.004	-0.005	0.02	0.15	0.012	0	0.1	0.046	0.192	0.05	0.294	1	1	0.615	0.312	no
14846			0.167	0.144	0.213	0.135	0.033	0.026	-0.189	0.277	0.232	-0.007	0	-0.004	0.082	0.008	-0.009	0.064	0.014	0.125	0.054	0.325	0.57	0.095	0.575	1	no
14852			0.472	0.553	0.518	0.778	0.87	0.117	-0.026	0.429	0.413	0.003	-0.005	0.173	0.289	-0.006	0.101	0.209	0.13	0.24	0.019	0.108	0.24	0.421	1	0.561	yes
14859			0.223	0.112	0.167	0.054	0.106	0.029	-0.047	0.235	0.223	0.034	0.002	0.106	0.038	0.004	0.014	-0.01	0.055	0.005	0.009	0.714	1	1	1	0.414	no
14868			0.92	0.862	0.868	0.955	0.745	0.045	0.031	0.209	0.216	0.008	0.006	0.002	0.098	-0.009	0.043	0.031	0.037	0.039	0.156	1	1	0.577	1	0.137	no
14871			0.875	0.872	0.848	0.848	0.957	0.008	0.071	0.195	0.208	-0.009	-0.007	-0.006	0.033	-0.009	-0.008	0.035	-0.011	0.052	0.053	0.581	0.552	0.095	0.594	1	no
14875			0.909	0.789	0.873	0.917	1	0.049	-0.158	0.205	0.175	0.049	-0.001	-0.008	0.075	0.017	0.057	0.205	0.002	0.109	0.068	1	0.169	0.579	1	N/A	no
14879	20	0.54	0.333	0.337	0.33	0.189	0.048	0.067	0.274	0.254	0.346	-0.013	-0.012	0.039	0.209	-0.012	0.042	0.221	0.038	0.207	0.075	0.016	0.319	0.212	0.032	0.072	no
14886			0.949	0.949	0.941	0.968	0.75	0.089	-0.001	0.149	0.148	-0.014	-0.009	-0.008	0.14	-0.013	-0.014	0.129	-0.004	0.128	0.174	1	0.077	1	0.032	0.245	no
14893			0.009	0.062	0.065	0.234	0.032	0.095	-0.114	0.153	0.135	0.032	0.033	0.214	0.003	-0.009	0.103	0	0.102	0.002	0.155	N/A	1	1	0.412	1	no
14894			0.472	0.512	0.473	0.427	0.322	0.01	0.002	0.489	0.485	-0.007	-0.009	-0.006	0.036	-0.008	0.003	0.061	-0.006	0.036	0.013	0.786	1	0.787	1	1	no
14911			0.062	0.083	0.116	0.062	0.032	0.005	-0.023	0.135	0.131	-0.006	0.009	-0.009	0.001	-0.004	-0.006	0.014	0.009	0.039	0.001	1	1	0.544	1	1	no
14914			0.387	0.489	0.49	0.34	0.744	0.079	0.026	0.453	0.461	0.011	0.011	-0.005	0.218	-0.01	0.035	0.117	0.036	0.116	0.272	0.566	1	1	0.759	0.406	no
14930			1	1	1	1	0.933	0.056	0.295	0.018	0.025	0	0	0	0.058	0	0	0.054	0	0.061	0.057	N/A	N/A	N/A	N/A	0.163	yes
14933	28	3.81	0.83	0.735	0.821	0.679	0.511	0.07	0.052	0.365	0.38	0.017	-0.01	0.051	0.203	0.012	-0.002	0.092	0.044	0.191	0.047	0.173	1	1	1	0.77	no
14934	2	147.18	0.884	0.883	0.934	0.884	0.979	0.013	-0.059	0.167	0.156	-0.009	0.007	-0.009	0.056	0.007	-0.01	0.06	0.006	0.014	0.055	1	1	1	0.544	1	no
14947			0.241	0.198	0.246	0.365	0.244	0.01	-0.022	0.386	0.377	-0.003	-0.008	0.027	-0.011	-0.002	0.057	-0.005	0.024	-0.011	0.021	0.484	0.172	1	0.757	0.23	no
14956			0.893	0.898	0.868	0.864	0.734	0.023	0.057	0.234	0.246	-0.011	-0.006	-0.005	0.074	-0.008	-0.006	0.076	-0.01	0.047	0.043	1	0.061	0.23	1	1	no
14963			0.893	0.884	0.88	0.917	0.641	0.081	0.198	0.202	0.244	-0.012	-0.011	-0.009	0.159	-0.013	-0.007	0.138	-0.006	0.138	0.196	0.103	0.446	0.019	0.032	1	no
14967			0.827	0.891	0.824	0.92	0.94	0.015	0.184	0.168	0.206	0.003	-0.011	0.028	0.044	0.007	-0.007	0	0.031	0.049	-0.008	0.039	0.069	0.653	1	0.118	no
14970			0.991	0.98	0.982	0.9	1	0.047	-0.071	0.059	0.055	-0.005	-0.006	0.069	-0.002	-0.009	0.044	0.01	0.052	0.007	0.085	N/A	1	1	1	N/A	no
14973			0.558	0.827	0.745	0.546	0.581	0.059	0.16	0.361	0.428	0.147	0.067	-0.01	-0.01	0.008	0.155	0.124	0.073	0.047	-0.011	0.274	0.133	0.298	0.032	0.031	no
14982			0.152	0.173	0.167	0.209	0.033	0.025	-0.199	0.293	0.243	-0.006	-0.007	0.004	0.069	-0.008	-0.003	0.092	-0.001	0.084	0.123	0.334	0.32	0.325	0.095	1	no
14986			0.575	0.488	0.62	0.788	0.464	0.057	0.168	0.392	0.458	0.003	-0.008	0.088	0.012	0.023	0.17	-0.011	0.054	0.036	0.195	0.053	1	0.366	0.005	1	no
15000			0.223	0.12	0.183	0.306	0.043	0.058	-0.252	0.342	0.273	0.029	-0.002	0.011	0.118	0.007	0.089	0.028	0.034	0.082	0.199	0.049	1	0.181	0.011	1	no
15005			0.787	0.8	0.807	0.927	0.926	0.028	0.168	0.209	0.248	-0.012	-0.01	0.067	0.062	-0.011	0.058	0.054	0.051	0.047	-0.011	0.045	0.34	0.411	0.239	1	no
15035			0.839	0.883	0.781	0.893	0.902	0.013	-0.146	0.274	0.237	0	0.004	0.005	0.009	0.028	-0.008	-0.008	0.038	0.044	-0.009	0.326	1	0.264	1	1	no
15040			0.808	0.846	0.764	0.823	0.94	0.017	0.184	0.222	0.267	-0.007	-0.006	-0.01	0.064	0.006	-0.012	0.033	-0.002	0.098	0.051	1	0.197	0.004	0.621	1	no
15048	16	45.73	0.938	0.99	0.956	0.964	1	0.011	-0.041	0.061	0.058	0.027	-0.005	-0.001	0.048	0.011	0.004	0	-0.008	0.031	0.023	1	N/A	1	1	N/A	no
15060			0.555	0.602	0.605	0.455	0.75	0.035	-0.024	0.475	0.464	-0.006	-0.002	0.01	0.07	-0.008	0.032	0.037	0.037	0.038	0.155	1	0.55	0.012	0.794	0.43	no
15068			0.429	0.429	0.402	0.393	0.63	0.026	0.006	0.49	0.481	-0.011	-0.009	-0.007	0.07	-0.009	-0.007	0.071	-0.009	0.092	0.1	0.171	0.567	0.276	1	0.001	no
15069			0.098	0.096	0.07	0.054	0.106	-0.003	-0.038	0.162	0.154	-0.01	-0.004	0.005	-0.01	-0.005	0.004	-0.009	-0.006	-0.001	0.01	0.419	1	1	1	1	no
15074			0.972	0.947	0.934	0.926	1	0.011	-0.055	0.089	0.083	-0.002	0.007	0.013	0.016	-0.008	-0.006	0.042	-0.008	0.052	0.059	1	1	1	1	N/A	no
15076			0.973	0.908	0.982	0.991	0.902	0.03	0.017	0.089	0.09	0.029	-0.007	0.001	0.033	0.045	0.065	-0.011	-0.006	0.05	0.071	1	1	1	N/A	0.351	no
15096			0.036	0.104	0.026	0	0	0.044	0.056	0.058	0.061	0.027	-0.007	0.027	0.024	0.041	0.102	0.093	0.018	0.015	0	1	0.406	1	N/A	N/A	no
15097			0.205	0.26	0.219	0.107	0.273	0.017	-0.021	0.338	0.328	0	-0.008	0.028	0.003	-0.005	0.069	-0.01	0.036	-0.003	0.079	0.426	0.473	1	0.482	0.702	no
15100			0.902	0.929	0.833	0.786	0.883	0.019	-0.043	0.237	0.226	-0.005	0.011	0.042	-0.009	0.033	0.07	0.002	-0.001	0	0.024	0.419	1	1	0.424	0.483	no
15112			0.113	0.07	0.074	0.125	0.043	0.003	0.061	0.146	0.154	0.002	-0.002	-0.01	0.023	-0.012	0.005	-0.004	0.002	-0.004	0.03	1	1	0.214	0.16	1	no
15127	16	33.21	0.769	0.811	0.846	0.833	0.989	0.038	0.321	0.171	0.244	-0.008	0.006	0	0.182	-0.008	-0.011	0.153	-0.012	0.11	0.12	0	0.637	0.081	0.027	N/A	no
15129			0.673	0.711	0.667	0.787	0.705	-0.001	0.131	0.36	0.409	-0.008	-0.012	0.021	-0.009	-0.008	0.003	-0.012	0.023	-0.01	0.005	1	1	0.103	0.178	0.468	no
15130			1	1	0.973	0.936	0.919	0.032	-0.059	0.069	0.064	0	0.018	0.056	0.084	0.016	0.051	0.076	0.007	0.021	-0.007	N/A	N/A	1	1	1	no
15134			0.618	0.684	0.625	0.464	0.894	0.091	0.021	0.409	0.412	0	-0.01	0.039	0.175	-0.004	0.085	0.114	0.041	0.165	0.334	0.39	1	0.022	0.788	1	no
15148			0.009	0.109	0.056	0	0	0.056	-0.082	0.069	0.063	0.085	0.026	0	-0.002	0.01	0.109	0.098	0.047	0.041	0	N/A	1	1	N/A	N/A	no
15157			0.009	0.021	0	0.054	0.043	0.013	-0.034	0.05	0.048	-0.005	0	0.023	0.014	0.013	0.005	-0.003	0.046	0.038	-0.008	N/A	1	N/A	1	1	no
15172			0.089	0.173	0.082	0.045	0	0.044	-0.068	0.149	0.137	0.022	-0.009	0.006	0.072	0.03	0.077	0.164	0.003	0.068	0.032	0.356	0.32	1	1	N/A	no
15177			0.17	0.111	0.189	0.066	0.535	0.175	0.051	0.271	0.281	0.003	-0.008	0.04	0.254	0.012	0.001	0.335	0.056	0.226	0.424	0.643	0.429	1	0.19	1	yes
15190			1	1	0.991	0.938	1	0.042	-0.049	0.029	0.027	0	0	0.054	0	-0.002	0.048	0	0.033	-0.002	0.048	N/A	N/A	N/A	1	N/A	no
15191			0.964	1	0.982	1	0.851	0.087	-0.005	0.072	0.071	0.024	-0.002	0.027	0.068	0.007	0	0.14	0.009	0.106	0.153	1	N/A	1	N/A	1	no
15192			0.268	0.323	0.205	0.268	0.447	0.029	-0.043	0.428	0.408	-0.002	0.003	-0.008	0.059	0.027	-0.002	0.021	0.003	0.118	0.059	0.734	1	0.426	0.734	0.77	no
15196	6	53.43	0.564	0.673	0.652	0.718	0.772	0.018	-0.013	0.439	0.429	0.016	0.008	0.042	0.083	-0.009	-0.006	0.014	0.001	0.025	-0.002	1	0.744	0.773	0.739	0.411	no
15201			0.76	0.786	0.77	0.76	0.841	-0.005	0.116	0.303	0.338	-0.01	-0.01	-0.011	0.008	-0.011	-0.01	-0.003	-0.011	0.004	0.008	0.453	1	0.702	0.135	0.277	no
15212			0.429	0.296	0.325	0.643	0.33	0.076	0.029	0.441	0.449	0.027	0.013	0.079	0.01	-0.007	0.208	-0.008	0.177	-0.009	0.17	0.171	1	0.763	1	1	no
15221			0.945	0.947	0.956	0.991	0.967	0.001	-0.039	0.077	0.074	-0.01	-0.007	0.025	-0.004	-0.008	0.024	-0.005	0.014	-0.008	0.004	1	1	1	N/A	1	no
15225			0.609	0.531	0.625	0.723	0.304	0.085	-0.035	0.472	0.453	0.004	-0.008	0.021	0.162	0.009	0.068	0.09	0.013	0.178	0.292	0.573	0.778	0.778	1	0.727	no
15231			0.055	0.098	0.125	0.019	0.227	0.056	-0.026	0.185	0.177	0.002	0.021	0.009	0.116	-0.008	0.045	0.05	0.071	0.028	0.189	1	0.043	1	1	0.086	no
15233			0.955	0.959	0.947	0.938	0.989	0	-0.043	0.084	0.08	-0.009	-0.008	-0.005	0.011	-0.008	-0.004	0.008	-0.008	0.018	0.026	1	1	1	1	N/A	no
15239			0.438	0.646	0.491	0.58	0.489	0.017	0.109	0.437	0.487	0.075	-0.003	0.031	-0.005	0.037	-0.002	0.037	0.006	-0.011	0.004	0.425	0.537	0.596	0.1	0.143	no
15259			0.866	0.894	0.912	0.891	0.826	0	0.009	0.213	0.213	-0.006	0.002	-0.007	-0.004	-0.007	-0.01	0.008	-0.006	0.023	0.007	1	1	1	0.489	0.601	no
15271			0	0	0	0.125	0.033	0.089	-0.113	0.063	0.057	0	0	0.117	0.027	0	0.11	0.024	0.119	0.028	0.045	N/A	N/A	N/A	0.581	1	no
15273	4	85.03	0.069	0.177	0.073	0.183	0.149	0.018	0.017	0.219	0.221	0.045	-0.009	0.048	0.022	0.041	-0.01	-0.008	0.044	0.019	-0.007	1	1	1	0.665	0.249	no
15283			0.827	0.833	0.852	0.814	0.887	-0.003	-0.184	0.315	0.264	-0.008	-0.005	-0.007	0.005	-0.007	-0.007	0.002	-0.003	-0.004	0.012	0.325	0.327	0.582	0.179	1	no
15286			0.554	0.562	0.473	0.536	0.606	0	-0.056	0.526	0.492	-0.01	0.004	-0.008	-0.003	0.006	-0.008	-0.006	-0.001	0.027	0.002	1	1	1	0.788	0.229	no
15290			0.409	0.408	0.282	0.152	0.394	0.05	0.022	0.414	0.421	-0.011	0.027	0.144	-0.01	0.026	0.144	-0.011	0.041	0.019	0.131	1	0.373	0.184	0.594	0.76	no
15298			0.97	0.966	0.915	0.894	0.927	0.005	0.205	0.096	0.121	-0.01	0.017	0.035	0.004	0.011	0.027	-0.002	-0.009	-0.014	-0.009	1	1	0.309	0.414	0.007	no
15299			0.384	0.391	0.366	0.509	0.213	0.037	-0.062	0.482	0.45	-0.009	-0.007	0.022	0.059	-0.007	0.017	0.064	0.032	0.047	0.163	0.267	0.756	0.248	0.176	0.661	no
15311			0.821	0.745	0.827	0.806	0.989	0.044	-0.068	0.279	0.259	0.009	-0.009	-0.007	0.132	0.011	0.002	0.215	-0.007	0.126	0.149	0.674	0.705	0.648	0.665	N/A	no
15325			0.189	0.198	0.167	0.188	0.141	-0.004	-0.209	0.353	0.29	-0.007	-0.006	-0.007	0	-0.005	-0.007	0.003	-0.006	-0.006	0	0.177	0.172	0.325	0.18	0.572	no
15341			0.134	0.071	0.057	0.214	0.011	0.059	-0.035	0.173	0.166	0.012	0.026	0.014	0.092	-0.008	0.069	0.035	0.091	0.021	0.167	0.576	1	1	0.698	N/A	no
15347	1	26.66	0.661	0.735	0.728	0.636	0.745	0.002	0.001	0.42	0.415	0.003	0.002	-0.009	0.007	-0.008	0.012	-0.01	0.011	-0.008	0.017	0.376	1	0.193	0.381	0.701	no
15353			0.009	0.125	0.056	0.009	0.011	0.054	-0.088	0.084	0.076	0.101	0.026	-0.009	-0.01	0.021	0.1	0.086	0.026	0.019	-0.01	N/A	1	1	N/A	N/A	no
15363			0.83	0.844	0.824	0.882	0.66	0.035	0.044	0.289	0.299	-0.009	-0.01	0.001	0.067	-0.009	-0.005	0.078	0.002	0.059	0.125	1	1	0.335	0.145	1	no
15387			0.866	0.827	0.902	0.973	0.789	0.036	0.007	0.216	0.216	-0.003	-0.003	0.065	0.01	0.016	0.11	-0.006	0.035	0.039	0.151	0.237	0.32	1	1	0.376	no
15390			0.304	0.333	0.351	0.286	0.67	0.089	-0.029	0.453	0.435	-0.006	-0.003	-0.008	0.231	-0.009	-0.005	0.196	0	0.177	0.251	0.223	0.523	1	0.111	0.74	no
15399			0.866	0.939	0.786	0.873	0.9	0.02	-0.167	0.255	0.217	0.021	0.015	-0.008	-0.003	0.084	0.016	0	0.019	0.039	-0.005	0.576	1	0.053	0.579	1	no
15414			0.824	0.865	0.845	0.945	0.86	0.012	-0.16	0.264	0.226	-0.002	-0.006	0.063	-0.004	-0.007	0.03	-0.009	0.045	-0.008	0.034	0.188	0.576	0.331	1	0.576	no
15437			0.161	0.122	0.149	0.036	0.261	0.042	0.021	0.237	0.239	-0.004	-0.009	0.076	0.02	-0.007	0.044	0.051	0.065	0.028	0.185	0.615	1	0.592	1	1	no
15440			0.723	0.704	0.7	0.446	0.904	0.111	0.047	0.367	0.381	-0.01	-0.009	0.138	0.089	-0.011	0.119	0.109	0.116	0.111	0.371	0.091	0.731	0.525	0.293	1	yes
15444			0.196	0.219	0.161	0.286	0.221	0.004	-0.027	0.35	0.336	-0.008	-0.005	0.013	-0.008	0.001	0.002	-0.01	0.035	0.002	0.002	1	1	0.615	1	0.656	no
15465			0.241	0.214	0.205	0.25	0.207	-0.008	0.09	0.318	0.346	-0.009	-0.006	-0.01	-0.008	-0.01	-0.007	-0.012	-0.004	-0.011	-0.006	0.713	0.668	1	0.291	0.368	no
15467	17	28.2	0.482	0.52	0.481	0.688	0.287	0.068	0.121	0.416	0.467	-0.007	-0.01	0.074	0.067	-0.008	0.047	0.096	0.074	0.065	0.268	0.599	0.775	0.18	0.356	0.477	no
15469			0.054	0.117	0.09	0.218	0.261	0.054	-0.222	0.296	0.24	0.018	0.001	0.103	0.152	-0.005	0.028	0.058	0.053	0.091	-0.002	1	1	1	0.051	0.021	no
15470	6	78.46	0.843	0.7	0.769	0.8	0.651	0.017	0.333	0.249	0.363	0.046	0.005	-0.006	0.083	-0.002	0.014	-0.009	-0.011	0.019	0.042	0.587	0.167	0	0.004	0.089	no
15485			0.082	0.125	0.109	0.143	0	0.026	-0.079	0.176	0.162	0.002	-0.004	0.01	0.068	-0.007	-0.008	0.116	-0.003	0.094	0.124	1	1	1	1	N/A	no
15494			0.009	0.01	0.009	0.125	0	0.084	-0.107	0.061	0.055	-0.01	-0.009	0.095	-0.002	-0.01	0.087	0	0.095	-0.002	0.109	N/A	N/A	N/A	0.581	N/A	no
15498			0.436	0.296	0.482	0.427	0.133	0.071	0.03	0.417	0.426	0.032	-0.005	-0.01	0.188	0.061	0.027	0.065	-0.003	0.235	0.18	0.417	1	1	1	0.57	no
15505			0.349	0.356	0.346	0.078	0.793	0.25	0.15	0.314	0.368	-0.011	-0.011	0.188	0.326	-0.013	0.199	0.319	0.183	0.328	0.685	0.547	0.189	0.03	1	0.074	yes
15506			0.5	0.458	0.536	0.67	0.533	0.015	0.213	0.389	0.487	-0.009	-0.009	0.046	-0.011	0.001	0.076	-0.002	0.026	-0.011	0.027	0.008	0.259	0.589	0.127	0.248	no
15518			0.054	0.021	0.009	0.027	0	0.01	-0.03	0.044	0.042	0.005	0.023	0.001	0.041	-0.005	-0.009	0.01	0	-0.002	0.015	1	1	N/A	1	N/A	no
15527			0.027	0.085	0.155	0.058	0.033	0.033	-0.106	0.143	0.128	0.024	0.088	0.003	-0.009	0.014	-0.004	0.014	0.04	0.07	-0.003	1	1	0.331	1	1	no
15536			0.366	0.385	0.473	0.116	0	0.18	-0.029	0.341	0.328	-0.009	0.014	0.15	0.338	0.006	0.173	0.374	0.26	0.446	0.099	1	1	1	1	N/A	yes
15539			0.893	0.854	0.921	0.909	1	0.024	-0.014	0.155	0.15	-0.002	-0.005	-0.007	0.092	0.013	0.006	0.137	-0.009	0.06	0.077	1	0.571	0.028	1	N/A	no
15541			0.107	0.094	0.071	0.205	0.022	0.038	0.064	0.163	0.173	-0.01	-0.002	0.027	0.041	-0.006	0.038	0.033	0.065	0.014	0.134	0.103	1	1	1	0.011	no
15549	32	2.19	0.38	0.271	0.33	0.295	0.433	0.01	-0.189	0.534	0.443	0.02	-0.003	0.009	-0.002	0	-0.006	0.049	-0.005	0.013	0.033	0.017	0.137	1	0.34	0.224	no
15555			0.858	0.862	0.827	0.955	0.818	0.014	0.288	0.17	0.23	-0.014	-0.01	0.043	-0.005	-0.011	0.041	-0.005	0.07	-0.013	0.087	0.052	0.028	0	0.089	0.314	no
15563			0.898	0.791	0.904	0.917	0.902	0.015	-0.142	0.235	0.203	0.036	-0.008	-0.006	-0.01	0.042	0.056	0.037	-0.008	-0.01	-0.009	1	0.166	1	1	1	no
15565			0.75	0.733	0.815	0.509	0.777	0.062	0.143	0.332	0.383	-0.011	0.003	0.107	-0.009	0.009	0.089	-0.007	0.18	-0.006	0.132	0.274	0.701	0.669	0.027	0.672	no
15570	15	13.06	0.036	0.047	0.05	0.029	0.033	-0.008	-0.032	0.078	0.075	-0.009	-0.007	-0.009	-0.01	-0.01	-0.006	-0.008	-0.004	-0.006	-0.01	1	1	1	1	1	no
15577			0.291	0.34	0.307	0.188	0.298	0.007	0.074	0.378	0.402	-0.004	-0.009	0.02	-0.01	-0.008	0.05	-0.007	0.027	-0.011	0.022	1	1	0.119	0.379	0.507	no
15578			0.67	0.755	0.658	0.723	0.574	0.011	0.036	0.419	0.43	0.01	-0.009	-0.001	0.011	0.011	-0.007	0.061	-0.001	0.003	0.037	0.017	0.704	0.016	0.738	0.38	no
15587			0.964	0.99	0.956	0.973	0.84	0.054	0.055	0.094	0.099	0.004	-0.008	-0.008	0.078	0.011	-0.003	0.124	-0.004	0.064	0.095	1	N/A	1	1	0.314	no
15595			0.054	0.073	0.054	0.091	0.032	-0.002	0.138	0.098	0.113	-0.008	-0.009	0	-0.004	-0.008	-0.011	0.005	0	-0.004	0.017	1	0.209	1	0.049	1	no
15602			0.946	0.908	0.921	0.929	1	0.012	-0.073	0.118	0.109	0.002	-0.003	-0.006	0.041	-0.008	-0.006	0.081	-0.008	0.064	0.058	1	1	1	1	N/A	no
15604			0.653	0.634	0.74	0.583	0.549	0.015	-0.186	0.55	0.457	-0.009	0.009	0.002	0.014	0.017	-0.004	0.006	0.045	0.07	-0.005	0.755	0.501	0.47	0.265	0.011	no
15637			0.938	0.939	0.93	0.902	1	0.013	-0.073	0.117	0.108	-0.009	-0.008	0	0.049	-0.008	0	0.051	-0.003	0.056	0.083	1	1	1	1	N/A	no
15639			0.779	0.698	0.773	0.709	0.709	-0.003	0.05	0.372	0.388	0.005	-0.008	0.003	0.003	0.004	-0.012	-0.013	0.002	0.002	-0.011	1	0.016	0.257	0.347	1	no
15658			0.255	0.221	0.118	0.136	0.244	0.019	-0.254	0.389	0.307	-0.004	0.053	0.037	-0.007	0.03	0.017	-0.007	-0.007	0.046	0.03	0.024	0.093	1	0.575	0.082	no
15677			0.964	0.98	0.974	0.938	0.809	0.067	0.005	0.118	0.117	-0.005	-0.007	-0.001	0.111	-0.009	0.012	0.136	0.007	0.131	0.066	1	1	1	1	0.661	no
15688			0.839	0.854	0.83	0.909	0.598	0.077	0.01	0.289	0.289	-0.008	-0.009	0.013	0.129	-0.007	0.005	0.145	0.017	0.118	0.23	1	0.571	0.643	0.361	0.762	no
15699			0.845	0.875	0.86	0.944	0.674	0.062	-0.091	0.279	0.253	-0.005	-0.007	0.043	0.071	-0.008	0.021	0.102	0.031	0.086	0.213	0.331	1	1	1	0.74	no
15703			0.116	0.122	0.079	0.054	0.064	0.001	0.144	0.136	0.157	-0.01	-0.002	0.016	0.007	-0.002	0.018	0.008	-0.007	-0.01	-0.01	1	0.131	0.028	0.131	1	no
15711			0.848	0.922	0.873	0.918	1	0.031	-0.127	0.175	0.155	0.017	-0.005	0.016	0.133	0.004	-0.009	0.069	0.003	0.11	0.067	0.334	1	0.579	1	N/A	no
15715			0.08	0.031	0.03	0	0.011	0.023	-0.049	0.061	0.057	0.013	0.015	0.076	0.043	-0.01	0.024	-0.001	0.022	-0.001	0.002	1	1	1	N/A	N/A	no
15721			0.955	0.926	0.918	0.884	0.989	0.015	0.103	0.109	0.12	-0.001	0.002	0.024	0.011	-0.01	-0.001	0.039	-0.004	0.042	0.073	1	1	0.299	0.14	N/A	no
15722			0.918	0.966	0.942	0.926	1	0.011	-0.062	0.099	0.092	0.01	-0.005	-0.009	0.067	-0.004	0.005	0.022	-0.007	0.043	0.057	1	1	1	1	N/A	no
15741			0.529	0.521	0.598	0.577	0.75	0.023	0.049	0.447	0.468	-0.009	0	-0.004	0.091	0	-0.004	0.095	-0.01	0.039	0.054	0.093	0.559	0.143	1	0.113	no
15766			0.375	0.26	0.412	0.282	0.33	0.01	-0.117	0.491	0.437	0.022	-0.005	0.012	-0.005	0.042	-0.007	0.002	0.029	0.005	-0.004	0.155	0.141	0.424	0.512	0.525	no
15771			0.402	0.49	0.411	0.75	0.702	0.1	0.028	0.441	0.452	0.006	-0.009	0.214	0.157	0.004	0.127	0.079	0.205	0.149	-0.005	0.586	0.779	0.582	1	0.075	no
15784	4	70.35	0.384	0.469	0.43	0.527	0.255	0.031	0.075	0.437	0.468	0.005	-0.006	0.031	0.026	-0.007	-0.003	0.084	0.01	0.054	0.134	0.396	0.778	0.426	1	0.137	no
15791			0.134	0.092	0.079	0.152	0.011	0.025	-0.083	0.18	0.165	-0.001	0.007	-0.007	0.092	-0.008	0.008	0.056	0.018	0.041	0.11	1	1	1	0.334	N/A	no
15806			0.929	0.959	0.912	0.804	0.84	0.034	-0.116	0.215	0.191	0	-0.006	0.058	0.03	0.009	0.098	0.068	0.04	0.016	-0.004	1	1	1	0.669	0.578	no
15814			0.429	0.385	0.446	0.373	0.489	0	-0.092	0.534	0.485	-0.007	-0.007	-0.003	-0.002	0	-0.01	0.012	0.004	-0.003	0.018	0.413	1	0.001	0.781	0.251	no
15844			0.704	0.719	0.741	0.691	0.913	0.032	-0.073	0.385	0.358	-0.008	-0.005	-0.007	0.119	-0.008	-0.007	0.107	-0.002	0.085	0.131	0.342	0.73	0.739	0.216	0.025	no
15861			0.75	0.698	0.809	0.75	0.755	-0.002	0.109	0.332	0.37	-0.005	0	-0.01	-0.011	0.022	-0.004	-0.004	0.001	-0.003	-0.01	0.291	0.305	0.385	1	0.426	no
15864	17	37.04	0.08	0.104	0.125	0.182	0.021	0.026	0.068	0.168	0.178	-0.007	0	0.036	0.025	-0.01	0.015	0.045	0.003	0.06	0.118	1	0.406	0.028	0.671	1	no
15914			0.08	0.082	0.088	0.062	0.032	-0.003	0.045	0.122	0.127	-0.01	-0.008	-0.007	0.012	-0.01	-0.009	0.011	-0.005	0.017	-0.001	1	0.266	1	0.181	1	no
15916			0	0.01	0.009	0	0.13	0.099	0.204	0.042	0.053	0.001	0	0	0.132	-0.01	0.001	0.096	0	0.107	0.131	N/A	N/A	N/A	N/A	0.147	yes
15932			0.518	0.5	0.491	0.336	0.266	0.041	0.074	0.439	0.467	-0.009	-0.008	0.057	0.116	-0.011	0.044	0.1	0.038	0.091	0.001	0.425	1	0.11	0.362	0.708	no
15941			0.536	0.459	0.535	0.5	0.628	0.005	0.006	0.493	0.492	0.002	-0.009	-0.007	0.007	0.002	-0.006	0.046	-0.006	0.008	0.023	1	1	1	1	0.76	no
15943			0.589	0.63	0.634	0.454	0.679	0.022	-0.052	0.501	0.469	-0.005	-0.004	0.027	0.009	-0.01	0.051	-0.005	0.054	-0.005	0.088	0.269	1	1	0.287	0.16	no
15953			0.231	0.351	0.302	0.482	0.383	0.031	-0.029	0.453	0.441	0.024	0.004	0.121	0.043	-0.005	0.026	-0.01	0.058	0.004	0.011	0.709	0.521	0.75	0.061	0.219	no
15960			0.384	0.25	0.316	0.125	0.34	0.043	-0.074	0.423	0.39	0.031	0.002	0.155	-0.005	0.002	0.043	0.01	0.093	-0.008	0.118	1	0.702	0.769	0.581	0.518	no
15970			0.018	0	0.044	0	0.117	0.058	-0.084	0.071	0.065	0.007	0.003	0.009	0.072	0.032	0	0.111	0.035	0.029	0.118	1	N/A	1	N/A	1	no
15971			0.366	0.365	0.386	0.348	0.511	0.008	-0.094	0.523	0.471	-0.009	-0.008	-0.007	0.034	-0.009	-0.008	0.034	-0.006	0.022	0.045	0.565	0.537	0.409	0.385	0.084	no
15973			0.118	0.163	0.094	0.25	0.043	0.042	0.043	0.216	0.222	-0.003	-0.008	0.047	0.023	0.012	0.013	0.064	0.073	0.01	0.141	0.018	1	1	1	1	no
15994			0.973	0.979	0.991	0.991	0.857	0.069	-0.098	0.084	0.075	-0.009	0	0	0.083	-0.005	-0.005	0.09	-0.009	0.124	0.126	1	1	N/A	N/A	0.573	no
15997			0.223	0.167	0.144	0.029	0.195	0.038	-0.209	0.303	0.248	0.002	0.013	0.157	-0.006	-0.007	0.099	-0.007	0.073	0.001	0.132	0.088	0.327	0.575	1	0.312	no
16009			0.972	0.929	0.991	0.938	0.988	0.011	0.285	0.05	0.069	0.007	0	0.003	-0.004	0.037	-0.013	0.026	0.029	-0.01	0.021	1	0.011	N/A	0.181	N/A	no
16011			0.827	0.857	0.873	0.741	0.744	0.015	0.029	0.297	0.303	-0.007	-0.001	0.012	0.009	-0.007	0.032	0.029	0.046	0.043	-0.011	0.181	0.571	0.579	1	0.436	no
16018			0.973	0.956	0.963	0.981	0.932	-0.001	0.073	0.069	0.075	-0.006	-0.008	-0.007	0.007	-0.009	0.002	-0.008	-0.003	-0.002	0.019	1	1	1	1	0.166	no
16020			1	0.958	1	0.946	1	0.029	-0.042	0.038	0.036	0.036	0	0.046	0	0.035	-0.008	0.031	0.044	0	0.041	N/A	1	N/A	1	N/A	no
16022			0.182	0.156	0.113	0.179	0.074	0.005	0.216	0.188	0.239	-0.01	0.008	-0.011	0.038	-0.005	-0.011	0.018	0.007	-0.003	0.036	0.353	0.008	0.504	0.337	0.214	no
16030			0.027	0	0	0.089	0.011	0.046	0.088	0.044	0.047	0.016	0.019	0.026	-0.003	0	0.074	0	0.081	0.002	0.049	1	N/A	N/A	0.356	N/A	no
16032			0.88	0.891	0.971	0.945	0.966	0.019	-0.09	0.139	0.126	-0.008	0.049	0.019	0.04	0.04	0.011	0.031	-0.001	-0.01	-0.005	1	1	1	1	1	no
16043			0.304	0.327	0.325	0.455	0.62	0.06	-0.018	0.467	0.454	-0.008	-0.008	0.039	0.175	-0.009	0.026	0.151	0.027	0.152	0.043	1	0.206	0.552	1	1	no
16051	6	28.93	0.409	0.5	0.582	0.427	0.524	0.012	-0.056	0.524	0.492	0.007	0.05	-0.008	0.017	0.004	0.001	-0.01	0.038	-0.003	0.008	0.587	0.775	0.578	1	1	no
16064			0.777	0.888	0.825	0.936	0.872	0.023	-0.027	0.244	0.235	0.033	-0.002	0.09	0.021	0.007	0.006	-0.009	0.049	-0.001	0.014	1	1	1	1	0.552	no
16095			0.075	0.151	0.194	0.067	0.044	0.034	-0.15	0.213	0.184	0.02	0.051	-0.009	-0.001	-0.002	0.028	0.054	0.061	0.09	-0.005	1	0.567	0.181	1	1	no
16098			0.518	0.438	0.411	0.527	0.33	0.017	-0.074	0.524	0.483	0.003	0.014	-0.008	0.062	-0.009	0.006	0.015	0.019	0.006	0.068	0.789	0.769	1	0.591	0.055	no
16109			0.58	0.622	0.562	0.402	0.191	0.107	-0.03	0.467	0.448	-0.006	-0.009	0.055	0.265	-0.004	0.085	0.315	0.042	0.244	0.092	0.786	1	0.101	0.162	0.177	yes
16111			0.947	0.878	0.927	0.896	0.777	0.031	0.101	0.179	0.197	0.019	-0.009	0.007	0.105	0.002	-0.01	0.024	-0.006	0.075	0.04	1	0.5	0.209	0.406	0.672	no
16113			0.143	0.224	0.17	0.182	0.068	0.012	0.061	0.245	0.26	0.012	-0.006	-0.003	0.019	-0.002	-0.006	0.079	-0.009	0.036	0.045	0.58	0.044	0.643	1	1	no
16127			1	1	1	0.902	1	0.089	-0.099	0.039	0.035	0	0	0.091	0	0	0.084	0	0.092	0	0.081	N/A	N/A	N/A	1	N/A	yes
16134			0.623	0.534	0.472	0.567	0.78	0.042	-0.04	0.483	0.46	0.006	0.035	-0.002	0.046	-0.003	-0.007	0.115	0.01	0.171	0.088	0.775	1	0.593	0.051	1	no
16139			0.191	0.202	0.167	0.143	0.234	-0.001	-0.047	0.321	0.303	-0.009	-0.006	-0.001	-0.004	-0.005	0.003	-0.007	-0.007	0.005	0.017	0.666	0.661	1	0.293	1	no
16141			0.312	0.255	0.342	0.295	0.287	-0.003	-0.209	0.506	0.417	0.001	-0.004	-0.007	-0.006	0.011	-0.005	-0.006	-0.002	0	-0.009	0.058	0.705	0.008	0.752	0.29	no
16145			0.304	0.277	0.241	0.179	0.174	0.01	-0.059	0.379	0.354	-0.008	0.001	0.033	0.035	-0.005	0.019	0.02	0.004	0.005	-0.009	0.544	0.463	0.484	0.674	1	no
16156			0.286	0.286	0.277	0.241	0.217	-0.004	-0.134	0.441	0.385	-0.008	-0.007	-0.004	0.004	-0.007	-0.004	0.004	-0.005	0.002	-0.008	0.511	0.292	0.043	0.713	0.662	no
16185			0.723	0.809	0.798	0.717	0.724	0	0.115	0.331	0.368	0.009	0.006	-0.01	-0.011	-0.013	0.01	0.006	0.007	0.004	-0.012	1	0.006	0.406	0.306	0.691	no
16190			0.054	0.01	0.07	0	0	0.031	-0.054	0.054	0.05	0.02	-0.006	0.046	0.041	0.035	0.001	0	0.062	0.056	0	1	N/A	1	N/A	N/A	no
16195			0.092	0.033	0.021	0.046	0.111	0.014	0.223	0.088	0.111	0.016	0.033	0.003	-0.011	-0.008	-0.01	0.034	-0.003	0.054	0.018	0.038	1	1	0.092	0.429	no
16197			0.027	0.041	0.009	0.009	0.163	0.077	0.07	0.082	0.088	-0.006	0.001	0	0.099	0.013	0.012	0.069	-0.009	0.144	0.142	1	1	N/A	N/A	0.324	no
16205			0.911	0.894	0.955	0.873	0.848	0.007	0.136	0.161	0.184	-0.009	0.006	-0.003	0.008	0.017	-0.009	-0.003	0.032	0.054	-0.009	0.356	0.414	1	0.191	0.258	no
16210			0.545	0.511	0.546	0.434	0.774	0.048	0.046	0.448	0.467	-0.009	-0.01	0.015	0.098	-0.009	0.002	0.128	0.016	0.097	0.204	0.433	0.563	0.595	0.401	0.404	no
16212			0.936	0.875	0.886	0.946	0.641	0.11	0.089	0.204	0.22	0.013	0.006	-0.011	0.232	-0.009	0.022	0.13	0.014	0.15	0.253	0.184	1	0.537	0.131	0.525	yes
16224			0.615	0.573	0.714	0.609	0.641	0.002	0.027	0.459	0.461	-0.008	0.011	-0.01	-0.01	0.033	-0.007	-0.001	0.015	0.002	-0.007	0.238	0.523	0.338	1	0.75	no
16240			0.054	0.074	0.088	0.062	0.011	0.005	0.004	0.107	0.108	-0.007	0.001	-0.008	0.019	-0.009	-0.01	0.036	-0.004	0.049	0.026	1	0.214	1	1	N/A	no
16246			0.009	0.022	0	0.057	0.012	0.016	-0.032	0.04	0.038	-0.005	0	0.026	-0.01	0.015	0.005	-0.008	0.049	0.003	0.019	N/A	1	N/A	1	N/A	no
16257			0.33	0.344	0.307	0.62	0.202	0.093	0.102	0.387	0.423	-0.01	-0.01	0.147	0.031	-0.009	0.134	0.039	0.171	0.017	0.297	0.242	1	0.005	0.777	0.661	no
16259			0.904	0.922	0.94	0.98	0.944	0.004	-0.068	0.124	0.115	-0.007	0	0.041	0.002	-0.008	0.026	-0.007	0.01	-0.01	0.007	1	1	1	1	1	no
16261			0.327	0.398	0.321	0.336	0.096	0.048	0.046	0.38	0.395	0.001	-0.009	-0.008	0.137	0.001	-0.002	0.208	-0.009	0.129	0.145	0.361	0.231	0.218	1	1	no
16275			0.009	0.031	0.019	0	0.125	0.06	0.17	0.056	0.067	-0.002	-0.006	0	0.102	-0.011	0.017	0.048	0.009	0.077	0.128	N/A	0.032	1	N/A	0.509	no
16279			0.602	0.648	0.679	0.679	0.702	-0.003	-0.01	0.458	0.445	-0.006	0.003	0.003	0.011	-0.007	-0.007	-0.003	-0.01	-0.009	-0.009	0.406	0.185	1	0.755	1	no
16281			0.208	0.356	0.355	0.4	0.567	0.058	-0.028	0.459	0.443	0.045	0.043	0.076	0.234	-0.01	-0.005	0.076	-0.005	0.077	0.045	0.427	0.347	0.559	0.406	0.369	no
16309			0.089	0.073	0.054	0.116	0.213	0.03	-0.145	0.218	0.188	-0.007	0.001	-0.004	0.052	-0.006	0.002	0.069	0.017	0.102	0.027	1	1	1	1	0.095	no
16318			0.038	0.087	0.018	0.1	0.033	0.016	0.011	0.103	0.102	0.012	-0.005	0.021	-0.01	0.038	-0.009	0.016	0.05	-0.01	0.026	1	1	0.009	1	1	no
16319			0.884	0.802	0.848	0.92	0.784	0.015	-0.032	0.263	0.253	0.016	-0.002	-0.002	0.027	-0.002	0.048	-0.01	0.016	0.005	0.063	1	1	0.334	0.294	1	no
16324			0.92	0.908	0.866	0.973	1	0.034	0.021	0.118	0.12	-0.009	0.006	0.019	0.066	-0.002	0.027	0.079	0.065	0.116	0.016	1	0.332	1	1	N/A	no
16344			0.918	0.837	0.837	0.904	0.833	0.006	-0.156	0.268	0.229	0.022	0.022	-0.008	0.024	-0.009	0.011	-0.01	0.011	-0.009	0.013	1	0.571	0.58	1	0.572	no
16348			0.804	0.766	0.825	0.759	0.731	-0.001	-0.093	0.381	0.345	-0.005	-0.007	-0.003	0.004	0.003	-0.009	-0.007	0.005	0.017	-0.008	0.418	0.412	0.185	0.708	0.695	no
16366			0.509	0.448	0.491	0.593	0.851	0.088	0.09	0.411	0.446	-0.003	-0.01	0.004	0.223	-0.007	0.032	0.295	0.011	0.244	0.141	0.284	0.399	0.271	1	0.046	no
16370			0.768	0.827	0.781	0.777	0.809	-0.006	-0.03	0.341	0.328	0.002	-0.009	-0.008	-0.005	-0.004	-0.001	-0.009	-0.009	-0.008	-0.006	0.709	1	0.433	0.26	0.661	no
16376			0.545	0.638	0.673	0.527	0.372	0.043	-0.002	0.478	0.473	0.009	0.026	-0.008	0.048	-0.007	0.016	0.123	0.035	0.158	0.037	1	0.751	0.762	0.793	0.359	no
16381			0.074	0.051	0.064	0.073	0.149	0.01	-0.095	0.164	0.148	-0.005	-0.008	-0.009	0.02	-0.008	-0.005	0.044	-0.008	0.03	0.021	1	1	1	1	0.57	no
16382			0.232	0.281	0.228	0.304	0.138	0.011	0.034	0.346	0.355	-0.002	-0.009	0.004	0.02	-0.003	-0.009	0.049	0.004	0.015	0.064	0.027	0.73	0.135	0.339	0.191	no
16392			0.125	0.112	0.202	0.345	0.191	0.046	-0.043	0.316	0.3	-0.008	0.012	0.12	0.007	0.019	0.134	0.014	0.043	-0.011	0.049	0.581	1	0.208	0.23	0.661	no
16393			0.209	0.122	0.116	0.009	0.033	0.065	-0.17	0.196	0.167	0.019	0.024	0.181	0.121	-0.009	0.099	0.044	0.085	0.037	0.005	0.095	1	1	N/A	1	no
16397			0.911	0.99	0.935	0.7	1	0.156	0.079	0.135	0.145	0.053	-0.004	0.124	0.074	0.03	0.258	-0.001	0.16	0.051	0.274	1	N/A	1	0.203	N/A	yes
16407			0.111	0.061	0.123	0.043	0.184	0.019	0.117	0.162	0.182	0	-0.011	0.017	0.008	0.011	-0.014	0.056	0.029	0.005	0.086	0.072	0.121	1	0.066	1	no
16411			0.696	0.704	0.652	0.786	0.936	0.053	0.031	0.342	0.35	-0.01	-0.004	0.011	0.16	-0.003	0.007	0.157	0.035	0.205	0.077	0.544	0.731	0.385	0.246	1	no
16419			0.562	0.564	0.607	0.582	0.4	0.014	0.071	0.45	0.486	-0.012	-0.006	-0.008	0.04	-0.007	-0.009	0.04	-0.007	0.072	0.054	0.276	0.241	1	0.265	0.117	no
16424			0.634	0.49	0.579	0.688	0.851	0.063	0.034	0.415	0.427	0.031	-0.003	-0.003	0.104	0.006	0.069	0.248	0.017	0.154	0.063	0.395	0.395	1	0.535	1	no
16428			0.589	0.649	0.66	0.636	0.886	0.046	0.044	0.399	0.411	-0.003	0.002	-0.006	0.189	-0.01	-0.011	0.136	-0.009	0.124	0.143	0.785	1	0.759	0.143	1	no
16436			0.973	0.959	0.938	0.946	0.872	0.015	-0.009	0.116	0.114	-0.006	0.006	0.001	0.063	-0.004	-0.007	0.038	-0.008	0.015	0.024	1	1	1	1	0.552	no
16441			0.055	0.082	0.045	0.236	0.13	0.056	0.032	0.179	0.185	-0.006	-0.009	0.117	0.023	0.001	0.076	0	0.136	0.036	0.027	0.134	0.266	1	0.256	0.147	no
16454			0.134	0.255	0.175	0.134	0.202	0.008	-0.013	0.299	0.291	0.039	-0.003	-0.008	0.008	0.009	0.038	-0.002	-0.003	-0.008	0.007	0.576	0.705	0.346	1	1	no
16470			0.885	0.823	0.882	0.882	0.863	-0.006	0.133	0.203	0.23	0.005	-0.011	-0.011	-0.01	0.003	0.003	-0.007	-0.011	-0.011	-0.011	0.511	0.621	0.145	0.145	0.548	no
16478			0.062	0.051	0.061	0.018	0	0.01	0.052	0.07	0.073	-0.01	-0.01	0.015	0.046	-0.008	0.008	0.041	0.016	0.048	0.007	0.181	1	1	1	N/A	no
16479			0.08	0.061	0.114	0.045	0.021	0.01	0.046	0.113	0.118	-0.008	-0.002	0.003	0.025	0.006	-0.008	0.007	0.023	0.053	-0.001	1	0.15	0.537	1	1	no
16483			1	0.978	0.964	0.991	0.944	0.011	-0.031	0.049	0.047	0.015	0.027	0	0.053	-0.007	-0.004	0.004	0.007	-0.005	0.027	N/A	1	1	N/A	1	no
16512			0.955	0.854	0.893	0.839	1	0.042	0.046	0.155	0.159	0.052	0.018	0.061	0.032	-0.002	-0.009	0.136	0.002	0.089	0.138	1	0.571	0.482	0.13	N/A	no
16514	4	4.89	0.555	0.418	0.464	0.227	0.315	0.062	-0.105	0.504	0.452	0.028	0.009	0.196	0.102	-0.005	0.072	0.013	0.109	0.036	0.011	0.173	1	0.789	0.711	0.493	no
16515	6	36.02	0.679	0.693	0.676	0.667	0.716	-0.012	0.311	0.298	0.43	-0.013	-0.012	-0.011	-0.011	-0.013	-0.012	-0.015	-0.012	-0.01	-0.008	0.118	0.01	0.058	0.07	0.021	no
16525			0.688	0.646	0.5	0.607	0.34	0.065	-0.037	0.485	0.463	-0.005	0.062	0.006	0.208	0.034	-0.006	0.162	0.014	0.042	0.124	0.535	0.752	1	1	1	no
16542			0.011	0	0	0.093	0	0.068	-0.082	0.041	0.038	-0.002	0.001	0.054	-0.001	0	0.072	0	0.08	0	0.076	N/A	N/A	N/A	1	N/A	no
16553			0.223	0.135	0.214	0.182	0.106	0.007	0.047	0.273	0.281	0.017	-0.01	-0.004	0.039	0.01	-0.001	-0.005	-0.008	0.03	0.013	0.714	0.576	0.011	1	1	no
16577			0.027	0.041	0.067	0	0	0.021	-0.044	0.054	0.051	-0.006	0.01	0.017	0.014	-0.003	0.033	0.029	0.059	0.053	0	1	1	1	N/A	N/A	no
16582			0.355	0.302	0.286	0.218	0.567	0.063	0.011	0.421	0.424	-0.004	0.002	0.035	0.076	-0.008	0.01	0.123	0.004	0.142	0.221	0.241	1	0.511	0.424	0.369	no
16599			0.955	0.969	0.936	0.848	1	0.047	0.102	0.094	0.105	-0.01	-0.005	0.054	0.032	0	0.069	0.014	0.03	0.051	0.132	1	0.032	1	0.594	N/A	no
16602			0.973	0.989	0.955	0.911	0.957	0.012	-0.054	0.086	0.081	-0.003	-0.004	0.026	-0.006	0.011	0.051	0.009	0.008	-0.01	0.008	1	N/A	1	1	1	no
16619			0.866	0.939	0.945	0.982	0.75	0.079	-0.048	0.181	0.172	0.021	0.028	0.083	0.034	-0.009	0.016	0.12	0.01	0.135	0.212	0.576	1	1	1	1	no
16641			0.327	0.354	0.36	0.348	0.723	0.097	-0.002	0.451	0.443	-0.008	-0.007	-0.009	0.264	-0.01	-0.009	0.234	-0.009	0.227	0.24	0.542	0.752	0.775	1	0.463	no
16644			0.92	0.939	0.946	0.991	0.926	0.006	0.012	0.104	0.104	-0.006	-0.004	0.05	-0.009	-0.01	0.033	-0.009	0.021	-0.007	0.047	1	1	0.131	N/A	1	no
16647			0	0.01	0.009	0.009	0.106	0.065	0.086	0.045	0.049	0.001	-0.001	0	0.104	-0.01	-0.01	0.07	-0.009	0.081	0.079	N/A	N/A	N/A	N/A	0.414	no
16649			0.074	0.078	0.075	0.071	0.085	-0.009	-0.073	0.154	0.142	-0.009	-0.009	-0.009	-0.009	-0.01	-0.009	-0.011	-0.009	-0.009	-0.009	1	1	1	1	1	no
16659			0.036	0.071	0.009	0.062	0.223	0.083	0.016	0.136	0.137	0.002	0.008	-0.001	0.144	0.041	-0.01	0.079	0.033	0.208	0.096	1	0.205	N/A	1	1	no
16671			0.804	0.844	0.768	0.857	0.533	0.079	-0.09	0.367	0.336	-0.003	-0.004	0.002	0.147	0.01	-0.008	0.195	0.018	0.108	0.219	0.669	0.577	0.256	1	1	no
16685			0.087	0.083	0.042	0.067	0.085	-0.005	-0.072	0.145	0.134	-0.01	0.007	-0.007	-0.01	0.005	-0.009	-0.011	-0.004	0.006	-0.008	1	1	1	1	1	no
16718			0.2	0.204	0.398	0.411	0.233	0.046	0.058	0.372	0.393	-0.01	0.081	0.092	-0.007	0.074	0.085	-0.011	-0.009	0.05	0.059	0.67	0.089	0.406	1	0.667	no
16727			0.036	0.031	0.106	0.027	0	0.028	0.139	0.065	0.074	-0.012	0.025	-0.01	0.019	0.031	-0.009	0.02	0.041	0.09	0.015	0.055	1	0.445	1	N/A	no
16739			0.01	0.011	0	0.065	0	0.027	0.654	0.012	0.032	-0.01	0	0.024	-0.001	0.001	0.02	0	0.047	0	0.042	N/A	N/A	N/A	0	N/A	no
16752	3	14.31	0.964	0.959	0.947	0.991	0.989	0.004	-0.032	0.059	0.057	-0.009	-0.005	0.008	0.004	-0.008	0.012	0.008	0.023	0.018	-0.01	1	1	1	N/A	N/A	no
16755			0.745	0.713	0.773	0.736	0.935	0.032	-0.018	0.34	0.33	-0.006	-0.007	-0.009	0.113	0	-0.009	0.147	-0.006	0.087	0.119	0.473	0.727	1	0.485	1	no
16759			0.155	0.071	0.14	0.027	0.117	0.022	0.036	0.172	0.179	0.024	-0.007	0.088	-0.004	0.014	0.011	-0.001	0.072	-0.009	0.051	0.331	0.205	1	1	0.099	no
16773			0.062	0.102	0.102	0.046	0.056	0.001	-0.078	0.147	0.135	0.001	0.002	-0.006	-0.009	-0.009	0.014	0.005	0.014	0.005	-0.009	1	1	1	1	1	no
16774			0.925	0.929	0.891	0.917	0.88	-0.005	0.046	0.161	0.166	-0.009	-0.003	-0.011	0.002	-0.001	-0.011	0.004	-0.007	-0.009	-0.004	1	1	0.489	0.032	1	no
16790			0.038	0.07	0.028	0	0.156	0.057	-0.024	0.108	0.104	0	-0.008	0.031	0.069	0.01	0.071	0.025	0.02	0.09	0.163	1	1	1	N/A	1	no
16798			0.598	0.649	0.579	0.393	0.277	0.083	0.089	0.421	0.46	-0.005	-0.008	0.073	0.182	-0.002	0.112	0.235	0.058	0.161	0.019	0.403	0.009	0.598	0.26	1	no
16799			0.133	0.05	0.173	0.227	0.067	0.034	0.099	0.2	0.217	0.028	-0.005	0.019	0.013	0.057	0.104	-0.009	-0.002	0.04	0.084	1	1	0.156	0.439	1	no
16800			0.536	0.582	0.57	0.58	0.652	-0.002	-0.063	0.516	0.483	-0.004	-0.006	-0.004	0.018	-0.008	-0.008	0	-0.008	0.004	0.001	0.788	0.238	1	0.414	0.344	no
16801			0.795	0.696	0.627	0.673	0.936	0.065	0.118	0.317	0.355	0.017	0.056	0.029	0.07	-0.002	-0.009	0.166	-0.007	0.226	0.184	0.426	1	0.019	0.759	0.005	no
16808			0.857	0.888	0.893	0.946	0.663	0.078	0.017	0.235	0.237	-0.006	-0.003	0.035	0.091	-0.008	0.014	0.127	0.011	0.138	0.23	0.293	1	1	1	0.74	no
16815			0.929	0.938	0.921	0.982	1	0.017	0.023	0.085	0.086	-0.01	-0.009	0.023	0.055	-0.007	0.018	0.053	0.032	0.064	0.007	0.235	1	1	1	N/A	no
16822			0.804	0.802	0.851	0.59	0.904	0.073	0.031	0.301	0.309	-0.011	-0.001	0.095	0.03	-0.003	0.09	0.029	0.151	0.004	0.221	1	0.064	1	1	1	no
16828			0.559	0.512	0.606	0.708	0.721	0.023	0.093	0.422	0.457	-0.007	-0.007	0.036	0.043	0.007	0.068	0.076	0.012	0.016	-0.013	0.574	0.526	0.76	0.329	0.056	no
16830			0.018	0.042	0.055	0.009	0	0.011	0.127	0.042	0.047	0.001	0.008	-0.006	0.007	-0.01	0.013	0.031	0.022	0.038	-0.002	1	1	0.134	N/A	N/A	no
16833			0.454	0.468	0.34	0.425	0.652	0.04	0.022	0.472	0.477	-0.01	0.017	-0.008	0.067	0.023	-0.006	0.056	0.005	0.169	0.09	0.595	0.77	1	1	1	no
16843			0.732	0.765	0.763	0.936	0.804	0.033	-0.037	0.321	0.309	-0.006	-0.005	0.134	0.005	-0.01	0.103	-0.007	0.102	-0.006	0.067	0.082	0.708	1	1	0.336	no
16851			0.161	0.184	0.184	0.273	0.16	0.004	0.051	0.294	0.307	-0.009	-0.008	0.028	-0.011	-0.011	0.013	-0.01	0.013	-0.009	0.027	0.615	0.648	0.373	0.733	0.314	no
16875			0.27	0.389	0.343	0.373	0.447	0.007	0.055	0.435	0.456	0.021	0.002	0.015	0.056	-0.008	-0.01	-0.005	-0.008	0.011	0.001	1	0.531	0.222	1	0.77	no
16887			0.839	0.878	0.8	0.764	0.852	0.003	0.138	0.247	0.283	-0.003	-0.005	0.008	-0.01	0.011	0.032	-0.009	-0.008	-0.004	0.012	1	1	0.026	0.129	0.214	no
16906			0.139	0.173	0.182	0.185	0.043	0.015	0.221	0.19	0.241	-0.008	-0.004	-0.005	0.041	-0.011	-0.013	0.073	-0.011	0.08	0.081	0.049	0.133	1	0.01	1	no
16919			0.982	0.938	0.964	0.973	0.947	-0.001	0.067	0.071	0.075	0.018	-0.003	-0.011	0.01	-0.001	0.003	-0.009	-0.01	-0.006	-0.003	1	1	1	0.028	1	no
16921			0.661	0.765	0.571	0.696	0.723	0.015	0.042	0.415	0.424	0.015	0.006	-0.007	-0.001	0.071	0.003	-0.004	0.024	0.04	-0.007	0.038	1	0.413	1	0.137	no
16923			0.431	0.244	0.412	0.627	0.619	0.085	0.159	0.386	0.457	0.063	-0.01	0.063	0.055	0.051	0.248	0.24	0.079	0.072	-0.014	0.16	0.23	0.402	0.08	0.058	no
16927			0.607	0.765	0.623	0.482	0.979	0.144	0.02	0.366	0.369	0.046	-0.009	0.021	0.323	0.039	0.148	0.175	0.031	0.309	0.453	0.09	0.257	0.156	0.599	0.011	yes
16950			0.875	0.819	0.9	0.884	0.933	0.004	0.126	0.184	0.205	0.003	-0.007	-0.011	0.009	0.017	0.006	0.048	-0.011	-0.005	0.002	1	1	0.074	0.017	1	no
16953			0.154	0.223	0.24	0.413	0.213	0.043	-0.026	0.372	0.359	0.006	0.014	0.145	0.002	-0.009	0.07	-0.01	0.057	-0.008	0.08	1	1	1	1	0.661	no
16956			0.857	0.857	0.812	0.955	0.744	0.035	-0.085	0.276	0.252	-0.009	-0.001	0.046	0.032	-0.002	0.046	0.03	0.086	0.004	0.162	0.58	1	0.667	1	0.701	no
16957			0.795	0.781	0.795	0.83	0.787	-0.007	-0.08	0.351	0.322	-0.008	-0.008	-0.005	-0.01	-0.007	-0.002	-0.01	-0.004	-0.008	-0.004	1	0.42	0.096	0.643	1	no
16960			0.222	0.188	0.198	0.427	0.39	0.051	0.18	0.32	0.387	-0.007	-0.009	0.082	0.054	-0.012	0.115	0.085	0.104	0.074	-0.011	0.707	0.33	0.356	0.075	0.323	no
16961			0.714	0.823	0.798	0.741	0.979	0.055	-0.097	0.32	0.289	0.023	0.011	-0.006	0.218	-0.007	0.011	0.118	0.002	0.135	0.193	1	1	1	0.083	1	no
16982			0.133	0.075	0.059	0.009	0.035	0.028	0.062	0.108	0.113	0.005	0.02	0.102	0.046	-0.008	0.048	0.004	0.028	-0.004	0.006	0.178	1	1	N/A	1	no
16983	6	86.07	0.75	0.723	0.709	0.609	0.837	0.023	0.042	0.378	0.387	-0.009	-0.007	0.035	0.01	-0.009	0.021	0.028	0.013	0.033	0.111	0.026	0.137	0.186	0.259	0.324	no
16994			0.848	0.827	0.882	0.764	0.75	0.012	-0.029	0.309	0.298	-0.008	-0.004	0.014	0.02	0.004	0.003	0.007	0.038	0.048	-0.01	1	1	1	1	1	no
16998			0.027	0.041	0.061	0.009	0	0.013	-0.038	0.055	0.053	-0.006	0.006	0	0.015	-0.005	0.012	0.03	0.031	0.048	-0.002	1	1	1	N/A	N/A	no
17005			0.363	0.51	0.357	0.417	0.64	0.043	0.038	0.459	0.474	0.033	-0.01	-0.003	0.133	0.036	0.008	0.022	-0.002	0.138	0.086	1	0.395	0.38	0.265	0.75	no
17006	8	95.35	0.464	0.457	0.411	0.402	0.33	0.003	-0.11	0.535	0.48	-0.01	-0.002	0.001	0.029	-0.005	-0.003	0.024	-0.007	0.006	0.004	0.788	0.558	0.582	0.049	0.318	no
17012			0.565	0.449	0.602	0.685	0.848	0.078	-0.045	0.455	0.431	0.018	-0.006	0.021	0.165	0.038	0.099	0.288	0.006	0.13	0.06	0.588	0.389	0.569	0.344	1	no
17038			0.073	0.073	0.107	0.164	0.117	0.006	-0.084	0.206	0.188	-0.011	-0.002	0.031	0.002	-0.002	0.03	0.002	0.006	-0.008	0.001	0.239	1	1	0.326	1	no
17039			0.5	0.667	0.555	0.518	0.851	0.074	0.009	0.438	0.438	0.046	-0.004	-0.007	0.235	0.014	0.035	0.078	-0.007	0.178	0.217	0.789	0.33	0.103	0.183	0.57	no
17049			0.946	0.979	0.938	0.991	0.904	0.016	0.024	0.089	0.09	0.003	-0.009	0.021	0.003	0.012	-0.005	0.041	0.033	-0.001	0.07	0.131	1	1	N/A	1	no
17050			0.795	0.792	0.827	0.839	0.851	-0.004	-0.057	0.313	0.293	-0.008	-0.005	-0.001	0.003	-0.007	-0.002	0.002	-0.009	-0.008	-0.008	0.096	1	0.181	1	0.57	no
17056			0.115	0.089	0.089	0.134	0.523	0.196	-0.007	0.255	0.252	-0.007	-0.005	-0.007	0.322	-0.011	-0.001	0.357	0.001	0.371	0.295	1	0.288	1	1	1	yes
17082			0.01	0.111	0.079	0.009	0.011	0.044	-0.082	0.088	0.081	0.082	0.044	-0.01	-0.011	-0.003	0.087	0.073	0.048	0.038	-0.01	N/A	1	1	N/A	N/A	no
17089	1	56.17	0.425	0.418	0.43	0.58	0.255	0.043	-0.033	0.488	0.467	-0.009	-0.01	0.039	0.052	-0.009	0.043	0.049	0.036	0.055	0.187	0.784	0.238	0.791	0.786	1	no
17092			0.455	0.457	0.342	0.455	0.707	0.059	-0.095	0.516	0.471	-0.008	0.019	-0.007	0.112	0.019	-0.008	0.111	0.019	0.226	0.112	0.279	0.232	0.394	0.279	0.035	no
17094			0.645	0.663	0.561	0.554	0.304	0.065	0.012	0.463	0.463	-0.009	0.006	0.007	0.2	0.014	0.015	0.221	-0.009	0.118	0.109	0.241	0.521	0.178	0.174	1	no
17104			0.018	0.011	0.026	0.009	0.198	0.118	-0.063	0.096	0.089	-0.008	-0.007	-0.006	0.16	-0.004	-0.01	0.164	0	0.143	0.185	1	N/A	1	N/A	1	yes
17114			0.92	0.837	0.875	0.982	0.989	0.045	0.25	0.105	0.139	0.02	0	0.031	0.039	-0.007	0.115	0.119	0.073	0.079	-0.009	0.294	0.013	0.185	1	N/A	no
17129			0.705	0.827	0.772	0.946	0.968	0.083	0.145	0.212	0.244	0.03	0	0.175	0.205	-0.002	0.063	0.093	0.108	0.138	-0.004	0.198	1	0.027	1	1	no
17132			0.848	0.816	0.868	0.938	0.883	0.009	0.017	0.22	0.222	-0.007	-0.007	0.033	-0.004	0	0.058	0.006	0.018	-0.008	0.01	1	0.181	1	1	1	no
17153			0.25	0.146	0.241	0.221	0.011	0.054	0.084	0.252	0.271	0.022	-0.01	-0.008	0.202	0.018	0.009	0.109	-0.008	0.195	0.181	0.08	1	0.713	1	N/A	no
17173			0.435	0.316	0.518	0.573	0.777	0.098	0.039	0.439	0.452	0.019	0.005	0.028	0.209	0.07	0.114	0.344	-0.004	0.126	0.08	0.588	0.048	1	0.59	0.415	no
17176			0.933	0.9	0.959	0.933	0.956	-0.001	-0.064	0.128	0.119	-0.003	-0.003	-0.009	-0.005	0.017	-0.003	0.013	-0.003	-0.01	-0.005	1	1	1	1	1	no
17209			0.549	0.549	0.564	0.609	0.289	0.053	-0.022	0.486	0.474	-0.011	-0.008	-0.002	0.12	-0.01	-0.004	0.118	-0.004	0.134	0.178	0.574	0.754	0.137	1	0.141	no
17221			0.571	0.592	0.652	0.616	0.489	0.004	0.093	0.442	0.48	-0.01	0.004	-0.006	0.003	-0.003	-0.01	0.01	-0.008	0.042	0.022	0.785	0.767	0.237	0.396	1	no
17231			0.116	0.135	0.066	0.277	0	0.088	0.042	0.187	0.193	-0.008	0.005	0.07	0.099	0.017	0.049	0.126	0.134	0.051	0.253	0.544	0.576	0.19	0.738	N/A	no
17238			0.136	0.125	0.1	0.055	0.404	0.124	-0.027	0.255	0.244	-0.011	-0.004	0.028	0.163	-0.008	0.021	0.172	0.005	0.218	0.3	0.244	0.509	0.425	1	0.141	yes
17250			0.945	0.929	0.99	0.918	1	0.022	-0.063	0.087	0.081	-0.008	0.021	-0.003	0.042	0.04	-0.009	0.066	0.047	-0.001	0.068	1	1	N/A	1	N/A	no
17259			0	0.041	0.053	0	0	0.028	-0.041	0.037	0.036	0.035	0.044	0	0	-0.008	0.035	0.03	0.044	0.039	0	N/A	1	1	N/A	N/A	no
17271			0.973	0.906	0.939	0.973	0.883	0.018	-0.08	0.13	0.119	0.032	0.006	-0.009	0.054	-0.002	0.032	-0.007	0.006	0.011	0.054	1	1	1	1	1	no
17275			0.884	0.875	0.839	0.909	0.872	-0.003	-0.032	0.226	0.216	-0.009	-0.001	-0.005	-0.008	-0.005	-0.004	-0.01	0.013	-0.005	-0.002	1	0.543	0.615	1	1	no
17306			0.536	0.426	0.589	0.429	0.585	0.017	-0.012	0.499	0.489	0.014	-0.002	0.014	-0.005	0.043	-0.011	0.039	0.042	-0.009	0.039	1	0.38	0.269	0.785	0.763	no
17316	17	63.25	0.518	0.469	0.544	0.804	0.63	0.064	0.029	0.454	0.455	-0.004	-0.009	0.159	0.017	0.001	0.212	0.043	0.133	0.005	0.063	1	0.244	0.032	0.19	0.213	no
17321			0.759	0.83	0.798	0.804	0.598	0.033	0.003	0.357	0.353	0.005	-0.005	-0.004	0.048	-0.006	-0.007	0.113	-0.009	0.084	0.089	0.473	0.323	1	1	0.762	no
17322			0.75	0.875	0.772	0.682	0.979	0.072	0.041	0.275	0.284	0.039	-0.008	0.003	0.182	0.024	0.092	0.064	0.012	0.159	0.252	0.725	0.136	0.454	0.533	1	no
17323			0.118	0.173	0.123	0.098	0.394	0.086	-0.045	0.288	0.273	0.002	-0.009	-0.007	0.178	0.001	0.015	0.104	-0.005	0.173	0.211	0.552	0.616	0.583	1	0.549	no
17325			0.107	0.02	0.018	0.009	0.12	0.046	0.062	0.094	0.099	0.049	0.058	0.075	-0.01	-0.009	-0.005	0.064	-0.006	0.075	0.094	0.482	1	1	N/A	0.492	no
17332			0.92	0.908	0.955	0.927	0.862	0.004	0.106	0.139	0.155	-0.01	0.001	-0.009	0.006	0.008	-0.008	-0.002	-0.001	0.043	0.012	0.294	0.332	1	1	0.191	no
17339			0.179	0.102	0.125	0.018	0.106	0.027	0.103	0.167	0.184	0.013	0.001	0.127	0.01	-0.008	0.054	-0.012	0.075	-0.009	0.059	0.35	0.399	1	1	0.414	no
17341			0.312	0.402	0.4	0.264	0.207	0.02	0.079	0.391	0.421	0.007	0.007	-0.004	0.016	-0.011	0.032	0.073	0.032	0.071	-0.004	0.759	0.762	1	0.485	0.33	no
17374			0.071	0.042	0.089	0.054	0.064	-0.004	-0.001	0.119	0.119	-0.001	-0.006	-0.006	-0.01	0.009	-0.008	-0.007	0.001	-0.006	-0.01	1	1	1	1	0.156	no
17377	10	0.54	0.945	0.904	0.904	0.907	0.951	-0.002	-0.082	0.155	0.142	0.003	0.004	0.002	-0.01	-0.009	-0.009	0.006	-0.008	0.006	0.004	1	1	1	1	1	no
17384			0.927	0.98	0.974	0.973	0.947	0.003	0.057	0.072	0.076	0.019	0.013	0.012	-0.008	-0.009	-0.009	0.005	-0.009	0	0	0.239	1	1	1	1	no
17414			0.455	0.354	0.361	0.134	0.159	0.085	-0.042	0.405	0.383	0.012	0.008	0.214	0.173	-0.009	0.12	0.086	0.122	0.088	-0.007	0.787	0.111	0.564	0.576	1	no
17426			0.25	0.271	0.259	0.286	0.532	0.051	0.035	0.403	0.412	-0.008	-0.009	-0.006	0.148	-0.01	-0.01	0.124	-0.009	0.137	0.109	0.477	1	0.483	0.111	1	no
17435			0.955	0.806	0.821	0.857	0.745	0.034	0.099	0.242	0.263	0.096	0.077	0.044	0.16	-0.009	-0.002	0.001	-0.007	0.007	0.028	1	0.666	0.35	0.008	1	no
17436	9	80.02	0.179	0.245	0.246	0.17	0.085	0.018	0.007	0.297	0.294	0.003	0.004	-0.009	0.026	-0.01	0.009	0.079	0.009	0.077	0.022	0.35	0.704	0.722	1	1	no
17445			0.943	0.957	0.885	0.925	0.94	0.001	0.11	0.117	0.129	-0.008	0.01	-0.006	-0.01	0.021	-0.001	-0.008	-0.003	0.005	-0.008	1	1	0.012	1	1	no
17446			0.848	0.802	0.827	0.964	0.935	0.035	0.043	0.201	0.21	-0.002	-0.007	0.069	0.028	-0.009	0.116	0.062	0.088	0.041	-0.002	0.334	0.356	0.648	1	0.159	no
17453	2	129.29	0.58	0.404	0.426	0.682	0.274	0.087	0.077	0.43	0.458	0.049	0.037	0.011	0.163	-0.008	0.135	0.026	0.116	0.04	0.276	0.028	1	0.169	0.13	1	no
17456			0.891	0.816	0.804	0.891	0.815	0.007	-0.159	0.305	0.261	0.014	0.022	-0.008	0.015	-0.008	0.014	-0.009	0.022	-0.007	0.015	1	1	0.1	1	0.319	no
17457			0.861	0.88	0.837	0.686	0.912	0.048	-0.249	0.329	0.263	-0.007	-0.006	0.079	0.003	-0.001	0.098	-0.005	0.054	0.016	0.135	0.575	1	0.326	0.001	1	no
17478			0.946	0.908	0.956	0.991	0.84	0.04	0.017	0.126	0.128	0.002	-0.008	0.024	0.05	0.01	0.065	0.01	0.015	0.064	0.137	1	1	1	N/A	0.314	no
17491	2	100.35	0.593	0.628	0.658	0.618	0.33	0.058	-0.012	0.471	0.463	-0.007	0	-0.006	0.121	-0.009	-0.008	0.154	-0.005	0.185	0.146	0.398	1	0.236	0.151	0.204	no
17518			0.75	0.724	0.7	0.804	0.989	0.065	0.05	0.295	0.306	-0.008	-0.004	-0.001	0.203	-0.009	0.008	0.239	0.019	0.254	0.151	0.725	0.734	0.525	0.418	N/A	no
17521			0.473	0.66	0.605	0.705	0.585	0.024	0.013	0.468	0.465	0.06	0.025	0.097	0.014	-0.003	-0.003	0.002	0.013	-0.01	0.022	0.431	0.048	0.269	0.752	0.561	no
17523			0.817	0.917	0.875	0.898	0.967	0.02	0.07	0.171	0.183	0.031	0.003	0.016	0.095	0.001	-0.008	0.011	-0.006	0.045	0.024	0.34	1	0.581	0.432	0.033	no
17550			0.982	0.949	0.973	0.938	1	0.01	0.083	0.055	0.06	0.005	-0.007	0.017	0.007	-0.004	-0.01	0.036	0.006	0.015	0.049	1	0.102	1	1	N/A	no
17557			0.8	0.806	0.821	0.936	0.898	0.022	-0.099	0.273	0.246	-0.009	-0.007	0.071	0.027	-0.008	0.066	0.023	0.053	0.014	0.001	0.67	0.666	1	1	1	no
17565			0.071	0.043	0.07	0.071	0	0.009	0.014	0.095	0.095	-0.002	-0.01	-0.008	0.058	-0.004	-0.002	0.033	-0.01	0.053	0.058	1	1	0.231	1	N/A	no
17568			0.216	0.2	0.102	0.138	0.159	0.008	-0.199	0.326	0.269	-0.008	0.039	0.012	0.002	0.029	0.004	-0.004	-0.003	0.005	-0.008	0.092	0.312	1	0.574	0.565	no
17573	3	50.25	0.527	0.531	0.544	0.661	0.309	0.052	0.06	0.454	0.474	-0.01	-0.01	0.027	0.083	-0.01	0.025	0.088	0.018	0.097	0.213	0.189	0.561	0.287	0.768	1	no
17585			0.929	0.949	0.9	0.875	0.947	0.004	-0.04	0.152	0.146	-0.007	-0.003	0.008	-0.007	0.007	0.023	-0.012	-0.005	0.006	0.022	1	0.102	1	0.581	1	no
17586			0.786	0.765	0.839	0.945	0.707	0.043	-0.012	0.303	0.297	-0.008	0	0.096	0.007	0.008	0.119	-0.001	0.048	0.04	0.181	1	1	0.615	1	1	no
17587			0.066	0.043	0.054	0.202	0	0.072	-0.015	0.129	0.126	-0.004	-0.007	0.069	0.053	-0.008	0.102	0.032	0.089	0.04	0.192	1	1	1	1	N/A	no
17597			0.741	0.735	0.728	0.473	0.778	0.063	-0.046	0.422	0.403	-0.01	-0.007	0.133	-0.006	-0.009	0.124	-0.007	0.121	-0.002	0.17	0.739	0.275	0.193	0.593	1	no
17614			0.954	0.979	0.973	0.918	1	0.017	0.061	0.063	0.066	0	-0.004	0.001	0.034	-0.009	0.025	0.01	0.019	0.016	0.065	1	1	1	0.299	N/A	no
17616			0.019	0.043	0.028	0.028	0.155	0.05	-0.096	0.11	0.099	0	-0.008	-0.008	0.11	-0.007	-0.007	0.059	-0.009	0.09	0.09	1	1	1	1	0.566	no
17631			0.217	0.333	0.398	0.271	0.547	0.058	0.005	0.434	0.431	0.023	0.064	-0.003	0.198	-0.002	-0.002	0.078	0.025	0.033	0.137	0.662	1	1	0.72	1	no
17632			0.104	0.131	0.049	0.037	0.081	0.011	-0.093	0.161	0.146	-0.006	0.012	0.025	-0.007	0.032	0.05	0.003	-0.008	-0.001	0.009	1	1	1	1	1	no
17634			0.963	0.979	0.955	1	0.894	0.029	0.036	0.075	0.078	-0.005	-0.008	0.029	0.026	0	0.013	0.049	0.038	0.017	0.106	1	1	1	N/A	0.414	no
17643			0.848	0.825	0.736	0.83	0.745	0.009	-0.137	0.368	0.319	-0.008	0.03	-0.007	0.025	0.014	-0.009	0.01	0.018	-0.008	0.014	1	0.575	0.31	1	0.243	no
17645			0.652	0.719	0.702	0.875	0.787	0.033	-0.066	0.394	0.366	0.001	-0.003	0.122	0.036	-0.009	0.066	0.003	0.078	0.01	0.019	0.385	1	1	0.581	0.661	no
17648	13	33.8	0.875	0.888	0.848	0.8	0.989	0.032	0.083	0.189	0.203	-0.008	-0.006	0.01	0.085	-0.003	0.017	0.076	-0.003	0.108	0.154	0.581	1	0.594	0.026	N/A	no
17649			0.98	0.933	0.962	0.868	1	0.046	-0.094	0.102	0.093	0.018	-0.004	0.078	0.009	-0.001	0.014	0.058	0.048	0.026	0.118	1	1	1	0.576	N/A	no
17657	5	55.03	0.018	0.071	0.044	0.009	0	0.02	-0.044	0.057	0.054	0.026	0.003	-0.006	0.007	-0.002	0.043	0.061	0.015	0.031	-0.002	1	1	1	N/A	N/A	no
17659			0.991	0.969	0.946	0.857	1	0.062	-0.021	0.088	0.085	0.004	0.024	0.112	-0.002	-0.003	0.063	0.021	0.036	0.041	0.124	N/A	1	1	1	N/A	no
17674			0.946	0.947	0.982	0.929	0.979	0.001	0.228	0.064	0.082	-0.011	0.01	-0.009	0.005	0.007	-0.011	0.001	0.021	-0.01	0.014	1	0.106	1	0.017	1	no
17689			0.062	0.104	0.035	0	0	0.039	0.029	0.072	0.074	0.001	0	0.055	0.049	0.028	0.102	0.093	0.026	0.023	0	1	0.406	1	N/A	N/A	no
17708			0.232	0.163	0.17	0.309	0.37	0.032	-0.043	0.382	0.361	0.006	0.004	0.006	0.036	-0.009	0.047	0.096	0.043	0.091	-0.002	0.709	1	1	0.341	0.213	no
17710			0.17	0.292	0.149	0.082	0.049	0.053	0.028	0.235	0.238	0.033	-0.008	0.026	0.058	0.049	0.13	0.172	0.012	0.04	-0.003	1	1	0.592	0.299	1	no
17718			0.356	0.333	0.406	0.283	0.117	0.046	0.154	0.342	0.4	-0.011	-0.005	0.001	0.134	-0.001	-0.007	0.117	0.022	0.182	0.07	0.378	0.485	0.568	0.086	0.483	no
17719			0.955	0.98	0.915	0.848	0.766	0.065	-0.007	0.183	0.179	0	0.004	0.055	0.138	0.029	0.091	0.181	0.012	0.072	0.013	1	1	0.309	1	1	no
17724			0.33	0.323	0.309	0.491	0.287	0.02	0.023	0.439	0.443	-0.011	-0.01	0.042	-0.007	-0.009	0.048	-0.007	0.059	-0.009	0.074	0.031	0.742	1	0.413	1	no
17731			0.277	0.204	0.237	0.241	0.011	0.055	-0.035	0.309	0.295	0.006	-0.004	-0.006	0.231	-0.006	-0.006	0.168	-0.009	0.19	0.195	0.516	0.661	1	0.713	N/A	no
17742			0.08	0.128	0.107	0.08	0.128	-0.003	-0.028	0.195	0.186	0.004	-0.005	-0.009	0.004	-0.008	0.002	-0.009	-0.006	-0.008	0.002	1	1	0.482	0.294	1	no
17769			0.845	0.819	0.709	0.786	0.83	0.01	-0.049	0.337	0.318	-0.007	0.044	0.003	-0.009	0.024	-0.006	-0.01	0.007	0.031	-0.003	1	1	1	1	1	no
17771			0.194	0.16	0.192	0.226	0.057	0.02	-0.194	0.324	0.27	-0.004	-0.008	-0.004	0.071	-0.005	0.007	0.044	-0.004	0.069	0.1	0.181	0.578	0.665	0.048	1	no
17788			0.046	0.022	0.045	0.096	0.045	0.005	0.025	0.095	0.096	-0.004	-0.011	0.009	-0.013	-0.001	0.038	-0.002	0.011	-0.01	0.009	0.092	1	1	1	1	no
17790			0.857	0.854	0.796	0.843	0.905	0.001	0.006	0.254	0.251	-0.01	0.003	-0.009	-0.001	0.002	-0.009	0.002	-0.002	0.034	0.006	0.293	0.571	1	0.599	1	no
17795			0.082	0.041	0.109	0.089	0.125	0.001	0.095	0.147	0.161	0.005	-0.007	-0.008	0	0.02	0.01	0.036	-0.009	-0.012	-0.003	1	1	0.01	1	0.509	no
17799	9	46.72	0.58	0.469	0.421	0.364	0.565	0.026	-0.002	0.494	0.485	0.014	0.04	0.082	-0.01	-0.006	0.014	0.008	-0.002	0.031	0.071	0.274	1	0.291	0.083	0.382	no
17804			0.63	0.678	0.558	0.479	0.603	0.012	0.056	0.455	0.475	-0.006	0	0.035	-0.01	0.019	0.067	0	0.001	-0.008	0.019	0.772	1	0.397	1	1	no
17819			0.009	0.01	0.028	0.054	0	0.013	-0.031	0.04	0.039	-0.01	0.001	0.024	-0.002	-0.002	0.02	0	0	0.016	0.041	N/A	N/A	1	1	N/A	no
17831			0.745	0.734	0.778	0.836	0.87	0.011	-0.104	0.363	0.323	-0.008	-0.007	0.016	0.038	-0.003	0.023	0.049	0.002	0.019	-0.005	0.719	0.02	1	1	1	no
17835			0.027	0.01	0.009	0.091	0	0.041	-0.063	0.055	0.051	-0.002	0	0.029	0.015	-0.01	0.055	0	0.061	-0.002	0.077	1	N/A	N/A	1	N/A	no
17848			0.116	0.312	0.219	0.204	0.043	0.059	-0.114	0.311	0.277	0.103	0.03	0.02	0.025	0.014	0.022	0.214	-0.007	0.115	0.102	0.544	0.333	0.264	0.431	1	no
17861			0.13	0.114	0.145	0.08	0.032	0.012	0.008	0.175	0.177	-0.01	-0.007	0.004	0.052	-0.006	-0.006	0.036	0.012	0.066	0.01	0.578	0.075	0.581	0.294	1	no
17879			0.991	0.924	0.936	0.934	1	0.018	0.134	0.07	0.08	0.046	0.031	0.036	-0.002	-0.011	-0.01	0.062	-0.01	0.046	0.052	N/A	0.218	0.184	1	N/A	no
17886			0.573	0.564	0.655	0.611	0.739	0.009	0.198	0.374	0.459	-0.01	0.004	-0.009	0.049	0.006	-0.009	0.054	-0.009	0.005	0.023	1	0.558	0.145	0	0.464	no
17892			0.587	0.58	0.646	0.789	0.598	0.022	-0.034	0.468	0.449	-0.01	-0.003	0.081	-0.012	-0.001	0.088	-0.011	0.039	-0.007	0.072	0.764	0.362	1	0.658	0.514	no
17910	4	43.09	0.134	0.184	0.14	0.348	0.245	0.041	-0.023	0.331	0.319	0.001	-0.009	0.11	0.03	-0.002	0.058	0.002	0.103	0.026	0.015	1	0.328	1	1	1	no
17934			0.981	0.969	0.98	1	0.87	0.058	0.141	0.063	0.073	-0.006	-0.01	0.009	0.081	-0.008	0.023	0.053	0.011	0.075	0.127	1	1	1	N/A	0.147	no
17945			0.893	0.847	0.902	0.782	0.936	0.023	-0.099	0.242	0.218	0.001	-0.009	0.037	0.003	0.005	0.006	0.031	0.045	-0.003	0.083	1	0.576	0.419	0.424	1	no
17957			0.144	0.021	0.085	0.01	0.085	0.034	0.339	0.083	0.124	0.082	0.005	0.108	0.003	0.026	-0.006	0.027	0.047	-0.015	0.049	0.054	1	0.033	N/A	0.024	no
17982	26	33.87	0.027	0.02	0.061	0.143	0	0.054	0.056	0.086	0.09	-0.009	0.006	0.074	0.015	0.012	0.082	0.01	0.026	0.048	0.123	1	1	1	0.293	N/A	no
18001			0.125	0.12	0.111	0.286	0.234	0.036	-0.111	0.312	0.279	-0.009	-0.007	0.069	0.032	-0.009	0.072	0.034	0.084	0.044	-0.002	0.581	1	1	0.511	1	no
18014			0.018	0.053	0.037	0.019	0.074	0.005	0.062	0.072	0.076	0.01	-0.002	-0.009	0.026	-0.007	0.008	-0.008	-0.003	0.002	0.025	1	1	1	1	0.214	no
18030			0.946	0.958	0.947	1	0.883	0.025	0.006	0.097	0.098	-0.008	-0.009	0.046	0.016	-0.008	0.036	0.028	0.044	0.017	0.118	1	1	1	N/A	0.483	no
18049			0.216	0.167	0.207	0.282	0.453	0.049	0.063	0.348	0.369	-0.004	-0.01	0.002	0.111	-0.007	0.025	0.164	0.005	0.119	0.051	1	0.299	1	0.739	0.54	no
18056			0.185	0.181	0.188	0.245	0.021	0.039	-0.125	0.299	0.263	-0.009	-0.008	0.002	0.121	-0.008	0.004	0.123	0.002	0.123	0.18	1	0.319	0.18	0.48	1	no
18066			0.75	0.865	0.69	0.731	0.689	0.015	0.107	0.334	0.372	0.031	-0.002	-0.009	-0.003	0.074	0.044	0.075	-0.006	-0.013	-0.007	0.291	0.576	0.183	0.733	0.081	no
18077			0.875	0.811	0.825	0.918	1	0.043	0.104	0.175	0.193	0.005	0	0	0.107	-0.011	0.039	0.183	0.028	0.153	0.066	1	0.637	0.346	0.299	N/A	no
18078			0.911	0.724	0.833	0.911	0.856	0.036	0.008	0.251	0.25	0.104	0.018	-0.009	0.006	0.024	0.103	0.039	0.018	-0.007	0.005	1	0.47	1	0.356	0.57	no
18103			0.777	0.74	0.719	0.616	0.532	0.035	-0.028	0.442	0.421	-0.006	-0.001	0.05	0.118	-0.008	0.025	0.081	0.015	0.065	0.006	0.435	0.473	0.746	0.777	0.082	no
18104			0.125	0.102	0.219	0.205	0.053	0.031	-0.104	0.261	0.234	-0.006	0.023	0.015	0.022	0.041	0.031	0.007	-0.007	0.098	0.085	0.581	1	0.264	1	1	no
18105			0.857	0.802	0.84	0.764	0.793	-0.001	0.059	0.289	0.304	0.001	-0.01	0.019	0.004	-0.007	-0.006	-0.012	0.008	-0.005	-0.008	1	1	0.09	1	0.368	no
18106			0.929	0.98	0.947	1	1	0.024	0.081	0.051	0.054	0.019	-0.007	0.062	0.053	0.003	0.012	0.008	0.04	0.032	0	1	1	0.129	N/A	N/A	no
18107			0.571	0.592	0.554	0.446	0.457	0.009	-0.027	0.508	0.492	-0.008	-0.008	0.022	0.016	-0.005	0.033	0.026	0.014	0.009	-0.011	1	0.252	0.293	0.786	0.388	no
18121			0.583	0.594	0.519	0.473	0.891	0.094	0.052	0.41	0.432	-0.011	-0.001	0.016	0.204	0	0.019	0.196	-0.005	0.271	0.319	1	0.235	0.783	0.591	0.069	no
18125	7	73.34	0.546	0.5	0.593	0.5	0.404	0.01	-0.03	0.511	0.492	-0.004	-0.004	-0.005	0.03	0.009	-0.01	0.008	0.008	0.059	0.007	0.408	0.386	0.778	0.589	0.543	no
18137			0.125	0.106	0.114	0.08	0	0.02	0.034	0.148	0.152	-0.008	-0.009	0.003	0.109	-0.011	-0.006	0.096	-0.003	0.094	0.066	0.581	0.414	0.136	1	N/A	no
18147			0.027	0.085	0.053	0.009	0.311	0.157	0.015	0.15	0.151	0.021	0	0.001	0.259	-0.002	0.056	0.14	0.023	0.207	0.306	1	0.277	1	N/A	1	yes
18168			0.812	0.885	0.868	0.809	0.946	0.016	0.019	0.226	0.23	0.01	0.003	-0.009	0.067	-0.008	0.012	0.011	0.005	0.024	0.07	1	0.475	0.577	1	0.108	no
18171			0.151	0.233	0.272	0.425	0	0.124	0.054	0.288	0.3	0.011	0.033	0.159	0.13	-0.007	0.069	0.226	0.041	0.24	0.397	0.32	1	0.737	0.784	N/A	yes
18174			1	1	1	1	0.939	0.055	-0.055	0.024	0.023	0	0	0	0.062	0	0	0.057	0	0.063	0.058	N/A	N/A	N/A	N/A	1	yes
18178	1	33.72	0.054	0.042	0.009	0.045	0	0.01	-0.038	0.059	0.057	-0.008	0.025	-0.008	0.041	0.014	-0.009	0.031	0.016	-0.002	0.032	1	1	N/A	1	N/A	no
18179			0.759	0.684	0.684	0.682	0.755	-0.002	0.005	0.407	0.407	0.004	0.006	0.006	-0.009	-0.01	-0.011	0.001	-0.009	0.003	0.003	0.484	0.188	0.769	0.762	0.705	no
18186			0.848	0.792	0.812	0.68	0.585	0.052	-0.046	0.382	0.363	0.001	-0.004	0.068	0.153	-0.008	0.022	0.085	0.038	0.11	0.01	1	0.395	0.667	0.744	0.763	no
18193			0.991	0.98	0.974	0.848	1	0.087	-0.025	0.076	0.073	-0.005	0	0.122	-0.002	-0.009	0.091	0.01	0.085	0.015	0.133	N/A	1	1	1	N/A	no
18200	13	39.79	0.125	0.125	0.134	0.13	0.182	-0.006	0.076	0.226	0.239	-0.011	-0.011	-0.011	0.001	-0.01	-0.009	0.003	-0.01	-0.002	0	0.028	1	0.237	1	1	no
18201	18	0	0.63	0.684	0.537	0.295	0.315	0.117	-0.202	0.545	0.449	-0.001	0.011	0.196	0.173	0.038	0.257	0.233	0.108	0.089	-0.008	0.244	0.018	0.027	1	0.493	yes
18207			0.634	0.52	0.571	0.473	0.809	0.057	-0.096	0.501	0.452	0.018	0	0.043	0.064	-0.004	-0.004	0.162	0.011	0.113	0.207	0.248	0.26	1	1	1	no
18208	8	0	0.113	0.181	0.191	0.398	0.279	0.061	-0.04	0.354	0.338	0.007	0.014	0.185	0.077	-0.01	0.098	0.016	0.091	0.013	0.022	0.504	0.148	0.666	0.569	0.459	no
18209			0.645	0.724	0.627	0.884	0.574	0.059	0.114	0.363	0.404	0.002	-0.01	0.138	0	0.01	0.069	0.037	0.156	-0.004	0.216	0.078	0.027	0.404	1	0.55	no
18212			0.259	0.281	0.223	0.583	0.074	0.152	0.075	0.332	0.352	-0.008	-0.007	0.187	0.103	-0.002	0.161	0.128	0.23	0.07	0.438	1	0.295	0.018	0.403	1	yes
18224			0.806	0.663	0.786	0.627	0.783	0.024	0.078	0.356	0.381	0.041	-0.009	0.066	-0.009	0.027	-0.008	0.024	0.049	-0.011	0.046	1	0.74	0.246	0.404	1	no
18229			1	0.94	0.961	0.896	0.944	0.02	0.188	0.079	0.096	0.059	0.032	0.095	0.048	-0.006	0	-0.013	0.019	-0.01	0.002	N/A	1	1	0.079	0.11	no
18230			0.056	0.1	0.065	0.036	0.081	0	-0.067	0.135	0.125	0.004	-0.008	-0.005	-0.005	-0.002	0.024	-0.009	0	-0.008	0.009	1	1	1	1	1	no
18231			0.877	0.819	0.915	0.927	0.793	0.019	0.047	0.219	0.226	0.002	-0.004	0.004	0.015	0.029	0.043	-0.009	-0.009	0.05	0.066	0.155	0.626	0.309	1	0.659	no
18233			0.295	0.214	0.333	0.062	0.362	0.069	-0.008	0.363	0.355	0.007	-0.006	0.161	0.001	0.025	0.087	0.042	0.199	-0.008	0.239	1	1	0.766	1	0.751	no
18247			1	1	1	1	0.942	0.042	0.792	0.005	0.022	0	0	0	0.042	0	0	0.037	0	0.048	0.047	N/A	N/A	N/A	N/A	0.002	yes
18265			0.991	0.93	0.962	0.972	0.978	0.006	-0.036	0.067	0.064	0.044	0.01	0.001	-0.004	0	0.01	0.015	-0.008	-0.006	-0.01	N/A	1	1	1	1	no
18272			0.889	0.98	0.955	0.941	0.978	0.016	0.17	0.08	0.095	0.052	0.02	0.005	0.047	0	0.007	-0.011	-0.009	-0.002	0.004	0.11	1	1	0.144	1	no
18281			0.875	0.802	0.784	0.714	0.787	0.013	-0.274	0.415	0.323	0.011	0.021	0.069	0.019	-0.007	0.014	-0.009	0.006	-0.008	0.007	1	0.177	0.092	0.005	0.164	no
18283			0.155	0.061	0.134	0.241	0.33	0.057	0.04	0.277	0.283	0.034	-0.008	0.014	0.073	0.019	0.105	0.2	0.027	0.096	0.009	1	1	0.237	0.266	0.74	no
18285	2	72.57	0.125	0.153	0.161	0.321	0	0.088	-0.029	0.246	0.237	-0.006	-0.002	0.097	0.109	-0.008	0.065	0.142	0.06	0.143	0.296	0.581	1	0.326	0.539	N/A	no
18293			0.196	0.184	0.167	0.205	0.064	0.014	-0.1	0.298	0.268	-0.008	-0.006	-0.008	0.063	-0.007	-0.007	0.055	-0.003	0.04	0.072	1	0.328	1	0.426	1	no
18296			0.462	0.522	0.361	0.345	0.267	0.033	-0.412	0.658	0.46	0.003	0.014	0.022	0.07	0.047	0.059	0.123	-0.006	0.012	0.008	0.161	0	0.137	0.001	0.236	no
18304			0	0	0	0	0.053	0.046	-0.047	0.021	0.02	0	0	0	0.049	0	0	0.044	0	0.049	0.049	N/A	N/A	N/A	N/A	1	yes
18346			0.777	0.656	0.798	0.616	0.649	0.025	-0.043	0.427	0.41	0.024	-0.007	0.052	0.031	0.04	-0.007	-0.012	0.071	0.047	-0.006	0.714	0.009	0.429	0.094	0.346	no
18356			0.019	0.042	0.058	0	0.366	0.241	-0.237	0.176	0.138	0	0.01	0.009	0.349	-0.009	0.035	0.286	0.047	0.258	0.397	1	1	0.141	N/A	0.005	yes
18380			0.13	0.044	0.098	0.087	0.083	0.002	-0.099	0.177	0.16	0.034	-0.004	0.001	0.002	0.011	0.005	0.002	-0.009	-0.009	-0.01	0.578	1	1	1	1	no
18382			0.981	0.952	0.939	0.991	1	0.015	-0.038	0.055	0.052	0.003	0.014	-0.006	0.007	-0.009	0.018	0.039	0.031	0.049	-0.002	1	1	1	N/A	N/A	no
18400			0.464	0.296	0.391	0.393	0.074	0.088	-0.059	0.427	0.401	0.049	0.003	0.002	0.306	0.011	0.011	0.14	-0.008	0.232	0.233	1	0.731	0.259	0.417	1	no
18404			0.545	0.622	0.553	0.438	0.457	0.013	-0.026	0.507	0.49	0.003	-0.008	0.014	0.006	0.001	0.057	0.044	0.018	0.009	-0.009	1	1	0.594	1	1	no
18412			0.85	0.965	0.927	0.882	1	0.039	0.059	0.127	0.133	0.062	0.019	-0.006	0.133	0.002	0.036	0.025	0.002	0.055	0.103	0.284	1	0.239	1	N/A	no
18413			0.902	0.929	0.955	0.882	1	0.023	0.03	0.119	0.121	-0.004	0.012	-0.007	0.083	-0.004	0.003	0.061	0.026	0.028	0.101	1	1	0.089	0.552	N/A	no
18421			0.973	0.99	0.991	1	0.9	0.048	-0.067	0.058	0.054	-0.002	0	0.018	0.038	-0.01	0.001	0.068	0	0.076	0.103	1	N/A	N/A	N/A	1	no
18442			0.821	0.888	0.839	0.973	0.83	0.027	0.036	0.212	0.219	0.007	-0.007	0.11	-0.01	-0.001	0.046	0.002	0.093	-0.01	0.106	0.674	0.092	1	1	0.598	no
18448			0.282	0.287	0.309	0.473	0.33	0.019	0.06	0.416	0.436	-0.01	-0.008	0.066	-0.005	-0.01	0.061	-0.007	0.046	-0.01	0.032	0.739	1	0.341	0.793	1	no
18452			0.37	0.293	0.345	0.418	0.078	0.066	0.091	0.363	0.393	0.003	-0.009	-0.006	0.203	-0.005	0.022	0.133	0.001	0.177	0.25	0.772	1	0.383	0.179	1	no
18462			0.946	0.939	0.921	0.991	0.777	0.073	0.007	0.145	0.145	-0.009	-0.003	0.024	0.11	-0.007	0.033	0.093	0.049	0.072	0.207	1	1	1	N/A	0.672	no
18479			0.716	0.725	0.735	0.604	0.737	0.004	0.142	0.358	0.412	-0.012	-0.012	0.017	-0.014	-0.012	0.022	-0.014	0.028	-0.015	0.026	0.079	0.692	0.082	1	0.083	no
18487			1	0.98	1	0.857	1	0.111	0.116	0.051	0.057	0.013	0	0.134	0	0.013	0.082	0.01	0.135	0	0.123	N/A	1	N/A	0.293	N/A	yes
18492			0.92	0.878	0.921	0.929	0.947	-0.002	0.067	0.14	0.148	0	-0.01	-0.008	-0.003	-0.001	0.005	0.019	-0.01	-0.007	-0.007	1	0.535	0.028	1	1	no
18502			0.946	0.949	0.939	0.991	1	0.014	-0.047	0.07	0.066	-0.009	-0.008	0.024	0.041	-0.008	0.022	0.041	0.031	0.048	-0.002	1	1	1	N/A	N/A	no
18503			0.306	0.457	0.277	0.42	0.287	0.02	-0.023	0.46	0.444	0.039	-0.007	0.019	-0.009	0.06	-0.007	0.051	0.035	-0.009	0.028	1	0.771	1	1	0.727	no
18512			0.875	0.837	0.921	0.92	0.989	0.025	0.153	0.136	0.161	-0.007	0.002	0.001	0.082	0.022	0.021	0.122	-0.008	0.041	0.043	0.185	0.013	1	1	N/A	no
18533			0.446	0.458	0.394	0.661	0.359	0.048	-0.018	0.487	0.475	-0.01	-0.004	0.081	0.006	-0.003	0.072	0.01	0.125	-0.008	0.16	1	0.573	0.573	0.233	0.75	no
18544	32	31.33	0.839	0.924	0.886	0.759	1	0.064	0.021	0.194	0.196	0.024	0	0.011	0.142	-0.002	0.084	0.068	0.045	0.096	0.218	1	1	0.537	0.713	N/A	no
18557			0.982	0.99	0.982	0.839	1	0.1	0.16	0.061	0.072	-0.008	-0.009	0.109	0.007	-0.008	0.119	0	0.11	0.007	0.14	1	N/A	1	0.13	N/A	no
18559			0.598	0.571	0.582	0.589	0.862	0.051	0.027	0.43	0.436	-0.009	-0.01	-0.009	0.148	-0.009	-0.008	0.179	-0.009	0.165	0.159	0.101	0.77	0.789	0.582	1	no
18565			0.098	0.181	0.175	0.062	0.128	0.014	0.051	0.211	0.221	0.019	0.016	-0.001	-0.005	-0.01	0.055	-0.001	0.05	-0.001	0.014	1	0.626	0.67	0.181	0.552	no
18570			0.936	0.841	0.906	0.735	0.698	0.067	0.005	0.277	0.274	0.037	-0.003	0.133	0.177	0.008	0.022	0.046	0.086	0.123	-0.008	1	1	0.373	0.716	0.721	no
18575	6	38.2	0.857	0.883	0.904	0.902	0.564	0.125	0.046	0.249	0.259	-0.006	0.001	0.001	0.185	-0.008	-0.007	0.217	-0.009	0.258	0.255	1	1	0.413	1	0.241	yes
18577			0.58	0.635	0.596	0.616	0.543	-0.005	0	0.489	0.48	-0.001	-0.009	-0.006	-0.006	-0.007	-0.009	0.009	-0.01	-0.005	0.001	0.172	0.215	0.053	0.396	0.771	no
18582	16	26.12	0.113	0.076	0.109	0.077	0.295	0.057	0.02	0.215	0.219	-0.002	-0.009	-0.002	0.09	-0.003	-0.01	0.138	-0.002	0.096	0.142	0.504	1	1	1	0.468	no
18591			0.13	0.065	0.08	0.259	0.435	0.133	0.012	0.275	0.274	0.013	0.004	0.043	0.204	-0.011	0.114	0.301	0.098	0.287	0.058	0.578	0.159	0.294	0.483	0.382	yes
18593			0.915	0.854	0.866	0.809	0.887	0.002	0.184	0.184	0.229	0.007	0.002	0.037	-0.011	-0.011	-0.003	-0.011	0.002	-0.013	0.01	0.309	0.241	0.237	1	0.003	no
18620			0.229	0.207	0.192	0.03	0.205	0.038	0.008	0.274	0.275	-0.012	-0.006	0.155	-0.009	-0.011	0.138	-0.012	0.116	-0.009	0.134	0.688	0.33	0.665	1	0.661	no
18629	14	105.24	0.235	0.116	0.232	0.23	0.179	0.003	0.237	0.247	0.314	0.034	-0.013	-0.012	-0.004	0.03	0.031	0.002	-0.012	-0.005	-0.005	0.114	0.079	0.005	0.254	1	no
18639			0.125	0.094	0.062	0.116	0.383	0.109	-0.029	0.247	0.237	-0.006	0.013	-0.009	0.158	-0.002	-0.006	0.2	0.01	0.262	0.171	0.185	1	1	1	0.76	yes
18656	27	36.62	0.075	0.053	0.055	0.077	0.054	-0.008	0.007	0.119	0.118	-0.005	-0.007	-0.009	-0.006	-0.011	-0.005	-0.01	-0.006	-0.012	-0.006	1	1	0.134	1	1	no
18667	5	11.96	0.455	0.429	0.518	0.564	0.628	0.015	-0.004	0.497	0.489	-0.008	-0.002	0.015	0.049	0.006	0.027	0.067	-0.005	0.014	-0.001	0.794	0.77	0.426	0.584	1	no
18702			0.188	0.184	0.263	0.268	0.074	0.027	0.013	0.303	0.304	-0.01	0.007	0.009	0.044	0.008	0.01	0.041	-0.009	0.106	0.111	1	0.648	1	1	1	no
18718			0.882	0.894	0.851	0.836	0.933	0.002	0.109	0.19	0.21	-0.01	-0.005	-0.003	0.005	-0.002	0.001	-0.002	-0.01	0.024	0.032	0.552	0.414	1	0.025	1	no
18722			0.3	0.239	0.202	0.255	0.234	-0.005	0.229	0.291	0.369	-0.004	0.014	-0.008	0	-0.009	-0.014	-0.011	-0.005	-0.008	-0.011	0.056	0.094	0.183	0.002	0.412	no
18741			0.096	0.071	0.1	0.109	0.138	-0.004	0.059	0.176	0.184	-0.007	-0.009	-0.01	0	-0.006	-0.004	0.014	-0.01	-0.003	-0.007	1	0.205	0.425	0.106	0.574	no
18745			0.009	0.071	0.019	0	0	0.034	-0.046	0.04	0.038	0.046	-0.005	-0.001	-0.002	0.023	0.069	0.062	0.01	0.007	0	N/A	1	1	N/A	N/A	no
18765			0.036	0.053	0.116	0.109	0.032	0.017	-0.089	0.138	0.126	-0.006	0.037	0.032	-0.009	0.016	0.011	-0.005	-0.008	0.04	0.034	1	1	1	1	1	no
18825			0.209	0.208	0.241	0.2	0.011	0.045	-0.071	0.296	0.274	-0.009	-0.005	-0.009	0.165	-0.006	-0.009	0.173	-0.004	0.196	0.156	1	0.661	0.484	1	N/A	no
18830	26	14.18	0.375	0.265	0.456	0.564	0.553	0.052	-0.088	0.511	0.468	0.017	0.006	0.061	0.053	0.068	0.159	0.149	0.016	0.011	-0.009	1	0.716	0.016	0.584	1	no
18846			0.875	0.854	0.812	0.866	0.787	0.001	-0.048	0.282	0.268	-0.006	0.007	-0.008	0.018	-0.002	-0.009	0.005	0.002	-0.008	0.011	0.581	0.571	0.667	1	0.404	no
18847			0.938	0.979	0.974	0.973	1	0.009	-0.035	0.055	0.052	0.012	0.007	0.006	0.049	-0.009	-0.009	0.01	-0.009	0.015	0.015	1	1	1	1	N/A	no
18864			0.411	0.408	0.412	0.555	0.521	0.012	-0.114	0.55	0.489	-0.008	-0.008	0.033	0.016	-0.009	0.033	0.016	0.032	0.015	-0.007	0.269	0.568	0.424	0.786	0.389	no
18873			0.818	0.833	0.795	0.92	0.915	0.017	0.034	0.237	0.241	-0.01	-0.009	0.034	0.028	-0.005	0.027	0.021	0.053	0.045	-0.009	0.06	0.323	0.68	1	1	no
18877			0.791	0.784	0.816	0.782	0.587	0.037	-0.296	0.469	0.359	-0.008	-0.005	-0.007	0.089	-0.006	-0.008	0.079	-0.004	0.113	0.08	0.095	0.657	0.328	0.051	0.001	no
18878			0.625	0.571	0.535	0.464	0.681	0.018	0.044	0.461	0.478	-0.004	0.007	0.042	-0.004	-0.007	0.013	0.015	0.001	0.034	0.082	0.57	0.77	1	0.589	0.501	no
18879			0.509	0.469	0.598	0.391	0.424	0.018	-0.006	0.496	0.489	-0.007	0.008	0.02	0.006	0.022	0.002	-0.007	0.074	0.05	-0.007	0.284	0.251	0.586	1	0.554	no
18887			0.991	0.949	0.947	0.857	1	0.055	0.055	0.088	0.092	0.022	0.023	0.111	-0.002	-0.009	0.036	0.041	0.036	0.039	0.123	N/A	1	1	0.293	N/A	no
18895			0.991	0.947	0.973	0.946	0.989	0.007	-0.035	0.061	0.059	0.025	0.001	0.024	-0.01	-0.001	-0.009	0.019	0	-0.003	0.019	N/A	1	1	1	N/A	no
18913			0.848	0.765	0.781	0.786	1	0.053	-0.084	0.284	0.259	0.013	0.006	0.005	0.132	-0.008	-0.007	0.224	-0.008	0.197	0.194	0.594	0.257	1	0.424	N/A	no
18922			0.845	0.878	0.802	0.875	1	0.039	-0.102	0.226	0.203	-0.005	-0.001	-0.005	0.137	0.013	-0.009	0.112	0.012	0.183	0.107	1	1	0.182	1	N/A	no
18954			0.839	0.908	0.92	0.982	0.787	0.048	-0.005	0.192	0.191	0.012	0.023	0.111	-0.001	-0.009	0.043	0.044	0.033	0.06	0.172	0.326	0.332	1	1	0.404	no
18955			0.491	0.531	0.491	0.393	0.13	0.088	0.04	0.428	0.44	-0.007	-0.009	0.01	0.249	-0.006	0.028	0.297	0.01	0.249	0.15	0.43	0.778	1	0.574	0.561	no
18966			0.345	0.229	0.222	0.336	0.181	0.016	0.201	0.307	0.379	0.021	0.025	-0.01	0.056	-0.013	0.017	-0.005	0.021	-0.008	0.05	0.145	0.228	0.002	0.762	0.626	no
18976			0.58	0.596	0.632	0.609	0.596	-0.008	0.02	0.477	0.478	-0.009	-0.004	-0.009	-0.011	-0.005	-0.009	-0.01	-0.008	-0.007	-0.011	0.1	0.038	0.404	0.399	0.543	no
19003			0.116	0.148	0.139	0.054	0.255	0.033	0.112	0.213	0.236	-0.007	-0.008	0.014	0.053	-0.01	0.039	0.024	0.032	0.032	0.141	0.14	1	1	0.131	0.455	no
19026			0.188	0.177	0.182	0.116	0.011	0.036	-0.059	0.24	0.224	-0.008	-0.009	0.011	0.144	-0.009	0.006	0.142	0.008	0.138	0.075	0.667	0.319	1	0.544	N/A	no
19027			0.027	0.01	0.073	0.045	0.011	0.012	-0.043	0.066	0.063	-0.002	0.014	-0.004	-0.003	0.037	0.012	-0.011	-0.001	0.036	0.011	1	N/A	1	1	N/A	no
19046	11	55.45	0.402	0.396	0.342	0.339	0.163	0.029	-0.042	0.448	0.426	-0.009	-0.001	0.001	0.12	-0.003	-0.001	0.116	-0.009	0.069	0.069	0.781	0.545	0.554	0.233	0.324	no
19049			0.071	0.163	0.08	0.17	0.138	0.011	-0.043	0.225	0.215	0.032	-0.008	0.037	0.015	0.023	-0.009	-0.008	0.028	0.008	-0.006	1	1	1	1	1	no
19054			0.036	0.041	0.026	0.125	0.043	0.023	0.073	0.094	0.1	-0.009	-0.007	0.043	-0.009	-0.006	0.034	-0.01	0.058	-0.005	0.031	1	1	1	0.185	1	no
19076			0.028	0.032	0.036	0.027	0.13	0.03	0.011	0.093	0.093	-0.013	-0.008	-0.009	0.065	-0.012	-0.013	0.053	-0.008	0.05	0.066	1	0.032	1	1	1	no
19091			0.018	0.031	0.104	0.17	0.054	0.047	0.045	0.129	0.133	-0.006	0.053	0.117	0.01	0.031	0.089	-0.003	0.008	0.006	0.052	1	1	0.439	0.643	1	no
19099			0.106	0.095	0.12	0.16	0.09	-0.002	-0.087	0.221	0.201	-0.01	-0.009	0.004	-0.009	-0.008	0.009	-0.011	-0.002	-0.007	0.012	1	1	0.527	0.326	1	no
19108			0.929	0.908	0.904	0.875	1	0.02	-0.049	0.147	0.139	-0.006	-0.005	0.008	0.058	-0.01	-0.003	0.081	-0.005	0.079	0.109	1	1	0.413	0.581	N/A	no
19123			0.634	0.635	0.589	0.732	0.564	0.009	0.005	0.465	0.459	-0.01	-0.006	0.013	0	-0.005	0.013	0.002	0.036	-0.009	0.053	0.156	0.537	0.412	0.734	0.374	no
19145			0.073	0.15	0.122	0.033	0	0.038	0.346	0.089	0.134	0.017	0	0.006	0.06	-0.014	0.069	0.14	0.039	0.1	0.021	1	0.026	0.001	1	N/A	no
19156			0	0.117	0.053	0.009	0.011	0.055	-0.084	0.076	0.069	0.118	0.044	0	0.002	0.019	0.093	0.082	0.023	0.018	-0.01	N/A	1	1	N/A	N/A	no
19166			0.179	0.194	0.123	0.107	0.287	0.025	-0.126	0.325	0.284	-0.007	0.004	0.012	0.025	0.011	0.021	0.016	-0.007	0.074	0.092	0.674	0.174	0.583	0.482	0.29	no
19169			0.054	0.031	0.018	0.018	0.277	0.151	0.147	0.108	0.126	-0.003	0.01	0.01	0.163	-0.006	-0.006	0.198	-0.009	0.24	0.24	1	1	1	1	0.08	yes
19171			0.036	0.041	0.123	0.062	0.053	0.013	-0.078	0.126	0.116	-0.009	0.043	-0.001	-0.006	0.034	-0.004	-0.008	0.014	0.02	-0.009	1	1	0.583	1	1	no
19179			0.938	0.929	0.833	0.83	0.883	0.017	-0.075	0.221	0.203	-0.008	0.044	0.047	0.01	0.033	0.035	0.003	-0.008	0.001	0.002	1	1	1	1	1	no
19184			0.071	0.051	0.107	0.241	0.457	0.167	-0.115	0.289	0.257	-0.006	0	0.096	0.327	0.012	0.123	0.355	0.053	0.265	0.091	1	1	1	0.484	0.383	yes
19187			0.118	0.131	0.03	0.047	0.05	0.021	-0.096	0.15	0.136	-0.009	0.046	0.024	0.018	0.061	0.035	0.028	-0.006	-0.006	-0.011	1	1	1	1	1	no
19205			0.545	0.552	0.554	0.777	0.84	0.078	-0.069	0.454	0.42	-0.008	-0.008	0.106	0.175	-0.009	0.1	0.171	0.098	0.166	0.002	0.279	0.399	0.599	0.435	1	no
19214			0.902	0.894	0.833	0.83	0.638	0.062	-0.002	0.285	0.278	-0.01	0.01	0.012	0.177	0.005	0.007	0.159	-0.01	0.087	0.084	0.419	1	0.166	0.643	0.224	no
19224			0.055	0.056	0.071	0.091	0.087	-0.006	0.045	0.128	0.133	-0.01	-0.008	0.001	-0.003	-0.009	0	-0.005	-0.007	-0.01	-0.01	1	1	0.235	1	0.282	no
19255			0.104	0.133	0.155	0.038	0.233	0.036	-0.144	0.258	0.222	-0.005	0.003	0.024	0.052	-0.008	0.051	0.025	0.067	0.012	0.152	1	1	1	1	0.086	no
19269			0.786	0.827	0.786	0.812	0.968	0.028	0.076	0.248	0.265	-0.006	-0.01	-0.008	0.126	-0.004	-0.009	0.092	-0.007	0.128	0.102	0.1	0.616	1	1	1	no
19276			0.955	0.939	0.947	1	0.968	0.007	-0.043	0.076	0.072	-0.006	-0.008	0.036	-0.007	-0.008	0.057	0	0.044	-0.004	0.026	1	1	1	N/A	1	no
19306			0.764	0.771	0.798	0.773	0.777	-0.007	-0.147	0.4	0.347	-0.008	-0.004	-0.007	-0.008	-0.007	-0.009	-0.01	-0.006	-0.007	-0.008	0.256	1	0.429	0.257	0.415	no
19308			0.157	0.071	0.182	0.062	0.021	0.041	-0.019	0.176	0.171	0.025	-0.007	0.036	0.093	0.044	-0.008	0.018	0.057	0.118	0.011	0.599	1	0.671	1	1	no
19319			0.473	0.479	0.473	0.482	0.383	-0.003	0.044	0.48	0.494	-0.01	-0.01	-0.009	0.006	-0.01	-0.009	0.009	-0.01	0.006	0.01	0.431	0.389	0.189	1	1	no
19355			0.196	0.138	0.136	0.054	0.021	0.041	0.039	0.181	0.187	0.002	0.003	0.081	0.13	-0.011	0.033	0.079	0.03	0.073	0.005	1	1	0.244	1	1	no
19377			0.098	0.051	0.035	0.04	0.033	0.006	0.02	0.096	0.097	0.006	0.022	0.016	0.022	-0.006	-0.008	-0.007	-0.009	-0.01	-0.01	0.419	1	1	1	1	no
19398			0.922	0.826	0.89	0.877	0.872	0.001	0.018	0.211	0.213	0.031	-0.006	0.001	0.001	0.006	0.001	-0.003	-0.009	-0.01	-0.01	0.257	1	0.46	1	0.519	no
19406			0.911	0.888	0.929	0.927	0.904	-0.006	0.006	0.16	0.161	-0.007	-0.006	-0.007	-0.01	0	-0.001	-0.01	-0.008	-0.006	-0.007	1	0.467	1	1	0.344	no
19426			0.455	0.444	0.481	0.429	0.211	0.034	0.199	0.382	0.462	-0.012	-0.011	-0.011	0.111	-0.008	-0.011	0.107	-0.006	0.137	0.09	0	0.368	0.409	0.055	0.376	no
19431	18	0	0.098	0.052	0.098	0.143	0.021	0.018	-0.009	0.151	0.148	0.003	-0.01	0	0.037	0.006	0.036	0.003	0.002	0.04	0.081	0.072	1	1	0.58	1	no
19438			0.777	0.896	0.777	0.791	0.989	0.052	0.114	0.221	0.246	0.04	-0.009	-0.01	0.177	0.04	0.028	0.066	-0.01	0.177	0.163	1	0.406	1	0.041	N/A	no
19445			0.804	0.812	0.812	0.786	0.617	0.027	0.003	0.348	0.347	-0.01	-0.009	-0.008	0.072	-0.01	-0.006	0.08	-0.006	0.082	0.058	0.418	1	1	0.424	0.54	no
19449			0.393	0.406	0.339	0.321	0.436	0	0.014	0.461	0.467	-0.009	-0.002	0.003	-0.006	-0.001	0.005	-0.01	-0.008	0.009	0.017	0.174	0.554	1	1	0.241	no
19450			0.961	0.946	0.929	0.972	0.974	-0.001	-0.043	0.087	0.083	-0.007	0.001	-0.007	-0.008	-0.008	-0.001	-0.001	0.011	0.011	-0.011	1	1	1	1	1	no
19453			0.78	0.808	0.824	0.824	0.81	-0.009	0.099	0.281	0.308	-0.01	-0.004	-0.005	-0.008	-0.012	-0.014	-0.014	-0.011	-0.01	-0.012	1	0.118	0.653	0.042	1	no
19454			0.038	0.011	0.051	0.02	0.011	0.002	-0.027	0.052	0.05	0.005	-0.007	-0.004	0.004	0.017	-0.008	-0.011	0.004	0.015	-0.008	1	N/A	1	1	N/A	no
19460			0.125	0.266	0.158	0.232	0	0.066	-0.162	0.288	0.246	0.055	-0.003	0.031	0.109	0.027	-0.005	0.259	0.01	0.139	0.211	0.581	0.467	0.328	0.256	N/A	no
19476			0.926	0.958	0.898	0.818	0.989	0.046	-0.03	0.149	0.144	0	-0.004	0.042	0.037	0.017	0.082	0.008	0.017	0.063	0.138	1	1	1	1	N/A	no
19490			0.946	0.948	0.904	0.864	0.968	0.016	0.016	0.133	0.134	-0.011	0.005	0.031	-0.004	0.004	0.029	-0.008	-0.001	0.024	0.056	1	0.104	1	1	1	no
19499	10	79.26	0.027	0.102	0.027	0.098	0.096	0.015	-0.025	0.132	0.128	0.038	-0.009	0.035	0.034	0.037	-0.01	-0.011	0.034	0.033	-0.009	1	0.399	1	1	1	no
19520			0.818	0.765	0.866	0.857	0.578	0.065	0.066	0.305	0.324	-0.002	-0.001	-0.003	0.122	0.023	0.017	0.066	-0.009	0.185	0.172	0.671	0.42	0.237	1	0.551	no
19523			0.444	0.25	0.388	0.33	0.686	0.093	0.208	0.355	0.443	0.067	-0.007	0.015	0.099	0.03	0.003	0.312	-0.004	0.153	0.216	0.016	0.113	0.133	0.752	0.722	no
19526			0.152	0.214	0.228	0.164	0	0.049	-0.05	0.257	0.244	0.003	0.011	-0.008	0.133	-0.009	-0.002	0.202	0.005	0.206	0.146	1	0.668	0.257	1	N/A	no
19560	23	52.32	0.955	0.948	0.912	0.955	1	0.011	0.027	0.084	0.086	-0.011	0.007	-0.009	0.032	-0.001	-0.011	0.038	0.006	0.072	0.033	1	0.104	1	1	N/A	no
19569			0.3	0.261	0.264	0.245	0.033	0.054	-0.175	0.387	0.326	-0.005	-0.005	0	0.217	-0.009	-0.008	0.184	-0.007	0.177	0.157	0.174	0.237	0.31	0.48	1	no
19587			0.795	0.717	0.773	0.804	0.75	-0.003	-0.01	0.362	0.355	0.007	-0.009	-0.009	-0.007	-0.001	0.013	-0.008	-0.005	-0.01	-0.002	0.212	0.076	1	0.1	0.113	no
19595	2	92.7	0.859	0.895	0.917	0.83	0.634	0.068	0.349	0.179	0.266	-0.011	0.001	-0.013	0.113	-0.01	0.003	0.163	0.019	0.202	0.083	0	0.372	0.272	0.003	0.322	no
19618			0.179	0.041	0.056	0.296	0.174	0.077	-0.028	0.246	0.236	0.081	0.062	0.029	-0.009	-0.007	0.195	0.082	0.173	0.061	0.03	0.674	1	1	0.512	0.318	no
19650	12	0	0.661	0.771	0.777	0.625	0.702	0.013	-0.043	0.425	0.407	0.02	0.025	-0.005	-0.005	-0.01	0.04	0.001	0.046	0.004	0.004	0.233	0.688	1	0.396	0.507	no
19665			0.973	0.92	0.96	0.991	0.633	0.221	-0.073	0.164	0.152	0.017	-0.007	0	0.32	0.002	0.049	0.203	0.011	0.284	0.361	1	0.227	1	N/A	0.333	yes
19667			0.973	0.949	0.974	0.938	1	0.007	0.076	0.058	0.063	-0.004	-0.009	0.006	0.015	-0.003	-0.01	0.036	0.007	0.015	0.049	1	0.102	1	1	N/A	no
19688			0.463	0.459	0.429	0.436	0.436	-0.008	-0.077	0.536	0.493	-0.009	-0.006	-0.007	-0.008	-0.007	-0.008	-0.009	-0.008	-0.009	-0.009	0.583	1	0.591	0.584	0.767	no
19713			0.054	0.031	0.114	0.071	0.021	0.014	0.06	0.102	0.108	-0.006	0.014	-0.007	0.002	0.038	0.007	-0.009	0.002	0.053	0.018	0.131	1	0.537	1	1	no
19726			0.791	0.704	0.811	0.864	0.314	0.198	0.037	0.334	0.344	0.009	-0.007	0.01	0.372	0.02	0.063	0.255	0.001	0.4	0.479	1	0.083	0.667	1	1	yes
19728			0.071	0.115	0.073	0.062	0.444	0.183	0.11	0.195	0.216	-0.001	-0.01	-0.01	0.314	-0.001	0.005	0.231	-0.009	0.311	0.331	0.235	0.096	1	0.181	1	yes
19739			0.018	0.031	0.026	0.08	0	0.02	-0.048	0.062	0.059	-0.006	-0.007	0.033	0.007	-0.009	0.014	0.02	0.021	0.015	0.066	1	1	1	1	N/A	no
19747			0.509	0.457	0.395	0.282	0.372	0.022	0.089	0.429	0.469	-0.005	0.017	0.094	0.026	-0.002	0.055	0.002	0.019	-0.011	0.007	0.793	1	0.581	1	0.032	no
19748			0.179	0.133	0.098	0.164	0.128	-0.001	0.028	0.234	0.239	-0.001	0.018	-0.009	-0.001	-0.003	-0.006	-0.011	0.01	-0.006	-0.006	1	0.578	1	0.619	0.141	no
19759			0.036	0.109	0.059	0.096	0.051	0.004	0.05	0.125	0.129	0.031	-0.006	0.019	-0.008	0.006	-0.01	0.011	-0.002	-0.013	0.002	1	1	0.144	0.379	1	no
19787			0.108	0.128	0.08	0.011	0.05	0.02	-0.097	0.151	0.136	-0.008	-0.004	0.07	0.012	0.003	0.1	0.026	0.043	-0.003	0.016	1	1	1	N/A	1	no
19868			0.461	0.453	0.42	0.382	0.605	0.017	-0.028	0.502	0.486	-0.011	-0.006	0.004	0.03	-0.008	0.002	0.033	-0.005	0.056	0.086	1	0.761	1	0.151	0.522	no
19891			0.83	0.851	0.837	0.873	1	0.031	-0.02	0.211	0.206	-0.008	-0.008	-0.002	0.149	-0.01	-0.01	0.132	-0.005	0.143	0.109	0.325	0.249	1	1	N/A	no
19911			0.324	0.277	0.25	0.202	0.202	0.004	0.061	0.352	0.372	-0.006	0.003	0.028	0.024	-0.008	0.006	0.003	-0.003	-0.005	-0.011	0.21	1	0.725	0.665	0.326	no
19918			0.884	0.929	0.912	0.955	0.815	0.021	-0.04	0.186	0.177	0.003	-0.004	0.025	0.01	-0.008	-0.003	0.047	0.005	0.031	0.087	1	1	0.35	1	1	no
19930			0.148	0.065	0.075	0.019	0.078	0.021	0.182	0.114	0.139	0.023	0.016	0.094	0.012	-0.01	0.013	-0.013	0.025	-0.011	0.026	0.311	0.159	1	0.009	0.223	no
19936			0.927	0.98	0.925	0.857	1	0.041	0.026	0.11	0.112	0.021	-0.01	0.017	0.059	0.021	0.083	0.01	0.013	0.06	0.124	1	1	0.248	1	N/A	no
19954			0.062	0.093	0.065	0.073	0	0.01	-0.07	0.117	0.108	-0.003	-0.009	-0.008	0.048	-0.004	-0.007	0.086	-0.008	0.051	0.058	1	1	1	1	N/A	no
19956			0.152	0.092	0.098	0.25	0.043	0.043	0.155	0.182	0.212	0.005	0.003	0.019	0.05	-0.011	0.072	0.007	0.068	0.011	0.14	0.095	0.332	0.419	0.291	1	no
19957			0.964	0.939	0.973	0.964	1	0.005	-0.036	0.064	0.061	-0.003	-0.007	-0.009	0.025	0.005	-0.002	0.051	-0.008	0.015	0.024	1	1	1	1	N/A	no
19959			1	1	1	0.929	1	0.062	-0.067	0.029	0.027	0	0	0.064	0	0	0.058	0	0.064	0	0.058	N/A	N/A	N/A	1	N/A	yes
19965			0.804	0.806	0.839	0.946	0.904	0.024	0.008	0.234	0.235	-0.01	-0.004	0.08	0.028	-0.005	0.081	0.027	0.051	0.009	0.003	0.418	1	0.326	1	0.344	no
19966			0.071	0.083	0.096	0.045	0.021	0.005	-0.008	0.119	0.117	-0.009	-0.004	-0.002	0.018	-0.009	0.002	0.026	0.012	0.039	-0.001	1	0.272	1	1	1	no
19978			0.857	0.818	0.827	0.792	0.767	-0.003	0.067	0.288	0.303	-0.003	-0.007	0.005	0.018	-0.012	-0.009	-0.003	-0.008	-0.001	-0.01	0.58	1	0.039	0.199	1	no
19985			0.893	0.888	0.833	0.973	1	0.049	0.066	0.136	0.144	-0.011	0.006	0.04	0.088	0.003	0.047	0.1	0.098	0.147	0.015	0.103	0.467	1	1	N/A	no
[truncated: 8,947 more rows]
