# Supplementary material for: Genotyping by sequencing resolves shallow population structure to inform conservation of Chinook salmon (Oncorhynchus tshawytscha)
Source: Evol Appl. 2014 Jan 2;7(3):355–69. doi: 10.1111/eva.12128 (PMC3962296; doi:10.1111/eva.12128)
Supplement: Table S2 — BLAST results for all 10 944 loci. [file eva0007-0355-sd3.xlsx]

## Sheet: wak_STACKS_annotations
Table S2: Blast results for all 10,944 loci. Only alignments with an E-value greater than or equal to 10-4 are reported.
RAD Tag	Sequence Length	Accession Number	Function	Species	% Identity	E-Value
206	333	O15117.2	FYB	HUMAN	35.29	7e-09
303	321	O92815.2	POL	WDSV	62.22	6e-14
316	221	Q8BRK9.2	MA2A2	MOUSE	58.67	3e-24
333	373	P16054.1	KPCE	MOUSE	59.09	1e-05
339	218	P21757.1	MSRE	HUMAN	50	1e-11
371	340	Q7TNG8.1	LDHD	MOUSE	64	3e-06
543	250	Q04202.1	TCB2	CAEBR	57.89	2e-11
585	314	Q9NR99.3	MXRA5	HUMAN	90.2	2e-20
769	350	Q6GLR7.1	CAPS1	XENLA	37.36	2e-14
869	158	Q7T163.2	KDIS	DANRE	61.54	1e-05
903	264	P34257.1	TC3A	CAEEL	32.22	4e-07
950	244	Q9C0D5.3	TANC1	HUMAN	52.38	3e-10
1013	432	Q4R3V2.1	SPT16	MACFA	55.81	6e-08
1173	331	Q8CFX1.2	G6PE	MOUSE	49.57	3e-32
1192	337	P35072.1	TCB1	CAEBR	35.92	3e-16
1242	139	Q5ZMV3.1	NC2B	CHICK	100	2e-24
1288	166	P15924.3	DESP	HUMAN	56.1	1e-05
1348	310	P03934.1	TC1A	CAEEL	35.59	8e-05
1461	419	P08552.2	NFM	PIG	67.81	3e-66
1494	331	Q8R3C6.1	RBM19	MOUSE	71.79	3e-17
1496	280	Q8VHS2.3	CRUM1	MOUSE	32.97	7e-11
1616	357	P03934.1	TC1A	CAEEL	46.88	1e-06
1688	352	P34257.1	TC3A	CAEEL	63.64	3e-07
1841	298	P35072.1	TCB1	CAEBR	45.71	3e-09
1847	210	B7ZAP0.1	RBG10	HUMAN	32.39	4e-08
1941	391	A5WUN7.1	CAM1B	DANRE	53.57	1e-25
2054	250	Q8IV77.3	CNGA4	HUMAN	67.82	3e-36
2064	147	O60469.2	DSCAM	HUMAN	76.92	1e-23
2075	311	P34257.1	TC3A	CAEEL	41.94	1e-08
2377	375	Q7Z7B0.1	FLIP1	HUMAN	67.94	7e-48
2423	238	Q5R4J5.1	SYT1	PONAB	69.84	5e-23
2545	279	Q96RN5.2	MED15	HUMAN	95.35	2e-20
2598	318	Q9ERS1.1	KCNKC	RAT	73.77	7e-23
2666	342	Q8NF91.4	SYNE1	HUMAN	68.33	5e-47
2702	320	P92523.1	M860	ARATH	35.87	3e-14
2709	328	A6NKG5.3	RTL1	HUMAN	40.74	4e-07
2731	141	P34257.1	TC3A	CAEEL	46	7e-09
2786	344	A5WVU6.1	TM236	DANRE	57.89	7e-24
2917	351	Q04202.1	TCB2	CAEBR	52.78	6e-09
3127	511	P03934.1	TC1A	CAEEL	78	2e-18
3142	189	P39880.3	CUX1	HUMAN	84.29	6e-32
3231	141	Q27772.3	C1TC	SPOFR	81.82	6e-10
3236	161	P03934.1	TC1A	CAEEL	38.33	2e-07
3447	179	P03934.1	TC1A	CAEEL	52.5	2e-06
3601	297	Q5R5N6.2	BGLR	PONAB	39.18	1e-16
3696	164	Q1L8H0.1	LR14B	DANRE	88.24	3e-13
3740	329	P03934.1	TC1A	CAEEL	40.91	3e-10
3769	170	Q04202.1	TCB2	CAEBR	44.83	2e-10
3803	200	O35054.1	CLD4	MOUSE	90.48	1e-29
3856	133	Q90922.1	NET1	CHICK	70.59	2e-21
4012	246	Q7SXK5.2	HUTI	DANRE	48.33	2e-11
4222	180	Q4R6P1.1	F200A	MACFA	35.38	8e-09
4284	360	Q8TBM8.1	DJB14	HUMAN	36.36	2e-08
4399	166	Q2M3D2.1	EX3L2	HUMAN	52.38	4e-09
4459	376	A2AGT5.1	CKAP5	MOUSE	33.66	4e-12
4571	271	Q9UR07.1	RTF23	SCHPO	35.37	2e-09
4658	334	O42227.1	HDA1B	XENLA	42.86	2e-09
4706	201	P35072.1	TCB1	CAEBR	60.61	4e-06
4769	129	P03934.1	TC1A	CAEEL	47.92	1e-08
4773	184	Q9NR20.2	DYRK4	HUMAN	33.87	3e-07
4920	207	D4A6L0.1	GP158	RAT	72.5	2e-13
5229	241	P21817.3	RYR1	HUMAN	97.92	2e-23
5275	543	P03934.1	TC1A	CAEEL	92.59	4e-09
5308	151	P03934.1	TC1A	CAEEL	89.66	1e-10
5358	359	Q9BV40.1	VAMP8	HUMAN	39.29	1e-13
5376	328	Q8IWU5.1	SULF2	HUMAN	36.36	2e-09
5390	350	A4IGL7.1	PXDN	XENTR	42.74	2e-23
5441	297	P03934.1	TC1A	CAEEL	50.98	9e-10
5536	300	Q7T3S5.1	B3G5A	DANRE	84.76	5e-62
5561	357	P35072.1	TCB1	CAEBR	42.86	5e-08
5605	291	Q5EAY8.1	TAPT1	XENLA	56.25	8e-07
5779	490	Q9Y2I6.2	NLP	HUMAN	72.5	8e-11
5920	133	P03934.1	TC1A	CAEEL	37.25	0.0001
5963	158	Q14517.2	FAT1	HUMAN	94.74	1e-17
6045	172	Q9UBC3.1	DNM3B	HUMAN	51.35	9e-07
6113	154	P34257.1	TC3A	CAEEL	65.38	8e-16
6140	298	P35072.1	TCB1	CAEBR	73.08	7e-14
6190	149	Q9ESI7.2	DCX	RAT	71.15	4e-19
6207	292	Q04202.1	TCB2	CAEBR	30.61	3e-06
6300	158	O75165.5	DJC13	HUMAN	56.52	1e-10
6640	143	A2AGL3.1	RYR3	MOUSE	81.4	3e-15
6644	311	Q8QFV0.1	KCNT1	CHICK	87.88	4e-34
6677	187	P03934.1	TC1A	CAEEL	53.13	9e-05
6726	321	B0LPN4.2	RYR2	RAT	50	4e-12
6746	340	P03360.1	POL	AVIRE	48.78	1e-08
6891	205	P11369.2	POL2	MOUSE	83.33	4e-08
6948	427	P35072.1	TCB1	CAEBR	93.75	2e-11
6966	198	Q4R1H1.1	TYRP2	PIG	72.6	9e-25
7068	298	Q86TG7.2	PEG10	HUMAN	58.62	2e-05
7095	142	Q5E9X2.1	MP2K6	BOVIN	44.23	7e-09
7231	244	Q8K4Q7.2	CERK1	MOUSE	73.68	4e-13
7233	307	Q9UKV0.2	HDAC9	HUMAN	55.38	1e-16
7248	320	P03934.1	TC1A	CAEEL	37.8	9e-11
7374	331	Q86TG7.2	PEG10	HUMAN	94.44	0.0001
7471	342	Q99250.3	SCN2A	HUMAN	90.63	4e-11
7568	306	Q9Y2K1.3	ZBTB1	HUMAN	69.15	9e-43
7834	310	P35072.1	TCB1	CAEBR	66	1e-14
7835	338	P35072.1	TCB1	CAEBR	39	3e-15
7856	347	P34257.1	TC3A	CAEEL	36.67	5e-06
7867	340	P35072.1	TCB1	CAEBR	46.15	1e-05
7902	215	O60315.1	ZEB2	HUMAN	71.43	5e-16
7932	137	Q14CM0.1	FRPD4	HUMAN	97.22	2e-14
8007	212	P35072.1	TCB1	CAEBR	84.91	2e-22
8128	310	Q7Z3K6.2	MIER3	HUMAN	88.37	1e-17
8204	359	P03934.1	TC1A	CAEEL	45.83	2e-16
8208	273	Q9UR07.1	RTF23	SCHPO	29	5e-06
8323	135	Q1JPZ7.2	PRP39	DANRE	83.33	4e-11
8334	304	Q9UJX6.1	ANC2	HUMAN	90	7e-11
8356	251	Q5EA06.1	GBRP	BOVIN	45.71	5e-09
8367	309	Q6GQU2.1	KLH23	MOUSE	90.57	3e-23
8491	232	Q12982.1	BNIP2	HUMAN	31.33	1e-05
8598	143	P55879.1	GLI2	CHICK	84.78	3e-20
8645	344	Q9Y6F1.3	PARP3	HUMAN	31.31	6e-10
8766	139	P92523.1	M860	ARATH	80	4e-06
8779	268	P03934.1	TC1A	CAEEL	32.65	2e-08
8797	428	P03934.1	TC1A	CAEEL	38.95	3e-05
8836	344	Q9VH78.1	ALG12	DROME	46.15	8e-14
8861	177	P03934.1	TC1A	CAEEL	42.86	8e-11
8869	205	P03934.1	TC1A	CAEEL	32.84	8e-06
8884	292	Q61510.2	TRI25	MOUSE	35.71	2e-12
9108	338	P35072.1	TCB1	CAEBR	83.78	5e-14
9126	367	Q8C863.2	ITCH	MOUSE	43.4	3e-19
9303	325	Q76I76.1	SSH2	HUMAN	53.19	2e-10
9322	316	Q04202.1	TCB2	CAEBR	37.1	1e-07
9474	355	P35072.1	TCB1	CAEBR	50	3e-10
9476	189	P34257.1	TC3A	CAEEL	75	2e-08
9609	292	Q9HAT8.1	PELI2	HUMAN	90	2e-37
9675	262	P08428.1	ATPA	XENLA	83.33	2e-20
9689	353	Q1ECX4.2	TLK2	DANRE	74.67	2e-13
9690	286	Q8N414.3	PGBD5	HUMAN	39.77	2e-16
9881	329	Q9Y6Y1.4	CMTA1	HUMAN	57.55	4e-20
9907	312	Q05654.1	RTF21	SCHPO	38.71	2e-13
9948	342	P21329.1	RTJK	DROFU	38.64	0.0001
9952	299	Q5H8C1.3	FREM1	HUMAN	32.65	2e-12
10028	362	P11613.1	CXCR7	CANFA	59.06	2e-43
10040	333	P03934.1	TC1A	CAEEL	32.93	1e-09
10071	194	Q9D2J7.1	ANKR5	MOUSE	63.64	3e-10
10121	146	Q05654.1	RTF21	SCHPO	69.57	1e-13
10248	345	P34257.1	TC3A	CAEEL	50	2e-10
10251	494	P48442.1	CASR	RAT	62.22	5e-29
10309	351	Q9EPL8.2	IPO7	MOUSE	98.15	3e-27
10326	179	Q6ZWR6.2	SYNE1	MOUSE	60.42	3e-09
10439	298	Q0PV50.1	TLR3	BOSTR	46.24	2e-06
10444	131	G3V893.1	ZN335	RAT	70	4e-14
10536	363	Q99808.3	S29A1	HUMAN	60.34	3e-15
10814	255	P03934.1	TC1A	CAEEL	61.82	2e-09
11020	164	Q80VL1.1	TDRKH	MOUSE	94.74	4e-19
11030	336	Q8NF91.4	SYNE1	HUMAN	79.17	1e-05
11070	130	Q04202.1	TCB2	CAEBR	53.85	9e-09
11091	357	Q04202.1	TCB2	CAEBR	39.05	4e-15
11092	343	P03934.1	TC1A	CAEEL	40.59	2e-17
11150	303	Q04202.1	TCB2	CAEBR	40.91	7e-06
11235	336	Q95SX7.1	RTBS	DROME	32.86	3e-05
11251	343	P03934.1	TC1A	CAEEL	41.51	2e-07
11362	256	P70298.2	CUX2	MOUSE	75	2e-37
11377	345	Q1LXZ7.1	IQCH	DANRE	59.46	1e-21
11460	192	Q9DDD0.1	NRX1A	CHICK	85.37	4e-16
11465	337	Q56A04.2	EME2	MOUSE	41.41	3e-15
11472	172	P59015.2	VPS18	DANRE	59.38	1e-19
11487	326	P35072.1	TCB1	CAEBR	41.94	1e-07
11539	245	P35072.1	TCB1	CAEBR	41.82	1e-07
11540	335	P03934.1	TC1A	CAEEL	34.04	6e-09
11561	261	Q6NXD8.2	DEN5B	DANRE	41.79	1e-05
11685	314	Q9UR07.1	RTF23	SCHPO	42.25	4e-09
11710	264	Q9HCE9.3	ANO8	HUMAN	76.09	7e-15
11729	273	P62932.1	FBX40	MOUSE	52	5e-16
11742	193	P34257.1	TC3A	CAEEL	85.19	2e-09
11786	235	Q68Y21.1	GRID2	DANRE	87.18	8e-17
11809	156	P03934.1	TC1A	CAEEL	54.84	3e-05
11826	277	Q9UR07.1	RTF23	SCHPO	43.1	9e-05
11838	344	P31843.1	RRPO	OENBE	49.02	1e-09
11976	253	P03934.1	TC1A	CAEEL	43.18	5e-06
12127	310	Q8K0W3.2	RN208	MOUSE	70	1e-05
12129	343	P29375.3	KDM5A	HUMAN	36.26	3e-12
12216	407	Q90YL3.2	MED26	DANRE	43.88	7e-10
12222	348	P35072.1	TCB1	CAEBR	35.56	2e-09
12227	290	P34620.1	YO84	CAEEL	36.11	2e-07
12259	291	Q7Z3S7.2	CA2D4	HUMAN	36.9	2e-05
12308	146	Q5JYT7.2	K1755	HUMAN	53.19	8e-11
12435	335	A2ARV4.1	LRP2	MOUSE	53.33	2e-07
12485	303	O95822.3	DCMC	HUMAN	33.33	1e-06
12494	154	P19181.1	HV05	CARAU	59.65	3e-12
12520	167	P34257.1	TC3A	CAEEL	50	9e-11
12738	336	P35072.1	TCB1	CAEBR	92	7e-20
12854	133	P03934.1	TC1A	CAEEL	52.27	2e-11
12964	357	P35072.1	TCB1	CAEBR	36.78	4e-10
13184	162	P35072.1	TCB1	CAEBR	88.64	2e-18
13205	319	P03934.1	TC1A	CAEEL	46.15	2e-05
13276	354	P35072.1	TCB1	CAEBR	38.61	4e-18
13376	394	O00214.4	LEG8	HUMAN	33.33	1e-14
13438	150	P04323.1	POL3	DROME	45.83	1e-07
13512	326	P46782.4	RS5	HUMAN	62.75	2e-11
13525	248	O94806.1	KPCD3	HUMAN	55.56	4e-12
13591	168	A3KN33.1	EGFLA	BOVIN	44.44	5e-07
13799	345	Q04202.1	TCB2	CAEBR	45.05	3e-16
13893	234	Q9BXF6.1	RFIP5	HUMAN	39.34	5e-09
13905	332	Q696W0.1	SPEG	DANRE	39.39	1e-12
13925	354	Q99JD4.1	CLAP2	RAT	42.4	2e-14
14050	339	P25804.1	CYSP	PEA	38.3	0.0001
14160	352	B2RXS4.1	PLXB2	MOUSE	90	9e-10
14162	299	P03934.1	TC1A	CAEEL	35.37	1e-10
14184	362	P35520.2	CBS	HUMAN	77.78	4e-11
14199	361	P03934.1	TC1A	CAEEL	90.32	3e-10
14246	352	Q04202.1	TCB2	CAEBR	32.84	4e-05
14390	337	Q6AXQ7.2	IQCAL	RAT	35.78	9e-09
14493	325	P45974.2	UBP5	HUMAN	70.59	1e-23
14648	204	P04323.1	POL3	DROME	37.14	3e-09
14757	182	Q9QWN8.2	SPTN2	RAT	61.54	7e-15
14783	318	Q9Z0J4.1	NOS1	MOUSE	89.13	2e-17
14786	151	P03934.1	TC1A	CAEEL	37.04	0.0001
14799	231	P03934.1	TC1A	CAEEL	37.5	9e-07
14886	205	P49015.1	ATP7A	CRIGR	80.77	7e-06
14894	224	P34257.1	TC3A	CAEEL	82.35	2e-11
14914	320	P21328.1	RTJK	DROME	34.55	8e-05
14986	156	Q4QRD7.1	F110B	DANRE	78.79	3e-07
15127	468	P03934.1	TC1A	CAEEL	84.44	1e-16
15129	289	P03934.1	TC1A	CAEEL	37.25	4e-07
15233	196	P21328.1	RTJK	DROME	38.1	5e-05
15273	169	Q5ZM30.1	RPR1A	CHICK	67.65	3e-06
15299	272	P35072.1	TCB1	CAEBR	41.25	2e-15
15505	186	P03934.1	TC1A	CAEEL	42	4e-07
15506	367	Q6TYB5.1	FEZ2	MOUSE	30.23	1e-05
15565	344	Q9D125.1	RT25	MOUSE	67.27	1e-21
15595	199	P27446.3	FYN	XIPHE	77.08	5e-21
15658	326	Q80XJ3.2	TTC28	MOUSE	81.58	1e-11
15699	272	P03934.1	TC1A	CAEEL	78.57	2e-06
15791	133	Q95SX7.1	RTBS	DROME	46.34	6e-06
15914	348	Q8NF91.4	SYNE1	HUMAN	49.02	2e-11
15970	193	Q98UF7.1	PCX1	FUGRU	75.68	9e-12
16011	241	P03934.1	TC1A	CAEEL	88.46	5e-08
16018	139	Q86TG7.2	PEG10	HUMAN	48.72	2e-06
16064	333	P03934.1	TC1A	CAEEL	37.33	3e-09
16083	130	Q3TY86.1	AIFM3	MOUSE	68.18	1e-12
16134	138	O93209.1	POL	FFV	34.69	9e-05
16185	333	Q4KMQ2.2	ANO6	HUMAN	77.78	3e-13
16210	237	Q9UR07.1	RTF23	SCHPO	45	2e-09
16257	338	Q9NR82.3	KCNQ5	HUMAN	82.35	1e-19
16348	338	Q99JB8.1	PACN3	MOUSE	43.75	5e-08
16370	356	Q6P4L9.1	NFRKB	XENTR	94.87	1e-24
16376	129	Q16555.1	DPYL2	HUMAN	90.91	7e-15
16392	178	P59997.2	KDM2A	MOUSE	75.61	1e-13
16659	395	P21328.1	RTJK	DROME	35.38	2e-05
16953	487	Q9UPQ7.2	PZRN3	HUMAN	74.85	1e-72
17056	149	Q04202.1	TCB2	CAEBR	59.52	7e-09
17107	328	P35072.1	TCB1	CAEBR	37.65	2e-12
17209	226	P35072.1	TCB1	CAEBR	40.28	6e-10
17221	357	P03934.1	TC1A	CAEEL	32.05	4e-05
17384	135	Q8JG64.1	PDIA3	CHICK	85.19	1e-09
17456	334	Q9TT13.1	VDAC3	RABIT	96.15	1e-08
17565	188	Q14686.3	NCOA6	HUMAN	36.07	4e-06
17587	326	P34257.1	TC3A	CAEEL	36.19	4e-14
17674	212	P03934.1	TC1A	CAEEL	57.14	9e-05
17788	333	P62932.1	FBX40	MOUSE	60	3e-16
17790	245	Q80WQ9.1	ZBED4	MOUSE	50	9e-06
17804	430	Q9UR07.1	RTF23	SCHPO	54.35	6e-10
17982	247	O96006.1	ZBED1	HUMAN	32.89	3e-09
18105	264	Q6IQH6.1	LPPR1	DANRE	85.39	5e-48
18121	334	Q6MGA9.1	BRD2	RAT	79.76	4e-38
18171	277	P03934.1	TC1A	CAEEL	28.83	7e-08
18230	152	Q0P4D1.1	AMN1	DANRE	89.74	4e-16
18265	326	P03934.1	TC1A	CAEEL	30.53	6e-06
18356	164	Q5DTT4.2	RGAG4	MOUSE	43.18	5e-05
18421	336	Q61703.1	ITIH2	MOUSE	40.74	4e-07
18448	329	P29616.1	MYSC	CHICK	72.22	2e-19
18462	185	P16425.1	Y2R2	DROME	36.92	6e-05
18718	214	Q90339.2	MYSS	CYPCA	81.25	2e-08
18765	373	P34257.1	TC3A	CAEEL	35	4e-09
18825	367	Q04202.1	TCB2	CAEBR	48.28	8e-11
18895	155	Q9JLT0.1	MYH10	RAT	85.19	1e-11
19108	201	A2VDV2.1	STK38	BOVIN	89.09	7e-27
19187	196	Q2UY11.1	COSA1	MOUSE	43.86	7e-09
19224	275	Q9UR07.1	RTF23	SCHPO	36.73	3e-05
19306	205	O35403.1	ST3A1	MOUSE	40.28	5e-10
19308	170	O95905.1	SGT1	HUMAN	44.64	5e-11
19426	345	Q58DG1.1	MYG1	BOVIN	62.5	3e-06
19445	225	Q1H9T6.1	ZBT48	MOUSE	34.78	2e-05
19520	262	P03934.1	TC1A	CAEEL	54.84	2e-07
19595	330	P03934.1	TC1A	CAEEL	43.48	7e-07
19650	177	Q9NBX4.1	RTXE	DROME	35.38	7e-06
19713	278	Q5IGR6.1	EXT1C	DANRE	36.96	5e-14
19985	334	Q8VC42.1	MIC1	MOUSE	30	4e-09
20068	236	Q9ULJ7.4	ANR50	HUMAN	88.24	2e-47
20132	366	A9JRX0.1	MSL1	DANRE	75.51	2e-14
20267	353	P03934.1	TC1A	CAEEL	48.78	4e-06
20468	237	P35072.1	TCB1	CAEBR	62.79	1e-09
20640	421	P03934.1	TC1A	CAEEL	42.22	0.0001
20738	349	P03934.1	TC1A	CAEEL	37.18	5e-05
20747	161	Q90607.1	SEM3A	CHICK	50	2e-07
20788	305	O35054.1	CLD4	MOUSE	59.26	5e-28
20894	152	P03934.1	TC1A	CAEEL	75	5e-06
20946	342	P34257.1	TC3A	CAEEL	37.93	8e-06
20963	191	P03934.1	TC1A	CAEEL	90.91	1e-05
21263	214	P35072.1	TCB1	CAEBR	53.66	4e-06
21265	309	P55268.2	LAMB2	HUMAN	86.27	1e-19
21325	347	P03934.1	TC1A	CAEEL	37.29	9e-06
21346	344	Q4LDD4.2	ARAP1	MOUSE	40	3e-07
21533	362	P60889.1	CBX7	RAT	50	2e-05
21621	211	P03934.1	TC1A	CAEEL	35.21	9e-06
21746	318	Q6PST4.1	ATLA1	RAT	81.25	4e-19
21818	199	P03934.1	TC1A	CAEEL	42.59	1e-08
21831	338	P35072.1	TCB1	CAEBR	40.3	1e-11
21864	334	P21328.1	RTJK	DROME	38.03	5e-05
21880	159	O75970.2	MPDZ	HUMAN	54.35	1e-09
21968	248	O35732.2	CFLAR	MOUSE	27.84	2e-06
21985	140	Q64487.3	PTPRD	MOUSE	73.58	4e-21
22003	331	P03934.1	TC1A	CAEEL	32.89	5e-05
22244	166	P03934.1	TC1A	CAEEL	70.91	3e-19
22428	210	Q2PZL6.2	FAT4	MOUSE	68	7e-35
22453	309	P21328.1	RTJK	DROME	88.46	6e-08
22546	350	Q9H015.3	S22A4	HUMAN	58.33	3e-07
22740	271	Q6GLR7.1	CAPS1	XENLA	93.94	4e-11
22750	335	Q92105.1	AT2A1	RANES	34.75	2e-14
23073	387	Q9DB94.1	WDR53	MOUSE	57.89	2e-25
23266	230	P34257.1	TC3A	CAEEL	36.23	8e-10
23408	174	Q9PU36.1	PCLO	CHICK	91.3	1e-21
23471	317	Q04202.1	TCB2	CAEBR	45.83	3e-05
23523	328	P34257.1	TC3A	CAEEL	32	3e-09
23600	309	P30658.2	CBX2	MOUSE	34.55	4e-05
23632	224	P03934.1	TC1A	CAEEL	44.44	7e-12
23643	330	Q9BYC5.2	FUT8	HUMAN	92.31	2e-25
23738	340	Q99NH0.2	ANR17	MOUSE	95	2e-20
23979	255	P03934.1	TC1A	CAEEL	80.95	3e-15
24018	226	Q9EPN1.1	NBEA	MOUSE	38.24	1e-08
24286	335	Q9NYQ6.1	CELR1	HUMAN	81.4	9e-37
24382	339	P03934.1	TC1A	CAEEL	40.91	3e-05
24446	163	Q8IUX8.1	EGFL6	HUMAN	43.64	7e-09
24554	155	Q7SXN4.1	CPEB4	DANRE	64.15	1e-14
24581	323	Q8NHQ1.2	CEP70	HUMAN	38.71	6e-05
24654	339	Q63315.1	CAD22	RAT	73.86	7e-37
24660	145	Q5U2P1.1	CNNM2	RAT	55.32	3e-11
24884	297	P03934.1	TC1A	CAEEL	35.38	0.0001
24900	128	Q9UKA9.1	PTBP2	HUMAN	79.17	5e-21
24901	231	Q04202.1	TCB2	CAEBR	38.6	1e-05
25073	328	P03934.1	TC1A	CAEEL	33.8	7e-05
25079	361	Q08378.2	GOGA3	HUMAN	98	3e-12
25158	348	Q8AV58.1	SDK1	CHICK	45.24	0.0001
25204	313	Q9ESI7.2	DCX	RAT	59.42	1e-17
25222	314	A2VDZ3.1	MEF2A	BOVIN	46.85	1e-20
25246	332	P35072.1	TCB1	CAEBR	57.14	3e-06
25450	309	P03934.1	TC1A	CAEEL	53.13	1e-07
25486	238	Q0IID7.1	DUS10	BOVIN	56.98	2e-29
25524	350	Q9UBC3.1	DNM3B	HUMAN	37.86	2e-09
25568	241	Q9I9H8.1	APAF	DANRE	62.96	2e-22
25710	204	Q0V8T7.1	CTP5C	MOUSE	68.75	2e-22
26106	180	O92815.2	POL	WDSV	57.14	7e-17
26336	232	Q95SX7.1	RTBS	DROME	59.46	2e-06
26340	368	Q90339.2	MYSS	CYPCA	79.55	5e-15
26719	348	P35072.1	TCB1	CAEBR	36.23	2e-08
26740	207	Q6IQX0.2	KD5BB	DANRE	58.82	7e-21
26785	432	Q7T019.2	DZIP1	DANRE	58.95	3e-13
26790	185	P35072.1	TCB1	CAEBR	65.85	2e-12
27053	186	P10401.1	POLY	DROME	36.36	5e-06
27287	351	Q8WXI9.1	P66B	HUMAN	46.08	4e-15
27290	204	P34620.1	YO84	CAEEL	41.51	6e-09
27311	256	A0JPA0.1	CNNM4	XENTR	66.67	3e-23
27389	143	P34257.1	TC3A	CAEEL	56.82	9e-09
27397	210	P12110.4	CO6A2	HUMAN	33.33	7e-05
27504	351	Q8NI37.1	PPTC7	HUMAN	64.52	4e-16
27729	333	Q08752.3	PPID	HUMAN	60.53	2e-07
27738	328	Q8NFF2.2	NCKX4	HUMAN	44.83	2e-20
27914	327	P56542.1	DNS2A	MOUSE	53.06	2e-24
27996	323	Q9ERA5.1	SMC4	MICAR	26.47	6e-05
28115	145	Q9UR07.1	RTF23	SCHPO	48.94	4e-10
28120	179	P21328.1	RTJK	DROME	58.33	3e-07
28173	316	P62258.1	1433E	HUMAN	61.9	2e-08
28332	135	Q8R313.2	EXOC6	MOUSE	93.88	9e-23
28336	201	Q5W4S4.1	FNIP1	CHICK	100	1e-17
28374	295	Q9WV30.1	NFAT5	MOUSE	84.48	1e-23
28532	359	Q8TCT0.1	CERK1	HUMAN	32.26	2e-06
28638	157	P35072.1	TCB1	CAEBR	76.67	9e-07
28650	177	P03934.1	TC1A	CAEEL	36.36	2e-08
28711	359	P03934.1	TC1A	CAEEL	44.44	2e-08
28719	300	Q07494.2	EPHB1	CHICK	96.72	6e-31
28768	327	Q9UR07.1	RTF23	SCHPO	34.48	4e-14
28801	262	Q7LHG5.2	YI31B	YEAST	53.49	6e-07
28866	312	P03934.1	TC1A	CAEEL	45.31	3e-08
28871	168	P56533.1	BADH	GADCA	85.71	1e-08
28903	165	Q2UY09.2	COSA1	HUMAN	47.69	1e-15
28920	320	Q9CPW0.2	CNTP2	MOUSE	68.09	7e-14
28956	151	A8C984.1	MYLK3	DANRE	44.44	2e-05
28964	338	Q9HAR2.2	LPHN3	HUMAN	44.12	1e-05
29008	326	P03934.1	TC1A	CAEEL	42	8e-07
29029	247	Q9ESE1.1	LRBA	MOUSE	95.45	9e-07
29134	188	P58365.1	CAD23	RAT	42.42	5e-07
29200	133	Q71LX6.1	XIRP2	RAT	75.51	2e-19
29230	236	Q6PBP3.2	F213A	DANRE	81.63	4e-19
29264	333	Q16787.2	LAMA3	HUMAN	40.18	8e-19
29266	170	D4A8G9.1	ZFY26	RAT	50	3e-10
29352	197	Q8WVT3.3	TPC12	HUMAN	66.67	9e-08
29387	261	P35072.1	TCB1	CAEBR	57.14	9e-06
29457	169	P03934.1	TC1A	CAEEL	45.83	2e-08
29490	203	P35072.1	TCB1	CAEBR	66.67	5e-14
29702	344	Q9D361.2	CF151	MOUSE	71.74	3e-13
29736	366	P35072.1	TCB1	CAEBR	22.5	4e-06
29770	305	Q9Z0S7.2	CLD9	MOUSE	29.33	2e-05
29820	128	P03934.1	TC1A	CAEEL	47.5	0.0001
29842	337	P03934.1	TC1A	CAEEL	38.61	5e-15
29873	168	A7YT82.2	NMT2	DANRE	70.59	2e-11
29922	258	P35072.1	TCB1	CAEBR	48.28	1e-14
29973	339	P03934.1	TC1A	CAEEL	37.74	4e-05
30020	349	P49843.1	GCR	ONCMY	60.76	9e-25
30064	189	Q8VDC1.1	FYCO1	MOUSE	60	1e-06
30101	346	Q8VDN4.1	CCD92	MOUSE	39.06	1e-07
30189	231	P26932.2	CNN1	CHICK	74.55	3e-22
30321	188	P23049.2	SEA	AVIET	44.83	7e-06
30402	301	Q69566.1	U88	HHV6U	73.91	7e-07
30406	270	P03934.1	TC1A	CAEEL	34.95	6e-09
30482	351	Q9VDT6.1	RRMJ1	DROME	56.45	5e-15
30499	411	A5WWA0.2	ZNRF3	DANRE	74.48	1e-52
30547	244	Q8CI51.4	PDLI5	MOUSE	35.37	3e-09
30603	320	D3ZHV2.1	MACF1	RAT	68	0.0001
30623	343	Q866G7.1	TSCOT	CANFA	56.92	5e-18
30734	356	Q9H254.2	SPTN4	HUMAN	50.76	4e-31
30792	284	Q9CYK1.2	SYWM	MOUSE	39.29	2e-13
30838	156	Q9BV68.1	RN126	HUMAN	95.24	1e-05
30844	314	Q7TMV1.1	RN139	MOUSE	89.19	9e-68
30971	339	P00439.1	PH4H	HUMAN	78.79	6e-11
31030	341	Q04202.1	TCB2	CAEBR	51.79	3e-12
31089	355	Q07343.1	PDE4B	HUMAN	53.13	1e-23
31205	156	Q66HY7.1	IF4E3	DANRE	70.91	1e-22
31283	317	Q9NR09.2	BIRC6	HUMAN	91.84	5e-23
31309	332	Q8NF91.4	SYNE1	HUMAN	62.39	3e-43
31329	191	P19477.1	FIBA	PARPA	51.06	4e-09
31341	222	Q80XJ3.2	TTC28	MOUSE	63.83	1e-15
31362	294	Q5R8A4.2	AL9A1	PONAB	83.33	2e-07
31374	315	P03934.1	TC1A	CAEEL	41.05	4e-15
31394	144	Q6NYG8.1	DPYD	DANRE	81.63	1e-20
31506	308	P03934.1	TC1A	CAEEL	40.3	3e-07
31576	480	B1AY13.1	UBP24	MOUSE	77.19	1e-19
31580	205	A4IG61.1	MID51	DANRE	80.56	7e-33
31646	326	P03934.1	TC1A	CAEEL	51.11	8e-10
31678	311	P03934.1	TC1A	CAEEL	93.1	5e-09
31720	190	P15920.2	VPP2	MOUSE	80.77	3e-06
31728	135	Q86UW6.2	N4BP2	HUMAN	71.43	5e-06
31755	160	Q9NRM0.2	GTR9	HUMAN	42	2e-05
31764	184	P34257.1	TC3A	CAEEL	44.44	3e-06
31791	165	E1BPN0.1	NOL9	BOVIN	40.43	4e-06
31801	131	P03934.1	TC1A	CAEEL	53.66	2e-10
31837	346	Q5I0S6.1	ATG3	XENTR	37.31	3e-08
31874	326	A0JMD0.1	CLU	DANRE	74.14	2e-23
31884	184	P03934.1	TC1A	CAEEL	73.91	5e-07
31923	209	Q5T1M5.2	FKB15	HUMAN	34.55	0.0001
31963	146	F1R983.1	COM1	DANRE	67.65	6e-07
31990	216	Q5EBF1.1	5NTC	XENTR	75	6e-27
31994	163	P34257.1	TC3A	CAEEL	47.27	9e-11
32018	349	A3KPW9.1	BAG6	DANRE	73.53	2e-07
32084	151	Q9PTG8.2	TACC3	XENLA	84.62	3e-06
32226	159	Q99M85.1	SCRT1	MOUSE	83.05	4e-31
32350	314	Q80WE4.3	KI20B	MOUSE	37.21	5e-11
32370	300	Q9JK66.1	PRKN2	RAT	37.23	2e-12
32438	336	Q8CGC7.4	SYEP	MOUSE	44.58	1e-11
32466	346	Q7LHG5.2	YI31B	YEAST	37.14	7e-08
32583	349	Q05654.1	RTF21	SCHPO	33.33	6e-08
32682	247	P35072.1	TCB1	CAEBR	38.27	5e-10
32759	173	Q9H0H5.1	RGAP1	HUMAN	67.5	1e-12
32800	230	P34257.1	TC3A	CAEEL	32.89	2e-08
32834	141	Q9HCD6.3	TANC2	HUMAN	74.29	6e-11
32946	357	Q9JLV2.2	TP4AP	MOUSE	74.59	2e-52
33147	228	Q61526.2	ERBB3	MOUSE	89.29	1e-09
33206	306	P03934.1	TC1A	CAEEL	33.8	7e-06
33369	184	P20825.1	POL2	DROME	52.38	4e-14
33394	332	Q86TG7.2	PEG10	HUMAN	43.28	2e-08
33446	310	P35072.1	TCB1	CAEBR	46.32	7e-21
33492	160	P70207.2	PLXA2	MOUSE	69.57	8e-16
33505	312	Q6ZPG2.2	WDR90	MOUSE	73.53	3e-09
33532	380	P34257.1	TC3A	CAEEL	67.39	3e-12
33660	335	A6QQX9.1	TM163	BOVIN	100	3e-10
33664	315	Q5H8C1.3	FREM1	HUMAN	63.89	9e-08
33773	212	P03934.1	TC1A	CAEEL	88	1e-07
33839	141	Q5ZJA3.1	CDR2	CHICK	39.58	0.0001
33843	341	Q7ZVP1.1	JADE3	DANRE	62.26	1e-31
33848	474	Q96RW7.2	HMCN1	HUMAN	75.41	8e-16
33925	241	P35072.1	TCB1	CAEBR	68.75	2e-18
33927	242	Q6PDS3.1	SARM1	MOUSE	45.45	5e-11
33930	324	P03934.1	TC1A	CAEEL	35.58	7e-07
34105	347	Q91V87.1	FGRL1	MOUSE	46.75	9e-16
34176	255	P03934.1	TC1A	CAEEL	34.48	1e-07
34185	464	Q9UHP3.4	UBP25	HUMAN	78.26	6e-16
34207	207	Q9HCK8.5	CHD8	HUMAN	95.92	1e-22
34304	310	P03934.1	TC1A	CAEEL	60	1e-11
34402	191	Q6PBU5.1	GRT1A	DANRE	64.81	3e-17
34426	167	P03934.1	TC1A	CAEEL	40.82	3e-07
34427	482	O75643.2	U520	HUMAN	98.44	2e-37
34477	140	Q9QZ05.2	E2AK4	MOUSE	71.7	9e-18
34494	176	Q6NWL4.1	RCD1	DANRE	100	2e-17
34558	278	P35072.1	TCB1	CAEBR	40.28	9e-11
34580	332	O94915.2	FRYL	HUMAN	84.21	1e-25
34610	132	P21328.1	RTJK	DROME	88.89	3e-08
34817	363	Q00193.1	ZP4	RABIT	40	7e-09
34818	537	P35072.1	TCB1	CAEBR	62.5	2e-09
34909	287	Q7SZE5.1	SC23A	DANRE	98.25	3e-29
34958	338	A9JRZ0.1	SMUF2	DANRE	90	2e-17
34964	348	P21328.1	RTJK	DROME	33.02	2e-08
35171	311	F1MH24.2	AAK1	BOVIN	36.63	3e-12
35194	180	P34257.1	TC3A	CAEEL	46.94	2e-11
35214	407	P03934.1	TC1A	CAEEL	36.25	1e-10
35572	282	Q9JL15.1	LEG8	MOUSE	46.55	8e-09
35574	293	Q7Z6G8.2	ANS1B	HUMAN	80	3e-06
35586	200	O95427.1	PIGN	HUMAN	67.57	7e-09
35623	292	P03934.1	TC1A	CAEEL	62.5	1e-05
35721	282	P35072.1	TCB1	CAEBR	66.67	3e-11
35768	327	Q49AG3.2	ZBED5	HUMAN	50	9e-13
35805	310	P35072.1	TCB1	CAEBR	34.33	3e-05
35981	316	P03934.1	TC1A	CAEEL	37.78	1e-10
36122	346	P35072.1	TCB1	CAEBR	34.38	1e-07
36176	346	P03934.1	TC1A	CAEEL	70.27	5e-08
36177	282	Q8N983.1	RM43	HUMAN	35.63	3e-11
36198	208	P35072.1	TCB1	CAEBR	74.29	2e-12
36408	356	P82204.2	TPIS	BOMMO	32.08	3e-08
36411	334	P35072.1	TCB1	CAEBR	39.39	2e-17
36420	266	P19618.1	NCPR	SALTR	52.24	1e-17
36421	388	A0MTA1.1	APEX1	DANRE	78.75	4e-34
36452	371	O60502.2	NCOAT	HUMAN	69.23	1e-10
36479	317	Q12866.2	MERTK	HUMAN	26.13	4e-08
36529	266	P34620.1	YO84	CAEEL	54.55	5e-07
36589	346	P03934.1	TC1A	CAEEL	50	1e-07
36741	346	P03934.1	TC1A	CAEEL	36.96	5e-05
36770	364	Q8N2E2.4	VWDE	HUMAN	39.05	2e-16
36809	136	Q8VE52.2	OGRL1	MOUSE	76	3e-18
37094	268	Q62261.2	SPTB2	MOUSE	96.15	3e-24
37472	357	P35072.1	TCB1	CAEBR	38.75	9e-12
37529	304	P03934.1	TC1A	CAEEL	83.87	1e-08
37540	328	Q64096.2	MCF2L	MOUSE	38.78	3e-07
37583	131	Q0VF58.2	COJA1	MOUSE	76	3e-06
37588	272	Q8IVL1.3	NAV2	HUMAN	84.62	7e-21
37596	138	P03934.1	TC1A	CAEEL	55.56	0.0001
37638	156	Q04202.1	TCB2	CAEBR	48	9e-12
37672	173	Q9HAU5.1	RENT2	HUMAN	74.19	6e-25
37677	449	Q7ZUV7.1	EMSY	DANRE	41.61	2e-13
37707	255	Q5F3P8.1	SET1B	CHICK	65.38	2e-17
37806	344	P04323.1	POL3	DROME	37.04	2e-09
38027	306	Q9CYK1.2	SYWM	MOUSE	50.94	1e-11
38031	340	Q5XFW6.2	WDR6	RAT	37.8	2e-07
38296	320	Q9Z260.1	CLD8	MOUSE	95.24	3e-19
38389	174	P82094.2	TMF1	HUMAN	55.81	4e-09
38657	330	Q4QQS1.1	T184A	RAT	34.65	8e-16
38673	333	Q52QI2.2	RTL1	BOVIN	28.43	8e-05
38827	366	Q6NYX6.1	CCNF	DANRE	43.64	9e-09
38960	341	P43032.1	INHBA	SHEEP	43.14	1e-09
39198	185	P03934.1	TC1A	CAEEL	34.92	1e-06
39366	219	Q1LV19.1	SPKAP	DANRE	93.67	4e-42
39377	325	Q24509.2	STX5	DROME	35.63	1e-08
39560	295	O75182.2	SIN3B	HUMAN	68.75	4e-19
39579	342	Q9UR07.1	RTF23	SCHPO	25.86	5e-05
39683	320	P35072.1	TCB1	CAEBR	36.63	3e-16
39686	337	Q9Z1T6.3	FYV1	MOUSE	62.71	1e-18
39857	136	Q04202.1	TCB2	CAEBR	40	8e-05
39879	262	P03934.1	TC1A	CAEEL	75	4e-08
39907	316	P03934.1	TC1A	CAEEL	41.67	5e-06
39919	363	Q8MIT6.1	ROCK1	BOVIN	43.97	6e-19
39922	333	Q9VH78.1	ALG12	DROME	38.89	2e-12
39978	421	Q04202.1	TCB2	CAEBR	35.4	9e-14
40026	356	P13944.3	COCA1	CHICK	88.24	2e-06
40120	298	Q96MT1.2	RN145	HUMAN	91.23	9e-24
40141	171	Q9UR07.1	RTF23	SCHPO	36.36	7e-07
40283	413	P35072.1	TCB1	CAEBR	44.95	5e-25
40368	214	P03934.1	TC1A	CAEEL	37.25	2e-05
40374	247	P35072.1	TCB1	CAEBR	37.84	4e-07
40389	441	P03934.1	TC1A	CAEEL	80.77	2e-05
40462	314	Q6P1I6.1	PSD2	MOUSE	34.92	5e-06
40740	338	P35072.1	TCB1	CAEBR	37.62	8e-17
40778	333	P35072.1	TCB1	CAEBR	34.62	2e-06
40818	274	P03934.1	TC1A	CAEEL	75	1e-05
40827	340	P03934.1	TC1A	CAEEL	41.84	6e-14
40854	223	P03934.1	TC1A	CAEEL	34.85	5e-06
40862	132	P48646.2	CRBS1	CHICO	71.43	3e-22
40932	241	Q3KR37.1	GRM1B	HUMAN	83.33	3e-21
40933	264	Q9Y493.4	ZAN	HUMAN	80.77	9e-05
40944	336	P17125.1	TGFB3	MOUSE	78.85	3e-22
40977	334	Q61115.1	PTC1	MOUSE	90	4e-14
41034	355	Q1LYG0.2	SPD2A	DANRE	64.29	9e-10
41080	336	Q9D826.1	SOX	MOUSE	50	2e-06
41096	256	Q52QI2.2	RTL1	BOVIN	40.63	0.0001
41117	129	Q8QGP3.1	CBPZ	CHICK	68.75	3e-16
41427	350	O75445.3	USH2A	HUMAN	34.78	1e-07
41489	322	P34257.1	TC3A	CAEEL	37.18	5e-06
41700	519	Q61292.2	LAMB2	MOUSE	37.74	6e-05
41803	464	Q6PAJ1.3	BCR	MOUSE	36.19	1e-07
41850	216	Q5SWA1.1	PR15B	HUMAN	87.5	4e-12
42002	306	P03934.1	TC1A	CAEEL	36.11	9e-12
42011	145	Q505G4.1	LDOCL	MOUSE	86.36	7e-05
42052	231	Q06AU4.1	RAB34	PIG	50.77	1e-15
42157	426	P03934.1	TC1A	CAEEL	83.05	2e-16
42425	342	Q6PD83.1	BZW1A	DANRE	87.23	1e-18
42452	328	P03934.1	TC1A	CAEEL	79.49	2e-14
42614	302	P35072.1	TCB1	CAEBR	38.1	1e-15
42640	312	Q04202.1	TCB2	CAEBR	33.66	6e-11
42726	171	P14381.1	YTX2	XENLA	55	4e-06
42825	171	P34257.1	TC3A	CAEEL	40.38	8e-06
42904	338	P03934.1	TC1A	CAEEL	32.84	4e-05
43016	337	Q3UY90.1	F198A	MOUSE	68.18	3e-14
43090	355	P34257.1	TC3A	CAEEL	45.68	1e-12
43179	341	P35072.1	TCB1	CAEBR	34.15	0.0001
43184	315	Q6PH08.2	ERC2	MOUSE	84.62	1e-18
43331	344	P03934.1	TC1A	CAEEL	67.44	2e-12
43368	158	P03934.1	TC1A	CAEEL	42.86	2e-06
43498	224	Q12923.2	PTN13	HUMAN	77.19	4e-23
43688	203	P03934.1	TC1A	CAEEL	68	2e-05
43740	306	P14099.2	PDE2A	BOVIN	57.45	1e-11
43744	157	P08548.1	LIN1	NYCCO	44.9	4e-07
43935	313	Q9NBX4.1	RTXE	DROME	95.24	0.0001
43984	307	Q96P50.2	ACAP3	HUMAN	33.66	2e-09
43989	158	O54781.2	SRPK2	MOUSE	42.59	5e-09
44103	336	Q7ZWS1.1	DUS3L	XENLA	85.11	5e-19
44241	300	P04114.2	APOB	HUMAN	38.1	3e-05
44313	163	Q8NFQ8.1	TOIP2	HUMAN	62.22	6e-11
44484	130	Q9I8A3.1	HEY1	XENLA	67.65	1e-08
44566	227	Q5RF51.1	SNR40	PONAB	83.02	2e-14
44573	145	P57071.4	PRD15	HUMAN	100	8e-23
44600	140	O95622.3	ADCY5	HUMAN	78.26	2e-06
44618	217	Q2KHZ9.1	GCDH	BOVIN	85.71	6e-15
44711	129	Q91615.1	IRS1A	XENLA	40.48	1e-05
44788	307	P10000.2	COLI	ONCKE	98.96	5e-63
44907	354	P03934.1	TC1A	CAEEL	46	8e-09
44933	367	P34257.1	TC3A	CAEEL	31.43	4e-13
44940	168	P03934.1	TC1A	CAEEL	55.17	5e-05
45020	322	P35072.1	TCB1	CAEBR	39.22	4e-10
45247	344	Q6UXC1.2	AEGP	HUMAN	33.33	1e-05
45295	337	Q62356.2	FSTL1	MOUSE	37.5	5e-05
45360	333	Q5RI56.2	OPTN	DANRE	35.85	7e-05
45525	351	Q05654.1	RTF21	SCHPO	43.65	1e-26
45667	176	P03934.1	TC1A	CAEEL	37.7	2e-05
45715	267	B5X5B4.1	EFTS	SALSA	100	4e-22
45759	187	E9Q555.1	RN213	MOUSE	42.22	8e-05
45760	209	Q96JC1.2	VPS39	HUMAN	41.54	3e-09
45831	263	Q5QJC4.1	DCR1A	CHICK	33.72	2e-10
45962	249	Q95KK4.1	SSBP	RABIT	84.85	7e-11
46021	153	Q91X20.1	ASH2L	MOUSE	85.71	1e-29
46071	240	Q1RLQ5.1	FA69A	DANRE	79.49	1e-41
46104	162	Q9P2Y4.2	ZN219	HUMAN	66.67	3e-07
46131	264	P35072.1	TCB1	CAEBR	34.25	7e-06
46141	236	P35072.1	TCB1	CAEBR	92	2e-13
46257	162	Q04202.1	TCB2	CAEBR	72.73	0.0001
46298	208	P23174.1	MDR3	CRIGR	53.13	2e-06
46340	422	Q86SZ2.1	TPC6B	HUMAN	43.69	2e-20
46463	338	P49578.1	ACM3	CHICK	62.86	2e-06
46802	377	P03934.1	TC1A	CAEEL	36.92	6e-05
46807	237	P03934.1	TC1A	CAEEL	44	2e-10
46816	350	P35072.1	TCB1	CAEBR	34.65	9e-13
46907	288	P03934.1	TC1A	CAEEL	55.56	3e-07
47037	152	P03934.1	TC1A	CAEEL	43.64	6e-11
47039	319	Q7SY23.1	AL4A1	DANRE	41.11	3e-06
47133	170	P34257.1	TC3A	CAEEL	33.85	2e-05
47394	175	O95155.1	UBE4B	HUMAN	79.55	2e-15
47513	338	P03934.1	TC1A	CAEEL	32.5	5e-07
47634	349	Q9UNY4.2	TTF2	HUMAN	23.47	4e-07
47712	360	P03934.1	TC1A	CAEEL	71.43	5e-05
47820	315	A0JNE3.1	NR2C1	BOVIN	76.32	1e-11
47840	286	P03934.1	TC1A	CAEEL	41.3	3e-05
47850	329	P62632.1	EF1A2	RAT	74.42	2e-12
47868	345	P10401.1	POLY	DROME	38.18	5e-20
47924	157	Q8BST6.2	PELI2	MOUSE	51.85	2e-07
47926	141	P30349.2	LKHA4	RAT	51.06	4e-08
48026	185	P24503.1	CADH4	CHICK	76.92	2e-24
48154	355	Q9YHX4.1	SEM4E	DANRE	94.29	2e-13
48219	162	Q14315.3	FLNC	HUMAN	83.02	3e-25
48284	232	P35072.1	TCB1	CAEBR	62.22	4e-09
48338	248	Q6DFC0.1	S41A2	XENLA	36.26	9e-10
48445	307	F1LMY4.1	RYR1	RAT	60	2e-17
48469	302	P34257.1	TC3A	CAEEL	46.03	1e-05
48503	135	O35142.3	COPB2	RAT	88.89	2e-15
48522	335	P03934.1	TC1A	CAEEL	66.67	2e-07
48529	247	Q9Z1K7.1	APC2	MOUSE	47.31	1e-10
48595	344	P35072.1	TCB1	CAEBR	37.23	6e-14
48842	342	Q9UR07.1	RTF23	SCHPO	43.86	1e-10
49124	336	Q8R081.2	HNRPL	MOUSE	82.81	9e-30
49133	252	Q9Z1N9.2	UN13B	MOUSE	93.48	4e-22
49203	279	Q86W24.1	NAL14	HUMAN	35.29	4e-06
49288	279	P35072.1	TCB1	CAEBR	69.23	2e-23
49335	282	P35396.1	PPARD	MOUSE	40.35	0.0001
49378	295	Q8IWZ3.1	ANKH1	HUMAN	87.1	2e-14
49416	203	A2AV37.1	EXO3L	DANRE	35.29	2e-07
49599	295	P35072.1	TCB1	CAEBR	34.88	5e-06
49689	312	P70207.2	PLXA2	MOUSE	65.96	7e-14
49810	356	P03934.1	TC1A	CAEEL	34.31	6e-11
50049	372	P13789.3	TNNT2	BOVIN	96.43	1e-08
50114	299	P31843.1	RRPO	OENBE	49.06	2e-27
50185	315	Q6ZRP5.2	YD019	HUMAN	32.79	7e-06
50206	336	P12270.3	TPR	HUMAN	37.5	4e-05
50273	377	P03934.1	TC1A	CAEEL	46.55	4e-06
50432	341	P34257.1	TC3A	CAEEL	38.64	6e-13
50637	304	Q3U1U7.1	AHRR	MOUSE	85.19	1e-07
50687	366	Q6ZWR6.2	SYNE1	MOUSE	86.11	4e-19
50917	439	P07310.1	KCRM	MOUSE	86.44	3e-14
50953	362	P03934.1	TC1A	CAEEL	35.53	8e-06
50999	336	P35072.1	TCB1	CAEBR	35.42	5e-09
51084	191	Q9R1K5.1	FZR	MOUSE	90.7	4e-19
51106	314	P03934.1	TC1A	CAEEL	36	2e-05
51304	262	Q3UMC0.2	SPAT5	MOUSE	62.16	4e-07
51338	334	Q8BGY6.1	B3GN5	MOUSE	74.58	7e-63
51372	197	P03934.1	TC1A	CAEEL	49.3	8e-11
51445	134	O95625.2	ZBT11	HUMAN	68.63	1e-18
51559	329	Q9UPX0.2	TUTLB	HUMAN	36	1e-08
51782	334	Q9UM01.2	YLAT1	HUMAN	77.78	4e-18
51798	323	P34620.1	YO84	CAEEL	34.21	7e-07
51841	222	A6NKG5.3	RTL1	HUMAN	34.18	8e-07
51951	332	P86044.1	ANO9	MOUSE	75	4e-05
52042	328	P03934.1	TC1A	CAEEL	35.64	1e-10
52064	281	P31843.1	RRPO	OENBE	56.14	1e-11
52169	326	Q9R1S8.1	CAN7	MOUSE	41.67	1e-11
52269	253	Q04202.1	TCB2	CAEBR	33.87	5e-05
52282	215	Q04202.1	TCB2	CAEBR	37.5	6e-05
52393	170	D3ZE55.2	PCDH8	RAT	69.84	1e-22
52538	249	P03934.1	TC1A	CAEEL	45.57	1e-11
52604	346	Q8N7C0.2	LRC52	HUMAN	66.67	1e-07
52793	316	P28022.2	CRGM3	CYPCA	40.79	3e-12
52822	251	E1BD52.1	TM245	BOVIN	64.86	2e-06
52909	347	Q7SZN2.1	RN170	DANRE	100	3e-06
52916	319	O60287.4	NPA1P	HUMAN	27.74	5e-06
53114	278	P11029.1	ACAC	CHICK	65.91	3e-11
53147	312	P35072.1	TCB1	CAEBR	67.86	2e-07
53225	247	Q02447.3	SP3	HUMAN	59.55	2e-24
53238	340	O60299.1	PRIP1	HUMAN	68.57	1e-08
53244	397	P03934.1	TC1A	CAEEL	50.94	1e-07
53332	158	Q64487.3	PTPRD	MOUSE	48.28	2e-06
53951	309	P35072.1	TCB1	CAEBR	33.66	9e-13
54141	339	Q14534.3	ERG1	HUMAN	56.58	5e-15
54488	326	Q5RDC3.1	TF3C2	PONAB	38.18	1e-05
54800	171	Q8NFZ4.1	NLGN2	HUMAN	71.79	3e-10
55011	327	P35072.1	TCB1	CAEBR	33.77	2e-07
55043	151	P03934.1	TC1A	CAEEL	58.06	3e-06
55067	349	Q02357.2	ANK1	MOUSE	67.5	2e-09
55077	148	P03934.1	TC1A	CAEEL	38.46	8e-06
55145	228	Q80W68.1	KIRR1	MOUSE	50	8e-10
55152	145	Q2KI97.1	GPR84	BOVIN	91.3	4e-20
55153	253	P03934.1	TC1A	CAEEL	70.59	8e-07
55233	326	P03934.1	TC1A	CAEEL	34.18	7e-07
55255	262	P03934.1	TC1A	CAEEL	76.47	3e-09
55355	344	P35072.1	TCB1	CAEBR	37.62	5e-15
55370	178	F6RIX4.1	MCM9	XENTR	78	2e-20
55433	205	P34257.1	TC3A	CAEEL	42.37	6e-08
55560	303	A6NEC2.3	PSAL	HUMAN	50	9e-08
55632	197	P35072.1	TCB1	CAEBR	41.67	4e-13
55643	444	Q9Y4K4.1	M4K5	HUMAN	34.67	1e-08
55798	343	P34257.1	TC3A	CAEEL	56.52	2e-10
55937	267	Q92104.1	CP11B	RANCA	43.48	2e-07
56324	282	Q69YN4.2	VIR	HUMAN	74.07	2e-19
56357	233	P34257.1	TC3A	CAEEL	82.14	3e-08
56388	336	Q6P6R2.1	DLDH	RAT	65.22	3e-21
56415	224	P10044.1	CRGM2	CYPCA	93.75	1e-20
56485	405	Q6P730.1	DAB2P	RAT	80	3e-16
56494	143	Q6TEQ0.1	EEPD1	DANRE	70.91	5e-20
56513	328	P03934.1	TC1A	CAEEL	35.71	5e-07
56523	178	Q86TG7.2	PEG10	HUMAN	40.91	2e-05
56573	261	Q95SX7.1	RTBS	DROME	77.78	5e-11
56626	299	P35072.1	TCB1	CAEBR	37.63	6e-15
56632	161	Q924S5.1	LONM	RAT	62.75	1e-13
56676	174	P34257.1	TC3A	CAEEL	45.45	2e-05
56677	342	Q9D823.3	RL37	MOUSE	38.54	2e-10
56723	193	Q9NYC9.3	DYH9	HUMAN	36.67	0.0001
56745	250	P03934.1	TC1A	CAEEL	35.23	4e-12
56853	187	Q9AXT8.1	CMT1	MAIZE	33.33	2e-05
56895	354	P35072.1	TCB1	CAEBR	33.67	1e-05
56911	359	Q9NRM7.2	LATS2	HUMAN	91.94	7e-33
56916	290	P35072.1	TCB1	CAEBR	35.48	5e-12
56936	333	Q7Z7B0.1	FLIP1	HUMAN	80.34	2e-54
56963	257	Q9CXD9.1	LRC17	MOUSE	53.49	3e-07
56969	185	P34257.1	TC3A	CAEEL	43.75	7e-09
57117	266	P34620.1	YO84	CAEEL	31.4	7e-09
57155	315	Q8NBJ7.2	SUMF2	HUMAN	63.64	5e-12
57178	274	Q8VHN7.1	GPR98	MOUSE	51.35	4e-05
57196	444	Q8VCE2.1	GPN1	MOUSE	97.22	2e-14
57219	147	P35072.1	TCB1	CAEBR	57.14	7e-06
57282	266	Q14DH7.2	ACSS3	MOUSE	72.22	4e-12
57403	345	Q04202.1	TCB2	CAEBR	32.43	6e-07
57431	258	Q32LP2.1	RADI	BOVIN	87.27	6e-24
57434	148	Q95SX7.1	RTBS	DROME	46.81	2e-06
57579	314	Q8IVT5.2	KSR1	HUMAN	32.26	4e-06
57590	136	P03934.1	TC1A	CAEEL	50	9e-08
57611	153	P03934.1	TC1A	CAEEL	38.78	3e-06
57672	135	Q9UR07.1	RTF23	SCHPO	100	0.0001
57738	340	Q503E1.1	INT11	DANRE	38.89	5e-07
57872	143	Q9R0M3.1	SRPX	MOUSE	46.3	4e-13
57888	234	F1QGH9.1	PS11B	DANRE	61.36	2e-13
57913	174	P34618.1	CEC1	CAEEL	64.52	2e-06
57933	342	O92815.2	POL	WDSV	31	6e-06
57943	331	Q9NY59.1	NSMA2	HUMAN	68.27	9e-36
58132	330	P15924.3	DESP	HUMAN	35.45	6e-16
58189	283	P03934.1	TC1A	CAEEL	32.43	3e-08
58361	334	P34257.1	TC3A	CAEEL	36.59	3e-08
58439	264	P39880.3	CUX1	HUMAN	92.16	2e-23
58446	246	Q9IA31.1	GLI3	CHICK	84.62	1e-23
58459	287	Q9PU36.1	PCLO	CHICK	77.14	3e-40
58544	302	P35072.1	TCB1	CAEBR	40.51	6e-10
58569	170	P15924.3	DESP	HUMAN	50	1e-10
58767	319	Q70J99.1	UN13D	HUMAN	42.55	3e-07
58802	382	Q8IUD2.1	RB6I2	HUMAN	53.52	3e-22
58806	321	P35072.1	TCB1	CAEBR	67.65	8e-08
58884	315	Q6P730.1	DAB2P	RAT	75	8e-07
58942	182	Q5T0N1.2	TTC18	HUMAN	54	5e-12
59033	231	Q4R7K7.1	BRE1B	MACFA	68.75	4e-12
59048	317	P04323.1	POL3	DROME	66.67	4e-05
59093	351	P35072.1	TCB1	CAEBR	29.67	3e-09
59141	367	Q86YJ5.2	MARH9	HUMAN	98.18	2e-32
59245	494	Q69566.1	U88	HHV6U	51.28	1e-05
59322	218	P34257.1	TC3A	CAEEL	38.36	2e-10
59377	329	O70199.1	UGDH	RAT	78.57	8e-28
59536	167	Q04202.1	TCB2	CAEBR	43.14	6e-06
59548	306	P35072.1	TCB1	CAEBR	52.94	6e-17
59558	292	P35072.1	TCB1	CAEBR	42	9e-10
59568	248	P35072.1	TCB1	CAEBR	51.22	8e-05
59612	472	Q8CCB5.1	MET24	MOUSE	64.29	5e-13
59640	211	P03934.1	TC1A	CAEEL	34.67	4e-08
59648	217	Q5ZKK3.1	APC5	CHICK	47.62	4e-09
59663	207	P34257.1	TC3A	CAEEL	43.1	1e-07
59675	152	Q52QI2.2	RTL1	BOVIN	63.41	8e-10
59676	336	P35072.1	TCB1	CAEBR	48.89	1e-11
59761	315	P03934.1	TC1A	CAEEL	41.41	4e-07
59798	430	Q6NYL5.2	ALAT2	DANRE	86.96	2e-19
59820	345	Q04202.1	TCB2	CAEBR	48.08	1e-08
59844	358	P03934.1	TC1A	CAEEL	34.44	2e-11
59847	191	P15989.2	CO6A3	CHICK	69.23	3e-12
59860	287	Q04202.1	TCB2	CAEBR	40	5e-13
60026	177	P34257.1	TC3A	CAEEL	43.14	7e-08
60044	157	P03934.1	TC1A	CAEEL	77.27	7e-05
60053	138	Q04202.1	TCB2	CAEBR	62.5	3e-13
60059	338	P35072.1	TCB1	CAEBR	38.46	2e-05
60156	221	Q52KN3.2	CA216	XENLA	61.9	8e-05
60230	307	P03934.1	TC1A	CAEEL	39.24	3e-07
60272	330	O94915.2	FRYL	HUMAN	40.43	8e-06
60277	353	P26808.1	POL	MLVFP	77.78	1e-06
60318	304	P35072.1	TCB1	CAEBR	39.08	3e-14
60368	325	Q4QR29.1	CTR9	XENLA	53.85	2e-13
60386	321	P34257.1	TC3A	CAEEL	60.32	7e-13
60447	211	Q90923.1	NET3	CHICK	72.97	1e-09
60468	145	P03934.1	TC1A	CAEEL	67.74	2e-08
60540	407	P35072.1	TCB1	CAEBR	54.55	4e-08
60597	449	Q9NBX4.1	RTXE	DROME	32.48	2e-15
60624	146	Q7T2D4.1	ERGI2	DANRE	57.45	2e-12
60643	188	P34257.1	TC3A	CAEEL	37.5	3e-06
60850	372	P16960.2	RYR1	PIG	61.22	3e-10
60874	173	P49689.3	RS30	ARATH	33.87	8e-06
61029	366	Q9UPN3.4	MACF1	HUMAN	31.3	2e-05
61034	486	Q9NZR2.2	LRP1B	HUMAN	78.38	4e-31
61080	319	Q7LHG5.2	YI31B	YEAST	45.07	2e-11
61086	156	Q5SPP5.2	EFR3B	DANRE	88.37	8e-18
61128	160	P03934.1	TC1A	CAEEL	42.86	7e-06
61163	346	P34257.1	TC3A	CAEEL	41.67	8e-08
61177	210	P49641.3	MA2A2	HUMAN	79.55	3e-15
61197	333	B8A4F4.1	TDRD9	DANRE	35	0.0001
61236	348	P35072.1	TCB1	CAEBR	36.36	3e-14
61277	442	P21521.2	SY65	DROME	43.79	3e-32
61402	392	Q9I8V0.3	PRV2	DANRE	36.36	2e-09
61502	134	P03934.1	TC1A	CAEEL	45.95	2e-05
61511	346	Q9Y2J2.2	E41L3	HUMAN	65.85	9e-11
61513	333	P03934.1	TC1A	CAEEL	35.9	8e-14
61799	355	P34257.1	TC3A	CAEEL	49.02	3e-07
61838	181	P03934.1	TC1A	CAEEL	44.68	1e-07
61873	215	Q9C0G0.2	ZN407	HUMAN	38.78	6e-07
61918	195	P03934.1	TC1A	CAEEL	51.61	2e-12
61963	160	P03934.1	TC1A	CAEEL	88.89	2e-09
61964	265	P03934.1	TC1A	CAEEL	41.38	2e-05
61996	342	P34257.1	TC3A	CAEEL	38.75	2e-11
62010	143	P03934.1	TC1A	CAEEL	84.21	4e-16
62013	319	Q04202.1	TCB2	CAEBR	41.11	4e-09
62074	302	Q9NBX4.1	RTXE	DROME	31.08	3e-05
62134	217	Q56A40.2	CCD40	DANRE	83.33	1e-13
62146	334	A5WUT8.1	EPG5	DANRE	72.55	6e-16
62280	198	Q6ZRF8.2	RN207	HUMAN	64	9e-05
62351	332	P03934.1	TC1A	CAEEL	40	0.0001
62420	355	Q86TG7.2	PEG10	HUMAN	37.5	6e-07
62546	371	P35072.1	TCB1	CAEBR	41.54	1e-07
62615	157	Q9VXP4.1	PA1B2	DROME	47.73	3e-05
62728	325	Q6ZSR9.2	YJ005	HUMAN	36.73	3e-05
62729	141	P35072.1	TCB1	CAEBR	43.59	4e-06
62760	201	O93484.2	CO1A2	ONCMY	42.59	3e-08
62848	164	Q96MF7.2	NSE2	HUMAN	43.9	1e-05
63030	357	Q04202.1	TCB2	CAEBR	89.66	2e-09
63053	222	Q9UNX4.1	WDR3	HUMAN	41.43	2e-07
63147	362	Q5RI56.2	OPTN	DANRE	81.82	2e-09
63212	355	P03934.1	TC1A	CAEEL	38.1	2e-08
63255	330	Q9HCD6.3	TANC2	HUMAN	70.69	6e-20
63356	214	P34257.1	TC3A	CAEEL	70.37	8e-05
63557	356	P35072.1	TCB1	CAEBR	35.42	1e-12
63568	339	Q7LHG5.2	YI31B	YEAST	43.75	8e-08
63641	242	Q5SPC5.1	OTOF	DANRE	53.41	8e-18
63786	319	P03934.1	TC1A	CAEEL	42.86	6e-07
63809	136	P34257.1	TC3A	CAEEL	67.57	2e-09
63893	342	P34257.1	TC3A	CAEEL	75	2e-07
63902	330	P03934.1	TC1A	CAEEL	33.33	2e-05
63935	442	Q90875.1	ACOC	CHICK	73.91	4e-14
64011	222	Q08378.2	GOGA3	HUMAN	65.91	9e-12
64023	337	Q52QI2.2	RTL1	BOVIN	48.57	1e-05
64048	506	P35072.1	TCB1	CAEBR	38.96	2e-06
64114	307	P03934.1	TC1A	CAEEL	81.48	8e-06
64174	158	P03934.1	TC1A	CAEEL	57.58	1e-05
64238	329	O94762.2	RECQ5	HUMAN	100	8e-06
64248	180	Q69ZL1.2	FGD6	MOUSE	56.76	1e-06
64252	355	P54279.1	PMS2	MOUSE	79.63	2e-19
64291	149	P34257.1	TC3A	CAEEL	73.53	9e-09
64329	320	Q7JQ07.1	MOS1T	DROMA	68.57	1e-06
64343	147	Q7SYK0.1	CHID1	DANRE	62.86	6e-10
64441	183	P03934.1	TC1A	CAEEL	40	2e-08
64501	195	Q5BQN8.1	CENPJ	PANTR	37.5	2e-07
64602	321	Q5RJQ0.1	CHST1	RAT	59.29	1e-33
64685	194	P03934.1	TC1A	CAEEL	35.48	9e-07
64715	253	Q9Y4D8.5	HECD4	HUMAN	81.82	2e-11
64753	167	Q04202.1	TCB2	CAEBR	79.41	2e-13
64755	346	P03934.1	TC1A	CAEEL	32.18	7e-08
64961	174	P03934.1	TC1A	CAEEL	47.06	7e-07
65088	165	P03934.1	TC1A	CAEEL	44.68	2e-05
65154	240	P03934.1	TC1A	CAEEL	95.65	1e-08
65175	193	P35072.1	TCB1	CAEBR	41.67	2e-05
65236	146	P35072.1	TCB1	CAEBR	38.71	3e-05
65247	290	P03934.1	TC1A	CAEEL	44	4e-08
65315	305	Q9HCK4.2	ROBO2	HUMAN	50	1e-08
65350	343	Q6UX15.1	LAYN	HUMAN	75	1e-07
65353	181	P03934.1	TC1A	CAEEL	41.82	3e-07
65394	223	Q8NBN7.2	RDH13	HUMAN	40.38	2e-06
65515	323	Q9R1U5.1	SIK1	RAT	92.31	7e-10
65597	144	P02469.3	LAMB1	MOUSE	47.83	5e-08
65649	262	Q9JIT3.1	TLE3	RAT	32.39	3e-06
65868	286	Q52QI2.2	RTL1	BOVIN	42.59	7e-07
65956	344	Q04202.1	TCB2	CAEBR	85.71	2e-10
66023	358	Q923T7.2	TRIM7	MOUSE	54.29	1e-07
66035	520	O75132.2	ZBED4	HUMAN	69.44	9e-81
66237	339	P03934.1	TC1A	CAEEL	38.18	5e-06
66446	329	Q64400.3	H32	CRILO	86.54	3e-22
66478	175	P35072.1	TCB1	CAEBR	51.72	4e-14
66502	526	Q640V3.1	NOL12	XENTR	39.68	4e-11
66503	217	Q640V3.1	NOL12	XENTR	39.73	1e-11
66508	332	Q96RW7.2	HMCN1	HUMAN	54.35	5e-08
66557	352	P21328.1	RTJK	DROME	50	4e-07
66650	347	P03934.1	TC1A	CAEEL	62.07	8e-09
66709	350	P03934.1	TC1A	CAEEL	32.43	7e-05
66813	346	P79739.1	CP26A	DANRE	80	8e-45
66922	323	Q02040.2	AK17A	HUMAN	45.65	9e-09
66972	336	Q9BZ95.1	NSD3	HUMAN	83.87	3e-12
67021	247	Q9UR07.1	RTF23	SCHPO	56.36	3e-11
67037	345	P03934.1	TC1A	CAEEL	96.15	3e-08
67066	362	P35072.1	TCB1	CAEBR	39.71	3e-06
67178	331	P05419.1	CALN	CHICK	100	5e-17
67186	358	P34257.1	TC3A	CAEEL	37.1	1e-06
67254	185	Q6IQ73.1	CHM4C	DANRE	44.78	1e-10
67267	234	Q5HYL7.2	TM196	HUMAN	81.03	2e-22
67283	151	Q95SX7.1	RTBS	DROME	54.55	6e-05
67323	359	P35072.1	TCB1	CAEBR	33.33	1e-08
67399	341	Q5SWA1.1	PR15B	HUMAN	50	2e-12
67505	425	Q9GZT9.1	EGLN1	HUMAN	67.16	1e-56
67610	244	P03934.1	TC1A	CAEEL	41.86	6e-14
67638	339	Q9JLT0.1	MYH10	RAT	36.97	4e-13
67741	210	P35072.1	TCB1	CAEBR	50	3e-08
67753	160	Q90WM5.2	DMRT3	FUGRU	54.55	4e-13
67791	265	Q9H239.2	MMP28	HUMAN	53.33	6e-05
67815	189	Q04202.1	TCB2	CAEBR	75	5e-05
67914	253	Q04202.1	TCB2	CAEBR	36.51	9e-06
67937	136	P03934.1	TC1A	CAEEL	47.92	2e-10
67969	335	P03934.1	TC1A	CAEEL	69.64	2e-07
68066	360	Q8VCS0.1	PGRP2	MOUSE	60.61	6e-21
68148	340	Q5R4T2.1	BMAL1	PONAB	35.71	1e-12
68197	325	P03934.1	TC1A	CAEEL	81.58	0.0001
68232	190	Q568D2.1	CO026	DANRE	70	9e-07
68287	350	P34257.1	TC3A	CAEEL	40.59	2e-16
68320	176	P03934.1	TC1A	CAEEL	39.39	4e-05
68346	170	Q9ERZ8.1	TRPV4	RAT	85.71	7e-09
68392	300	P35072.1	TCB1	CAEBR	35.56	6e-06
68453	138	Q8IWZ3.1	ANKH1	HUMAN	47.37	8e-05
68501	181	Q52QI2.2	RTL1	BOVIN	31.75	5e-06
68580	224	P43974.2	Y258	HAEIN	38	4e-05
68628	298	P35072.1	TCB1	CAEBR	38.64	2e-12
68678	329	P41386.1	TBB	HALDI	100	2e-60
68879	148	Q9BYB0.2	SHAN3	HUMAN	65.22	5e-12
68909	226	P03934.1	TC1A	CAEEL	35.94	5e-06
68930	316	P21328.1	RTJK	DROME	38.89	3e-05
68943	190	P70227.3	ITPR3	MOUSE	43.64	3e-10
69119	128	P70193.2	LRIG1	MOUSE	44.44	6e-08
69155	198	Q9UR07.1	RTF23	SCHPO	50	4e-06
69242	342	Q6ZV73.2	FGD6	HUMAN	46.48	2e-18
69432	244	O60299.1	PRIP1	HUMAN	56.06	2e-17
69649	343	O92815.2	POL	WDSV	54.84	4e-13
69667	284	Q8NFD5.2	ARI1B	HUMAN	55.56	0.0001
69719	158	Q3V3R4.2	ITA1	MOUSE	48.08	2e-06
69741	178	P03934.1	TC1A	CAEEL	47.62	3e-08
69786	449	Q99527.1	GPER	HUMAN	69.01	1e-64
69891	355	P21328.1	RTJK	DROME	38.27	2e-09
69940	334	P03934.1	TC1A	CAEEL	38.18	7e-07
70035	334	P03934.1	TC1A	CAEEL	44.9	3e-09
70041	304	Q9NR09.2	BIRC6	HUMAN	91.18	2e-13
70055	303	Q9UR07.1	RTF23	SCHPO	36.11	0.0001
70073	255	P34257.1	TC3A	CAEEL	39.62	2e-07
70079	233	P51686.2	CCR9	HUMAN	36.71	5e-06
70133	212	P34257.1	TC3A	CAEEL	45.24	0.0001
70237	343	P03934.1	TC1A	CAEEL	41.58	7e-18
70295	140	Q91ZV8.2	GP124	MOUSE	43.18	2e-07
70329	149	P52179.2	MYOM1	HUMAN	42.31	6e-05
70393	197	Q7ZUV7.1	EMSY	DANRE	55.84	2e-16
70431	138	Q80W93.2	HYDIN	MOUSE	64.52	4e-06
70481	169	P42659.1	DPP6	BOVIN	88.89	9e-19
70527	307	P35072.1	TCB1	CAEBR	35.44	3e-05
71073	169	Q6PBW5.1	RP65A	DANRE	51.85	7e-13
71083	350	Q9P212.3	PLCE1	HUMAN	43.22	2e-22
71147	302	Q0VFP6.2	CXXC4	XENTR	64.71	6e-17
71207	337	Q04202.1	TCB2	CAEBR	43.48	5e-07
71227	184	Q8I7P9.1	POL5	DROME	75	1e-11
71392	343	Q10751.1	ACE	CHICK	34.38	1e-05
71395	213	P35579.4	MYH9	HUMAN	35.53	1e-06
71432	285	Q90941.1	PB1	CHICK	51.22	2e-08
71439	136	F1RCR6.1	TRIPC	DANRE	97.37	3e-17
71465	352	Q6ZPT1.2	KLHL9	MOUSE	65.63	6e-05
71531	345	Q92142.1	TPH	XENLA	40.34	1e-20
71628	300	P03934.1	TC1A	CAEEL	70.37	6e-05
71733	162	P03934.1	TC1A	CAEEL	44.64	6e-06
71747	170	Q6DCL6.1	FA69A	XENLA	59.62	1e-12
71856	333	Q2KJY2.1	KI26B	HUMAN	70.37	9e-05
71913	348	Q04202.1	TCB2	CAEBR	64.81	1e-13
71976	287	Q04202.1	TCB2	CAEBR	80	2e-06
72016	422	A8WHP9.1	LRRC3	DANRE	52.89	5e-24
72049	284	P21329.1	RTJK	DROFU	46.43	4e-05
72083	157	Q9BVG3.1	TRI62	HUMAN	81.36	2e-28
72247	159	Q86917.1	VQ3L	SHEVK	37.29	6e-05
72299	159	Q9NBX4.1	RTXE	DROME	54.84	5e-05
72437	394	O00341.2	EAA5	HUMAN	78	3e-20
72557	339	Q8SPU7.1	ACHA5	BOVIN	81.03	2e-20
72748	487	P35072.1	TCB1	CAEBR	52.78	2e-06
72774	327	Q9P2H3.3	IFT80	HUMAN	77.78	1e-17
72833	250	Q9UBK2.1	PRGC1	HUMAN	35.56	2e-06
73021	267	Q9JMH9.2	MY18A	MOUSE	84.13	4e-24
73039	161	P35072.1	TCB1	CAEBR	43.18	5e-06
73040	234	Q9UK13.3	ZN221	HUMAN	52.83	1e-08
73049	145	Q6JAN0.1	GPR98	DANRE	72.22	6e-20
73051	143	Q02084.2	A33	PLEWA	45.83	9e-08
73230	306	P34257.1	TC3A	CAEEL	56.86	3e-10
73374	440	P35072.1	TCB1	CAEBR	56.67	4e-13
73428	271	P34257.1	TC3A	CAEEL	38.64	6e-05
73441	179	O43903.1	GAS2	HUMAN	57.89	9e-07
73447	218	Q6RFZ7.1	PKHG5	RAT	64.56	6e-27
73534	160	P03934.1	TC1A	CAEEL	36.84	1e-06
73610	205	P35072.1	TCB1	CAEBR	40	1e-11
73637	250	Q8C170.2	MYO9A	MOUSE	85.71	7e-14
73713	360	Q95SX7.1	RTBS	DROME	56.52	7e-08
73754	338	A3KGZ2.1	OGFD2	DANRE	71.79	2e-31
73780	168	Q9I9P9.1	SMAD2	DANRE	100	7e-06
74009	371	E7FDW8.2	TRD7B	DANRE	47.17	1e-08
74047	176	P03934.1	TC1A	CAEEL	52.78	2e-09
74069	336	Q95SX7.1	RTBS	DROME	31.94	5e-06
74087	262	P35072.1	TCB1	CAEBR	59.09	8e-06
74130	383	P34257.1	TC3A	CAEEL	48.57	1e-14
74178	352	Q4KME6.1	PERQ2	DANRE	55.95	6e-18
74313	238	Q69566.1	U88	HHV6U	100	3e-06
74325	336	Q9QUH6.2	SYGP1	RAT	32.1	1e-05
74342	250	P03934.1	TC1A	CAEEL	39.13	4e-08
74425	352	Q9NBX4.1	RTXE	DROME	27.27	4e-05
74543	353	Q6PAJ1.3	BCR	MOUSE	91.8	4e-30
74602	316	Q16706.2	MA2A1	HUMAN	86	1e-23
74621	292	P35072.1	TCB1	CAEBR	37.23	8e-15
74645	363	A6NKG5.3	RTL1	HUMAN	27.88	5e-12
74662	318	E9Q557.1	DESP	MOUSE	35.24	7e-16
74778	185	P80202.1	ACV1B	RAT	94.12	1e-38
74801	252	Q9HB63.2	NET4	HUMAN	51.52	3e-14
74872	333	Q9R1S8.1	CAN7	MOUSE	91.8	4e-31
75000	337	Q95SX7.1	RTBS	DROME	40.74	1e-06
75188	301	Q6YGZ1.3	HPSE	MOUSE	60.87	4e-06
75222	200	P03934.1	TC1A	CAEEL	41.27	5e-06
75227	193	P03934.1	TC1A	CAEEL	42.55	6e-07
75232	363	Q8BW96.2	KCC1D	MOUSE	71.88	9e-06
75494	138	P35072.1	TCB1	CAEBR	50	5e-10
75523	281	P31843.1	RRPO	OENBE	45.76	9e-13
75566	142	P03934.1	TC1A	CAEEL	63.33	1e-05
75605	467	P28022.2	CRGM3	CYPCA	91.43	2e-13
75610	261	P03934.1	TC1A	CAEEL	64.29	5e-11
75679	156	O75165.5	DJC13	HUMAN	48.78	1e-07
75989	254	B4USZ0.1	CADH2	OTOGA	41.11	3e-13
76017	453	Q07DV1.1	CTTB2	AOTNA	66.22	1e-23
76060	350	Q04202.1	TCB2	CAEBR	53.85	4e-08
76077	182	P34257.1	TC3A	CAEEL	48.98	2e-12
76094	160	O15397.2	IPO8	HUMAN	46.94	7e-11
76131	327	Q04202.1	TCB2	CAEBR	79.31	2e-07
76132	361	P03934.1	TC1A	CAEEL	53.49	2e-15
76146	167	P03934.1	TC1A	CAEEL	53.13	1e-05
76255	349	P35072.1	TCB1	CAEBR	40.59	4e-16
76257	326	B0R0I6.2	CHD8	DANRE	96.36	5e-28
76269	242	Q9QWS8.2	KCNH8	RAT	44.68	4e-08
76271	355	P15535.1	B4GT1	MOUSE	50	6e-11
76277	330	P34257.1	TC3A	CAEEL	36.84	2e-06
76324	519	P35072.1	TCB1	CAEBR	33.82	3e-14
76381	274	Q9UR07.1	RTF23	SCHPO	43.37	8e-15
76441	340	Q04202.1	TCB2	CAEBR	41.67	7e-11
76515	197	Q5VU43.1	MYOME	HUMAN	65.12	5e-13
76538	212	Q04202.1	TCB2	CAEBR	39.47	2e-12
76561	321	P03934.1	TC1A	CAEEL	50	6e-06
76577	337	P03934.1	TC1A	CAEEL	50.98	2e-09
76634	245	P13983.1	EXTN	TOBAC	68.97	3e-06
76694	428	P79739.1	CP26A	DANRE	90.91	2e-40
76784	348	P35748.2	MYH11	RABIT	87.8	6e-17
76861	152	Q90339.2	MYSS	CYPCA	50	9e-11
76873	184	P34257.1	TC3A	CAEEL	77.27	1e-15
76935	270	P03934.1	TC1A	CAEEL	49.12	3e-11
77339	152	Q62141.2	SIN3B	MOUSE	81.13	7e-23
77470	174	P03934.1	TC1A	CAEEL	81.48	1e-09
77479	267	P03934.1	TC1A	CAEEL	37.66	5e-09
77574	335	Q9UKX5.2	ITA11	HUMAN	28.72	4e-07
77596	341	Q7TQE7.2	K0895	MOUSE	36	4e-09
77634	331	Q9UN71.1	PCDGG	HUMAN	73.47	3e-15
77829	185	P03934.1	TC1A	CAEEL	53.57	3e-06
77916	194	P03934.1	TC1A	CAEEL	34.78	9e-05
77938	272	P03934.1	TC1A	CAEEL	36.36	2e-05
78234	180	P03934.1	TC1A	CAEEL	51.11	1e-09
78557	129	Q5VST9.3	OBSCN	HUMAN	40.48	1e-05
78560	205	Q86TG7.2	PEG10	HUMAN	40	6e-06
78603	302	P35072.1	TCB1	CAEBR	37.89	2e-07
78604	301	P35072.1	TCB1	CAEBR	35.64	1e-13
78652	234	A5PKR8.1	EFGM	XENLA	40.28	4e-10
78668	346	P07814.5	SYEP	HUMAN	39.74	8e-11
78768	156	Q27991.2	MYH10	BOVIN	56.82	5e-07
78790	222	P35072.1	TCB1	CAEBR	38.36	7e-10
78816	223	Q2YDM1.1	ARL1	BOVIN	48.53	1e-11
78834	315	P03934.1	TC1A	CAEEL	61.9	5e-08
78973	344	Q66IC9.1	ROP1L	DANRE	72.41	1e-20
79014	272	P03934.1	TC1A	CAEEL	60	1e-06
79134	324	Q6R2W3.1	SCND3	HUMAN	35.85	2e-05
79249	335	P34257.1	TC3A	CAEEL	36.05	3e-06
79281	320	Q9UR07.1	RTF23	SCHPO	65	1e-12
79288	335	P03934.1	TC1A	CAEEL	35.45	6e-15
79311	327	Q9UPZ6.4	THS7A	HUMAN	79.31	9e-10
79406	339	P03934.1	TC1A	CAEEL	37.1	7e-07
79435	350	P35072.1	TCB1	CAEBR	58.33	7e-05
79438	350	P30427.2	PLEC	RAT	39.36	1e-14
79559	237	P03934.1	TC1A	CAEEL	41.56	3e-08
79651	334	P35072.1	TCB1	CAEBR	35.16	1e-08
79672	331	Q9BXU1.2	STK31	HUMAN	43.75	6e-06
79693	366	P70193.2	LRIG1	MOUSE	69.7	5e-08
79757	213	P03934.1	TC1A	CAEEL	89.29	5e-09
79760	151	P35072.1	TCB1	CAEBR	60.71	4e-06
79808	352	P35072.1	TCB1	CAEBR	35	4e-14
79847	359	P03934.1	TC1A	CAEEL	34.33	4e-05
79941	348	Q99JZ7.1	ERRFI	MOUSE	35.8	2e-09
79961	319	P03934.1	TC1A	CAEEL	41.07	1e-05
80025	475	Q5I0C3.1	MCCA	RAT	76.92	1e-32
80065	131	P03934.1	TC1A	CAEEL	58.54	8e-05
80201	341	P35072.1	TCB1	CAEBR	39.29	6e-14
80232	307	P17694.2	NDUS2	BOVIN	71.7	3e-18
80251	316	P37198.3	NUP62	HUMAN	84.78	3e-18
80426	148	Q8N556.2	AFAP1	HUMAN	33.33	1e-05
80508	356	Q6NVR9.1	ATAD3	XENTR	40.43	2e-07
80549	170	Q04202.1	TCB2	CAEBR	67.5	4e-09
80590	328	P34620.1	YO84	CAEEL	85.19	2e-07
80703	252	Q04202.1	TCB2	CAEBR	38.24	3e-09
80884	340	P03934.1	TC1A	CAEEL	38.71	5e-08
80995	319	P35072.1	TCB1	CAEBR	43.75	2e-06
81008	342	P97526.1	NF1	RAT	88.46	1e-53
81046	349	P35072.1	TCB1	CAEBR	48.57	5e-12
81079	357	Q9HCR9.2	PDE11	HUMAN	30.3	3e-07
81117	320	Q62009.2	POSTN	MOUSE	70.91	4e-19
81134	334	P35072.1	TCB1	CAEBR	40.24	2e-11
81150	161	P35072.1	TCB1	CAEBR	100	1e-11
81298	274	Q8LPU5.1	CMT3	MAIZE	43.9	0.0001
81300	326	Q04202.1	TCB2	CAEBR	76.47	2e-08
81324	329	P21328.1	RTJK	DROME	32.76	8e-09
81544	341	P20825.1	POL2	DROME	43.1	3e-25
81651	334	Q6ZNJ1.2	NBEL2	HUMAN	80.56	9e-11
81802	293	Q64709.1	HLF	RAT	76.12	7e-29
81855	341	Q9UR07.1	RTF23	SCHPO	50	6e-12
82086	157	P34257.1	TC3A	CAEEL	44.74	0.0001
82167	311	Q5SRE5.1	NU188	HUMAN	35.11	2e-11
82267	321	Q66H50.1	FACR1	RAT	32.91	3e-07
82614	325	Q8R2Q0.1	TRI29	MOUSE	79.49	7e-11
82631	346	Q03001.4	DYST	HUMAN	39.56	3e-09
82669	346	P35072.1	TCB1	CAEBR	53.13	1e-05
82739	370	Q4R3K5.1	IDLC	MACFA	77.55	3e-17
82754	344	P41134.3	ID1	HUMAN	40.4	2e-16
82764	457	P03934.1	TC1A	CAEEL	28.13	2e-09
82987	280	Q04202.1	TCB2	CAEBR	35.82	2e-07
83029	449	P85001.1	CE290	DANRE	68	3e-12
83066	305	P34620.1	YO84	CAEEL	40	0.0001
83088	164	P30349.2	LKHA4	RAT	39.71	1e-09
83205	187	P35072.1	TCB1	CAEBR	65.63	1e-07
83210	336	Q9YH90.1	CLDZ	DANRE	74.51	9e-22
83245	305	P03934.1	TC1A	CAEEL	35.71	9e-08
83291	353	P03934.1	TC1A	CAEEL	38.24	2e-16
83374	333	P11029.1	ACAC	CHICK	87.72	6e-25
83518	350	Q9Y217.3	MTMR6	HUMAN	36.63	5e-14
83569	323	P03934.1	TC1A	CAEEL	42.86	5e-17
83661	332	Q8JFR5.2	KITA	DANRE	39.6	2e-18
83671	336	Q04202.1	TCB2	CAEBR	38.55	2e-08
83746	262	A5PMU4.1	ANS1B	DANRE	38.89	1e-09
83805	336	P03934.1	TC1A	CAEEL	47.83	1e-08
83925	320	Q04202.1	TCB2	CAEBR	33.33	8e-10
83965	274	P70206.1	PLXA1	MOUSE	98.53	2e-39
83968	286	Q7T2B9.1	MTPN	DANRE	41.18	1e-05
84159	346	P03934.1	TC1A	CAEEL	61.9	4e-07
84194	351	P03934.1	TC1A	CAEEL	35.87	7e-06
84265	213	P34257.1	TC3A	CAEEL	74.36	1e-08
84483	222	P35072.1	TCB1	CAEBR	48.39	4e-06
84526	232	P35072.1	TCB1	CAEBR	38.98	5e-06
84658	352	Q8TBP0.1	TBC16	HUMAN	67.31	6e-13
84678	222	P34257.1	TC3A	CAEEL	85.71	4e-12
84712	368	Q96PH1.1	NOX5	HUMAN	78.57	9e-06
84762	354	P03934.1	TC1A	CAEEL	34.78	4e-09
84764	342	Q8BGA7.1	CG026	MOUSE	80.85	3e-18
84771	158	P03934.1	TC1A	CAEEL	65.22	3e-05
84789	423	Q1LY77.2	SE1BA	DANRE	50	1e-22
84805	338	Q5XJ10.2	G3P	DANRE	32.69	2e-06
84826	353	Q86TG7.2	PEG10	HUMAN	30.43	2e-05
84860	405	Q5M7Y0.2	C43BP	DANRE	89.13	8e-22
85055	172	Q5XXB5.1	MSH2	CERAE	66.13	4e-21
85101	224	P21328.1	RTJK	DROME	36.76	2e-06
85112	153	Q8TEX9.2	IPO4	HUMAN	56.86	5e-10
85140	154	Q70EL1.4	UBP54	HUMAN	95.83	7e-09
85245	325	P03934.1	TC1A	CAEEL	33.33	3e-05
85268	350	P03934.1	TC1A	CAEEL	34.48	5e-05
85277	327	Q12756.2	KIF1A	HUMAN	47.5	1e-07
85394	310	P49641.3	MA2A2	HUMAN	36.59	3e-10
85420	260	P35072.1	TCB1	CAEBR	60	8e-07
85532	283	P35072.1	TCB1	CAEBR	38.57	4e-08
85536	248	Q71LX4.3	TLN2	MOUSE	36.11	8e-08
85547	326	Q8QFN3.1	TM121	CHICK	50	3e-16
85640	300	P03934.1	TC1A	CAEEL	33.87	7e-05
85700	163	P03934.1	TC1A	CAEEL	42.55	8e-07
85769	139	Q5ZMH1.1	Septin-2	CHICK	86.84	9e-15
85799	342	P35072.1	TCB1	CAEBR	36.63	2e-15
85887	264	Q04202.1	TCB2	CAEBR	47.83	1e-06
85899	292	Q9BZJ0.4	CRNL1	HUMAN	96.15	1e-07
86093	134	Q68FQ2.1	JAM3	RAT	84.62	4e-10
86217	347	P35072.1	TCB1	CAEBR	48.89	1e-05
86246	175	Q6DDM4.1	API5A	XENLA	74.42	5e-15
86254	170	P03934.1	TC1A	CAEEL	55.81	6e-10
86335	203	P21328.1	RTJK	DROME	38.36	9e-06
86468	301	P03934.1	TC1A	CAEEL	84.21	8e-06
86538	287	P03934.1	TC1A	CAEEL	36.07	5e-07
86543	355	Q9Z1E3.2	IKBA	MOUSE	91.67	2e-06
86811	297	Q9EPR5.2	SORC2	MOUSE	35.29	2e-05
87154	220	P21329.1	RTJK	DROFU	35.62	8e-05
87175	301	P49589.3	SYCC	HUMAN	35.8	2e-07
87256	142	P06333.1	TCB1	RABIT	43.4	1e-05
87270	160	P03934.1	TC1A	CAEEL	35.19	3e-06
87320	141	P34257.1	TC3A	CAEEL	45.45	8e-09
87325	349	Q6NUT7.1	SORT1	DANRE	76.79	3e-20
87428	130	P03934.1	TC1A	CAEEL	77.42	3e-07
87430	279	Q12933.2	TRAF2	HUMAN	83.02	2e-24
87453	290	P21328.1	RTJK	DROME	35.38	9e-05
87458	337	P35072.1	TCB1	CAEBR	33.33	4e-12
87657	312	Q5EBF1.1	5NTC	XENTR	87.5	1e-05
87712	174	P35072.1	TCB1	CAEBR	63.79	1e-15
87756	349	Q6PFT9.1	AB1IP	DANRE	77.14	1e-10
87759	337	Q63068.2	PHAX	RAT	40.82	4e-07
87793	340	P14381.1	YTX2	XENLA	21.1	0.0001
88021	182	Q96M20.2	CT152	HUMAN	71.93	2e-14
88039	318	Q6W2J9.1	BCOR	HUMAN	62.5	9e-15
88166	144	Q5U430.3	UBR3	MOUSE	72.22	2e-19
88272	205	Q66L49.1	SCMC1	DANRE	47.83	2e-13
88303	345	Q5RA20.1	SYRC	PONAB	37.3	1e-15
88339	202	P35072.1	TCB1	CAEBR	39.13	8e-09
88354	143	A2CEA7.1	RGRF2	DANRE	64.81	3e-18
88423	198	A7E305.1	K0913	BOVIN	87.76	8e-23
88443	245	Q00657.2	CSPG4	RAT	46.97	1e-12
88533	321	P35072.1	TCB1	CAEBR	39.8	4e-17
88570	300	P03934.1	TC1A	CAEEL	42.03	3e-08
88723	170	P03934.1	TC1A	CAEEL	50	8e-11
88933	248	P11442.3	CLH	RAT	90.57	8e-24
88953	178	Q69ZJ7.2	RIC1	MOUSE	89.29	1e-27
89088	286	Q9NS39.1	RED2	HUMAN	72.55	1e-18
89159	152	Q08CW1.1	TLK2	XENTR	97.3	4e-18
89173	168	Q5VYS8.1	TUT7	HUMAN	74.55	1e-20
89238	353	P03934.1	TC1A	CAEEL	43.42	4e-09
89330	416	Q04202.1	TCB2	CAEBR	34.78	2e-05
89341	174	Q6DD88.1	ATLA3	HUMAN	58.62	1e-05
89350	155	P52732.2	KIF11	HUMAN	84.62	2e-07
89453	321	Q92766.3	RREB1	HUMAN	36.76	3e-08
89497	148	P14381.1	YTX2	XENLA	73.68	1e-10
89501	349	P35072.1	TCB1	CAEBR	30.21	8e-05
89574	168	Q6MZW2.3	FSTL4	HUMAN	66.67	5e-24
89591	305	Q1LXK5.1	M10B2	DANRE	34.04	1e-08
89622	143	A1A5G4.1	MAGI3	XENTR	76.32	2e-12
89674	250	P34257.1	TC3A	CAEEL	36.25	4e-11
89690	318	P35072.1	TCB1	CAEBR	59.09	8e-07
89700	240	P35072.1	TCB1	CAEBR	97.22	2e-16
89702	301	Q0VE82.1	CPNE7	MOUSE	83.13	4e-39
89706	164	P21328.1	RTJK	DROME	56.67	8e-06
89980	153	Q66H20.1	PTBP2	RAT	66.04	2e-12
90116	317	Q5S006.2	LRRK2	MOUSE	48.86	4e-23
90128	206	Q08C92.1	TYW1	DANRE	64	8e-16
90144	330	Q810B9.2	SLIK3	MOUSE	39.76	5e-11
90250	339	Q9UR07.1	RTF23	SCHPO	35	2e-07
90457	166	Q00657.2	CSPG4	RAT	42.62	8e-09
90461	171	P35072.1	TCB1	CAEBR	57.45	7e-14
90476	227	O43252.2	PAPS1	HUMAN	91.53	4e-31
90482	315	P34257.1	TC3A	CAEEL	36.56	1e-13
90510	233	P03934.1	TC1A	CAEEL	46.51	3e-06
90518	274	P61647.1	SIA8F	HUMAN	78.38	9e-09
90671	350	Q9PUB4.1	CP26A	CHICK	66.13	2e-21
90684	136	Q52QI2.2	RTL1	BOVIN	68	7e-14
90694	244	Q5ZI74.1	DHX30	CHICK	69.39	1e-16
90716	201	P03934.1	TC1A	CAEEL	82.76	1e-07
90739	189	P11881.2	ITPR1	MOUSE	43.64	2e-10
90741	345	P33497.1	RYK	AVIR3	75.56	1e-17
90960	217	P14404.1	EVI1	MOUSE	55.93	2e-11
90961	188	Q6GV12.1	KDSR	MOUSE	81.48	5e-06
90990	306	P03934.1	TC1A	CAEEL	29.07	5e-06
90993	266	Q99315.3	YG31B	YEAST	48.89	6e-06
90995	493	P21399.3	ACOC	HUMAN	39.77	4e-20
91122	325	P03934.1	TC1A	CAEEL	35.09	3e-05
91190	350	P35072.1	TCB1	CAEBR	47.62	2e-08
91239	162	Q04202.1	TCB2	CAEBR	41.82	6e-07
91249	317	O60469.2	DSCAM	HUMAN	81.58	2e-15
91360	358	P34257.1	TC3A	CAEEL	34.57	8e-09
91363	346	P34257.1	TC3A	CAEEL	50	2e-09
91650	230	P03934.1	TC1A	CAEEL	100	2e-11
91764	339	P03934.1	TC1A	CAEEL	34.78	1e-08
91794	216	P34257.1	TC3A	CAEEL	53.33	6e-06
91870	459	Q8NB25.3	F184A	HUMAN	60.76	3e-47
91876	326	P56747.2	CLD6	HUMAN	53.04	7e-31
91904	499	Q9BXW9.1	FACD2	HUMAN	64	4e-06
91988	298	P03934.1	TC1A	CAEEL	44.12	3e-09
92006	281	P34257.1	TC3A	CAEEL	32.61	1e-07
92066	341	P34257.1	TC3A	CAEEL	82.61	4e-17
92146	314	P34257.1	TC3A	CAEEL	32.38	6e-12
92234	309	Q7M6Z0.1	R4RL2	MOUSE	59.21	5e-18
92252	336	Q9C0G6.3	DYH6	HUMAN	50	6e-10
92274	330	Q7RTU1.1	TCF23	HUMAN	40.82	5e-05
92336	338	Q04202.1	TCB2	CAEBR	40	9e-12
92447	168	P26363.1	CFTR	XENLA	48.98	2e-09
92454	334	P03934.1	TC1A	CAEEL	36.84	4e-05
92505	355	P35072.1	TCB1	CAEBR	37.23	4e-13
92606	279	O08810.1	U5S1	MOUSE	75.76	1e-10
92620	131	P03934.1	TC1A	CAEEL	44.44	8e-08
92811	292	Q91178.1	GPRX	ORYLA	76.7	5e-43
92818	167	Q52QI2.2	RTL1	BOVIN	81.82	7e-09
93101	479	P35072.1	TCB1	CAEBR	78.38	8e-14
93145	330	P35072.1	TCB1	CAEBR	72	1e-05
93160	332	Q5RFM4.3	ZW10	PONAB	80	2e-12
93214	180	P03934.1	TC1A	CAEEL	50	3e-09
93358	181	P03934.1	TC1A	CAEEL	36.84	0.0001
93495	339	O00167.2	EYA2	HUMAN	44.26	1e-11
93587	330	Q3UHC7.1	DAB2P	MOUSE	33.33	1e-14
93675	185	P51521.2	OVO	DROME	43.9	1e-06
93892	336	P54277.1	PMS1	HUMAN	35.06	1e-09
93903	355	P35072.1	TCB1	CAEBR	42.03	2e-15
93937	240	P03934.1	TC1A	CAEEL	56.14	1e-05
94006	255	P03934.1	TC1A	CAEEL	58.18	1e-11
94049	333	Q96MS0.2	ROBO3	HUMAN	40	4e-08
94086	316	P34257.1	TC3A	CAEEL	70.37	3e-07
94165	234	P19618.1	NCPR	SALTR	63.93	2e-18
94175	238	P03934.1	TC1A	CAEEL	78.05	7e-13
94184	306	P03934.1	TC1A	CAEEL	33.64	8e-12
94269	136	Q11116.1	YX0A	CAEEL	36.73	3e-05
94291	225	P35072.1	TCB1	CAEBR	63.89	5e-07
94464	133	P35072.1	TCB1	CAEBR	54.84	1e-05
94510	323	Q04202.1	TCB2	CAEBR	33.9	2e-11
94518	143	P03934.1	TC1A	CAEEL	38.89	5e-07
94519	320	P03934.1	TC1A	CAEEL	30.1	2e-08
94567	141	Q5XGW6.1	CHM4B	XENLA	96.23	2e-26
94609	177	Q28653.1	2A5D	RABIT	45.9	1e-10
94642	337	Q1JPY8.1	PSPC1	DANRE	44.9	4e-09
94694	318	P35072.1	TCB1	CAEBR	45.74	6e-22
94755	257	P03934.1	TC1A	CAEEL	35.48	2e-08
94762	332	O54788.1	DFFB	MOUSE	36.84	3e-05
94773	502	Q5R9F0.1	ZNF14	PONAB	50	5e-54
94803	228	Q05654.1	RTF21	SCHPO	49.21	3e-16
94824	343	Q9GKL8.1	CATL1	CERAE	80	0.0001
94900	327	O44997.2	DAPK	CAEEL	41.05	2e-09
94903	319	Q5F3L1.1	KS6A5	CHICK	37.8	5e-11
94930	129	B5X3I6.1	TSN9	SALSA	94.12	6e-07
94937	171	Q567E6.1	CQ10B	DANRE	68.09	5e-13
94996	253	P03934.1	TC1A	CAEEL	31.65	1e-07
95020	336	P34257.1	TC3A	CAEEL	35.71	2e-05
95076	138	Q8K4L3.1	SVIL	MOUSE	91.67	6e-25
95086	380	P03934.1	TC1A	CAEEL	42.31	4e-22
95231	355	P03934.1	TC1A	CAEEL	43.75	4e-06
95263	347	Q92621.3	NU205	HUMAN	63.79	2e-22
95264	150	Q9QUM9.1	PSA6	MOUSE	90.24	3e-18
95291	164	Q6PDI6.1	FA63B	MOUSE	89.58	4e-22
95304	170	P21328.1	RTJK	DROME	42.86	8e-10
95384	356	Q96PQ0.3	SORC2	HUMAN	37.14	1e-15
95456	332	Q9JI35.2	HRH3	CAVPO	37.37	3e-15
95476	357	Q561P5.1	MCM5	XENTR	83.02	4e-26
95507	340	Q5ZID6.3	5NT3	CHICK	55.88	3e-21
95633	268	P35072.1	TCB1	CAEBR	40.85	8e-09
95676	324	P34257.1	TC3A	CAEEL	45.45	6e-09
95766	301	P03934.1	TC1A	CAEEL	36.36	5e-09
95855	156	P34257.1	TC3A	CAEEL	60.38	2e-14
95976	341	P34620.1	YO84	CAEEL	51.11	5e-08
95977	225	P30658.2	CBX2	MOUSE	45.1	7e-06
95991	243	Q9WTS6.1	TEN3	MOUSE	81.43	4e-32
96103	340	Q90705.3	EF2	CHICK	91.89	4e-15
96202	358	P03934.1	TC1A	CAEEL	51.28	2e-05
96276	165	O55017.1	CAC1B	MOUSE	38.33	2e-05
96338	315	O15520.1	FGF10	HUMAN	71.88	3e-08
96358	260	P35072.1	TCB1	CAEBR	37.8	2e-12
96590	140	Q6PST4.1	ATLA1	RAT	51.16	1e-06
96727	332	Q7TPD0.2	INT3	MOUSE	32.99	3e-06
96761	336	P11881.2	ITPR1	MOUSE	54.55	1e-08
96928	137	P03934.1	TC1A	CAEEL	85.71	5e-11
96940	227	P34257.1	TC3A	CAEEL	60.42	9e-11
96948	435	Q805A1.1	SMC5	XENLA	68.5	5e-46
96983	249	Q98TR3.1	RENT1	FUGRU	68.52	9e-16
97040	335	Q04202.1	TCB2	CAEBR	40.96	9e-11
97056	314	Q9UR07.1	RTF23	SCHPO	37.84	9e-12
97078	178	P51121.1	GLNA	XENLA	72.73	4e-23
97232	437	O14981.2	BTAF1	HUMAN	73.33	8e-32
97285	369	P35072.1	TCB1	CAEBR	70.59	1e-09
97452	202	P03934.1	TC1A	CAEEL	66.67	3e-05
97475	223	P03934.1	TC1A	CAEEL	41.77	2e-15
97490	290	P03934.1	TC1A	CAEEL	81.82	3e-12
97676	340	P03934.1	TC1A	CAEEL	86.96	1e-05
97701	325	P03934.1	TC1A	CAEEL	35.44	2e-07
97728	340	P21328.1	RTJK	DROME	39.58	2e-10
97749	288	P51436.1	DRD4	MOUSE	69.23	5e-14
97877	342	Q95SX7.1	RTBS	DROME	40.82	5e-05
97998	377	P31795.1	POL	MLVRK	46.39	4e-18
98081	339	Q6WKZ4.2	RFIP1	HUMAN	32.67	7e-09
98088	330	Q04202.1	TCB2	CAEBR	36.63	1e-14
98155	172	P03934.1	TC1A	CAEEL	33.87	7e-05
98175	286	O88413.1	TULP3	MOUSE	61.82	3e-13
98288	243	Q8NF91.4	SYNE1	HUMAN	51.92	1e-08
98346	170	P35072.1	TCB1	CAEBR	42.62	3e-07
98356	292	Q9Y6X9.2	MORC2	HUMAN	35.48	5e-05
98385	290	P34257.1	TC3A	CAEEL	33.66	2e-09
98390	355	Q96JG6.3	CC132	HUMAN	86.79	1e-23
98572	349	P03934.1	TC1A	CAEEL	57.14	3e-05
98653	341	P03934.1	TC1A	CAEEL	34.82	7e-18
98707	327	Q04202.1	TCB2	CAEBR	34.18	2e-07
98879	198	O95672.3	ECEL1	HUMAN	64.58	3e-12
98899	151	Q80W04.1	TMCC2	MOUSE	83.33	5e-15
98923	190	P03934.1	TC1A	CAEEL	45.45	2e-09
98928	163	P29994.2	ITPR1	RAT	87.5	3e-18
99133	349	A8E0R9.2	GRIP2	XENLA	96.3	1e-09
99280	139	Q8ND30.3	LIPB2	HUMAN	63.89	3e-08
99342	356	Q6KCD5.1	NIPBL	MOUSE	37.62	1e-15
99417	188	P62484.1	ABI2	MOUSE	71.43	2e-10
99431	245	P03934.1	TC1A	CAEEL	51.11	2e-08
99435	206	P35072.1	TCB1	CAEBR	60	5e-05
99503	344	Q1LUS8.1	RBP10	DANRE	45.24	9e-11
99532	231	O55187.2	CBX4	MOUSE	44	6e-05
99543	217	Q00IB7.1	PKHH1	DANRE	94.59	3e-16
99598	132	P03934.1	TC1A	CAEEL	37.25	3e-05
99615	228	Q8NB25.3	F184A	HUMAN	51.22	2e-15
99832	345	P79888.1	DCAM	XENLA	36.11	2e-11
99879	322	O95425.2	SVIL	HUMAN	40.45	7e-13
99942	326	P52181.1	TGM2	PAGMA	39.13	8e-05
99969	468	Q8N1G0.1	ZN687	HUMAN	33.71	2e-08
100175	281	Q7Z407.3	CSMD3	HUMAN	72.86	4e-28
100301	162	Q6ZPY7.2	KDM3B	MOUSE	71.15	1e-20
100446	237	Q04202.1	TCB2	CAEBR	39.58	8e-06
100466	344	P03934.1	TC1A	CAEEL	87.1	4e-08
100469	141	Q90339.2	MYSS	CYPCA	94.34	5e-16
100564	356	P03934.1	TC1A	CAEEL	34.78	1e-07
100648	131	P21328.1	RTJK	DROME	44.74	6e-05
100733	154	P14105.1	MYH9	CHICK	71.74	1e-14
100756	282	P03934.1	TC1A	CAEEL	78.57	4e-07
100930	371	A5HK05.1	APBP2	RAT	94.34	4e-25
102102	332	P34257.1	TC3A	CAEEL	42.25	3e-12
102268	261	P34257.1	TC3A	CAEEL	38.46	2e-14
102650	343	Q9WUT3.1	KS6A2	MOUSE	36.36	4e-16
102664	321	Q80T14.2	FRAS1	MOUSE	65.31	7e-13
102673	345	Q04202.1	TCB2	CAEBR	52.38	4e-07
102692	360	P10775.1	RINI	PIG	48.21	1e-05
102715	168	Q96M53.3	TBATA	HUMAN	38.71	8e-08
102742	330	P35072.1	TCB1	CAEBR	40	1e-06
102794	339	Q5THR3.1	EFCB6	HUMAN	44.07	3e-09
102800	189	P34257.1	TC3A	CAEEL	38.18	2e-08
103479	342	P03934.1	TC1A	CAEEL	37.04	6e-05
104313	267	Q08CL8.1	CNOTA	DANRE	93.94	2e-37
104497	345	Q90473.1	HSP7C	DANRE	89.26	8e-59
104552	350	P03934.1	TC1A	CAEEL	26.27	0.0001
104589	358	P03934.1	TC1A	CAEEL	28.57	1e-06
104600	278	Q8TEK3.2	DOT1L	HUMAN	48	7e-14
104668	168	P23625.2	GNAQ	DROME	97.14	2e-18
104685	212	Q03717.2	KCNB1	MOUSE	55	3e-08
104749	172	P35072.1	TCB1	CAEBR	61.9	2e-09
104883	333	Q0QEP2.1	ATPB	MESAU	91.23	1e-29
104970	365	P35072.1	TCB1	CAEBR	43.9	1e-05
104991	189	Q04202.1	TCB2	CAEBR	35.48	1e-07
105082	337	P03934.1	TC1A	CAEEL	33.05	8e-10
105091	339	P03934.1	TC1A	CAEEL	92.59	1e-14
105143	198	O92815.2	POL	WDSV	93.75	9e-16
105249	283	P35072.1	TCB1	CAEBR	69.12	4e-17
105371	343	P21328.1	RTJK	DROME	31.63	5e-05
105450	336	P34257.1	TC3A	CAEEL	50	4e-10
106067	261	P42345.1	MTOR	HUMAN	85.25	9e-27
106105	340	Q04202.1	TCB2	CAEBR	47.37	7e-12
106155	208	P34257.1	TC3A	CAEEL	48.39	7e-05
106222	215	Q69566.1	U88	HHV6U	75	1e-15
106355	302	Q8BH04.1	PPCKM	MOUSE	35.78	1e-09
106364	190	P03934.1	TC1A	CAEEL	53.66	2e-08
106367	302	P03934.1	TC1A	CAEEL	37.35	1e-11
106371	251	Q4AEI0.2	GPX2	PONPY	50	2e-05
106392	314	Q5F3T9.1	UGDH	CHICK	48.72	7e-20
106471	312	Q9NYQ7.2	CELR3	HUMAN	35.8	4e-09
106804	335	P03934.1	TC1A	CAEEL	34.25	7e-05
106900	339	A2ASS6.1	TITIN	MOUSE	66.39	6e-51
107015	318	P35072.1	TCB1	CAEBR	56.34	3e-15
107035	336	Q571I4.2	SG223	MOUSE	50	5e-07
107088	201	P35072.1	TCB1	CAEBR	56.25	2e-09
107141	334	Q6IQA2.1	LYSM3	DANRE	69.84	6e-19
107199	351	P35072.1	TCB1	CAEBR	43.75	9e-11
107216	254	E7FDW8.2	TRD7B	DANRE	41.76	4e-17
107276	304	A6NEC2.3	PSAL	HUMAN	84.38	1e-10
107310	162	P03934.1	TC1A	CAEEL	36.67	9e-09
107568	259	Q8R3N6.1	THOC1	MOUSE	90.38	7e-15
107618	342	Q5DU25.3	IQEC2	MOUSE	60	4e-08
107634	317	P03934.1	TC1A	CAEEL	39.47	6e-12
107636	355	P35072.1	TCB1	CAEBR	42.22	6e-06
107809	380	P59015.2	VPS18	DANRE	48.98	6e-08
107848	316	Q7SY48.1	HEAT1	DANRE	83.64	5e-21
107973	344	O54916.2	REPS1	MOUSE	79.37	3e-18
108210	149	P35072.1	TCB1	CAEBR	70.83	1e-15
108216	323	Q7Z3B3.2	KANL1	HUMAN	35.56	2e-06
108248	163	P35072.1	TCB1	CAEBR	89.29	8e-08
108346	135	Q5ZMD4.1	TRI59	CHICK	48.08	4e-08
108352	208	P35072.1	TCB1	CAEBR	50.88	4e-12
108360	306	Q5ZJY3.1	GARL3	CHICK	34.83	4e-13
108529	333	P35072.1	TCB1	CAEBR	32.93	1e-06
108559	517	Q1L994.1	PPR37	DANRE	97.56	2e-18
108616	170	P03934.1	TC1A	CAEEL	38.78	8e-06
108721	311	Q5R5B6.1	PDIA1	PONAB	35.58	7e-14
108758	147	P03934.1	TC1A	CAEEL	53.19	3e-11
108768	285	O42477.3	VSX2	DANRE	56.76	2e-06
108876	293	Q95SX7.1	RTBS	DROME	33.87	4e-05
108904	327	Q922S4.3	PDE2A	MOUSE	82.05	3e-13
109147	347	Q86TG7.2	PEG10	HUMAN	34.33	5e-08
109297	165	Q4G0S4.2	C27C1	HUMAN	45.24	1e-06
109508	239	Q92743.1	HTRA1	HUMAN	92	2e-08
109588	330	P03934.1	TC1A	CAEEL	36	1e-08
109647	344	P03934.1	TC1A	CAEEL	76.19	2e-10
109649	240	A2VD13.1	PTCD1	RAT	37.88	3e-07
109683	159	P79749.1	PGFRB	TAKRU	76	5e-05
109714	227	Q86TG7.2	PEG10	HUMAN	44.44	2e-05
109749	194	Q495M9.1	USH1G	HUMAN	47.73	2e-09
109767	342	Q5RAF3.1	NMT1	PONAB	37.14	4e-17
109941	134	P34257.1	TC3A	CAEEL	40.43	2e-05
110095	323	Q6PFW1.1	VIP1	HUMAN	35.9	5e-08
110146	324	P98158.1	LRP2	RAT	63.64	1e-42
110167	322	Q90YQ2.1	RS21	ICTPU	40.63	2e-09
110220	328	Q04202.1	TCB2	CAEBR	33.66	8e-14
110394	331	P35072.1	TCB1	CAEBR	38.18	2e-05
110397	315	Q8CFG0.2	SULF2	MOUSE	44.68	3e-05
110494	214	P03934.1	TC1A	CAEEL	35.82	1e-05
110594	253	Q9Y5Y0.1	FLVC1	HUMAN	42.55	7e-05
110941	203	P35072.1	TCB1	CAEBR	91.3	2e-05
110951	234	Q8I7P9.1	POL5	DROME	42.35	1e-12
111073	168	Q6W2J9.1	BCOR	HUMAN	84.38	3e-12
111103	177	P36977.1	SN25A	CARAU	76.32	1e-17
111157	314	Q9H4Z2.1	ZN335	HUMAN	34.69	1e-14
111189	198	P03934.1	TC1A	CAEEL	78.79	3e-10
111405	356	P35072.1	TCB1	CAEBR	38.1	8e-06
111631	324	P34257.1	TC3A	CAEEL	33.63	7e-16
111649	351	Q90YL3.2	MED26	DANRE	70.73	2e-43
111697	179	P03934.1	TC1A	CAEEL	39.68	3e-06
111700	150	P34257.1	TC3A	CAEEL	75	2e-07
111702	135	Q80UP3.2	DGKZ	MOUSE	77.14	6e-10
111808	268	P03934.1	TC1A	CAEEL	70.73	1e-08
111849	351	Q969T3.1	SNX21	HUMAN	56.94	1e-19
111922	226	P49791.1	NU153	RAT	60.71	3e-28
111983	187	Q9ULJ7.4	ANR50	HUMAN	86.76	8e-26
112158	225	Q4V8V1.1	BM1LA	DANRE	38.71	4e-09
112312	175	O60271.4	JIP4	HUMAN	64.41	8e-21
112574	336	P34257.1	TC3A	CAEEL	32.77	2e-10
112575	307	Q66L44.3	DOS	MOUSE	62.07	1e-09
112609	326	Q95SX7.1	RTBS	DROME	52.63	2e-12
112773	151	Q91178.1	GPRX	ORYLA	93.1	1e-09
112806	189	P03934.1	TC1A	CAEEL	53.66	8e-05
112839	204	Q04202.1	TCB2	CAEBR	70.73	1e-10
112861	376	Q13023.3	AKAP6	HUMAN	69.44	4e-09
112881	337	Q04202.1	TCB2	CAEBR	43.59	5e-05
113062	339	Q8K078.2	SO4A1	MOUSE	27.78	1e-06
113078	128	P97275.1	ADAS	CAVPO	73.33	3e-06
113099	168	Q8C8R3.2	ANK2	MOUSE	93.55	3e-31
113106	304	Q80WV3.3	CHST2	MOUSE	57.89	2e-35
113107	145	Q9P0V9.2	Septin-10	HUMAN	92.73	9e-31
113117	146	Q9NZM4.2	GSCR1	HUMAN	64.29	2e-11
113132	145	P34257.1	TC3A	CAEEL	76.47	5e-11
113142	287	P03934.1	TC1A	CAEEL	46.67	7e-09
113299	334	P03934.1	TC1A	CAEEL	44.68	3e-07
113576	178	P03934.1	TC1A	CAEEL	34.85	8e-08
113624	338	Q04202.1	TCB2	CAEBR	37.74	3e-05
113663	334	O95340.2	PAPS2	HUMAN	34.92	5e-07
113713	128	Q64487.3	PTPRD	MOUSE	80.77	1e-06
113787	130	Q6EKJ0.1	GTD2B	HUMAN	39.13	1e-05
113803	199	Q04202.1	TCB2	CAEBR	92.73	1e-15
118850	138	P34257.1	TC3A	CAEEL	64.71	2e-10
120675	252	Q8R2H7.2	TRAK2	RAT	39.77	1e-13
124675	337	Q91717.2	CO2A1	XENLA	33.9	1e-05
126444	357	P03934.1	TC1A	CAEEL	39	5e-11
128358	297	Q9Y6R7.3	FCGBP	HUMAN	77.78	1e-08
138659	143	Q5DU25.3	IQEC2	MOUSE	80	1e-19
146386	264	Q8HZR2.1	FUT9	BOVIN	61.7	2e-29
