# Supplementary material for: Genotyping by sequencing resolves shallow population structure to inform conservation of Chinook salmon (Oncorhynchus tshawytscha)
Source: Evol Appl. 2014 Jan 2;7(3):355–69. doi: 10.1111/eva.12128 (PMC3962296; doi:10.1111/eva.12128)
Supplement: Table S3 — Assignment probabilites to the three most likely populations for each individual and each SNP panel tested. [file eva0007-0355-sd4.xlsx]

## Sheet: Sheet1
Table S3: Assignment probabilites to the 3 most likely populations for each individual and each SNP panel tested. See Table 4 for description of SNP panels. Population abreviations are Tubutulik River (TUBU), Anvik River (ANVI), Kogrukluk River (KOGR), Koktuli River (KOKT), and Big Salmon River (BIGS).
	39 EST							39 RAD							10,944 RAD							10,221 RAD no outliers
Assigned sample	1	%	2	%	3	%		1	%	2	%	3	%		1	%	2	%	3	%		1	%	2	%	3	%
TUBU_1	TUBU	69.371	BIGS_77	19.472	KOKT_93	5.814		TUBU	52.683	KOKT	22.686	ANVI	13.089		TUBU	100	ANVI	0	BIGS	0		TUBU	100	ANVI	0	BIGS	0
TUBU_2	TUBU	50.762	KOGR_64	29.606	KOKT_93	12.337		KOKT	34.772	TUBU	32.15	KOGR	29.418		TUBU	100	ANVI	0	BIGS	0		TUBU	100	ANVI	0	BIGS	0
TUBU_3	KOKT	44.543	TUBU_58	30.56	KOGR_64	23.769		TUBU	45.177	KOKT	34.036	KOGR	14.219		TUBU	100	ANVI	0	BIGS	0		TUBU	100	ANVI	0	BIGS	0
TUBU_4	ANVI	47.189	KOKT_93	26.094	TUBU_58	15.483		TUBU	80.756	KOKT	11.391	BIGS	4.843		TUBU	100	ANVI	0	BIGS	0		TUBU	100	ANVI	0	BIGS	0
TUBU_5	TUBU	35.943	KOGR_64	29.42	ANVI_62	24.247		TUBU	57.505	BIGS	19.944	KOKT	11.268		TUBU	100	ANVI	0	BIGS	0		TUBU	100	ANVI	0	BIGS	0
TUBU_6	TUBU	48.393	KOGR_64	22.801	BIGS_77	16.432		ANVI	41.571	TUBU	32.51	KOGR	21.891		TUBU	100	ANVI	0	BIGS	0		TUBU	100	ANVI	0	BIGS	0
TUBU_7	TUBU	65.367	KOGR_64	20.301	KOKT_93	6.918		KOGR	66.706	KOKT	14.001	ANVI	8.27		TUBU	100	ANVI	0	BIGS	0		TUBU	100	ANVI	0	BIGS	0
TUBU_8	TUBU	79.875	KOGR_64	11.085	ANVI_62	4.751		TUBU	74.69	KOGR	10.395	ANVI	9.309		TUBU	100	ANVI	0	BIGS	0		TUBU	100	ANVI	0	BIGS	0
TUBU_9	KOKT	47.111	KOGR_64	26.555	TUBU_58	24.955		TUBU	57.127	KOKT	19.719	KOGR	15.91		TUBU	100	ANVI	0	BIGS	0		TUBU	100	ANVI	0	BIGS	0
TUBU_10	TUBU	39.365	ANVI_62	24.723	KOGR_64	18.102		TUBU	35.475	ANVI	33.533	KOKT	15.963		TUBU	100	ANVI	0	BIGS	0		TUBU	100	ANVI	0	BIGS	0
TUBU_11	TUBU	40.136	ANVI_62	19.982	KOGR_64	14.686		KOKT	58.622	ANVI	19.765	KOGR	15.783		TUBU	100	ANVI	0	BIGS	0		TUBU	100	ANVI	0	BIGS	0
TUBU_12	KOGR	42.327	KOKT_93	31.297	ANVI_62	14.032		TUBU	58.465	KOKT	20.317	KOGR	15.927		TUBU	100	ANVI	0	BIGS	0		TUBU	100	ANVI	0	BIGS	0
TUBU_13	TUBU	48.083	KOGR_64	31.403	KOKT_93	17.585		TUBU	93.403	ANVI	2.968	KOKT	1.823		TUBU	100	ANVI	0	BIGS	0		TUBU	100	ANVI	0	BIGS	0
TUBU_14	TUBU	78.698	KOGR_64	12.008	BIGS_77	4.348		KOGR	28.24	ANVI	27.84	KOKT	24.369		TUBU	100	ANVI	0	BIGS	0		TUBU	100	ANVI	0	BIGS	0
TUBU_15	TUBU	89.528	ANVI_62	3.994	KOGR_64	3.409		TUBU	92.379	KOGR	2.676	KOKT	2.191		TUBU	100	ANVI	0	BIGS	0		TUBU	100	ANVI	0	BIGS	0
TUBU_16	TUBU	52.413	KOGR_64	20.478	KOKT_93	15.263		TUBU	84.839	KOKT	10.313	BIGS	3.064		TUBU	100	ANVI	0	BIGS	0		TUBU	100	ANVI	0	BIGS	0
TUBU_17	KOKT	81.65	KOGR_64	9.394	TUBU_58	5.672		KOGR	33.128	TUBU	32.841	KOKT	25.706		TUBU	100	ANVI	0	BIGS	0		TUBU	100	ANVI	0	BIGS	0
TUBU_18	TUBU	86.782	KOKT_93	5.449	KOGR_64	4.875		TUBU	52.756	KOKT	23.434	ANVI	13.656		TUBU	100	ANVI	0	BIGS	0		TUBU	100	ANVI	0	BIGS	0
TUBU_19	KOGR	38.453	KOKT_93	27.881	ANVI_62	21.96		TUBU	97.412	KOKT	1.605	ANVI	0.602		TUBU	100	ANVI	0	BIGS	0		TUBU	100	ANVI	0	BIGS	0
TUBU_20	TUBU	51.044	KOGR_64	25.529	ANVI_62	13.198		TUBU	77.357	KOKT	15.467	ANVI	5.134		TUBU	100	ANVI	0	BIGS	0		TUBU	100	ANVI	0	BIGS	0
TUBU_21	TUBU	62.35	ANVI_62	27.772	KOKT_93	7.349		TUBU	57.307	KOKT	22.161	ANVI	15.915		TUBU	100	ANVI	0	BIGS	0		TUBU	100	ANVI	0	BIGS	0
TUBU_22	TUBU	75.776	KOKT_93	12.338	KOGR_64	8.686		TUBU	76.393	KOGR	11.235	KOKT	10.83		TUBU	100	ANVI	0	BIGS	0		TUBU	100	ANVI	0	BIGS	0
TUBU_23	KOGR	39.26	TUBU_58	38.054	ANVI_62	18.63		TUBU	53.471	BIGS	23.02	KOKT	11.7		TUBU	100	ANVI	0	BIGS	0		TUBU	100	ANVI	0	BIGS	0
TUBU_24	TUBU	81.22	KOKT_93	7.348	ANVI_62	6.256		KOKT	37.121	BIGS	33.2	TUBU	14.08		TUBU	100	ANVI	0	BIGS	0		TUBU	100	ANVI	0	BIGS	0
TUBU_25	TUBU	56.209	ANVI_62	32.767	KOGR_64	6.017		TUBU	76.661	ANVI	9.642	KOKT	7.017		TUBU	100	ANVI	0	BIGS	0		TUBU	100	ANVI	0	BIGS	0
TUBU_26	TUBU	67.843	ANVI_62	19.737	KOKT_93	6.293		TUBU	54.948	ANVI	20.483	KOKT	15.193		TUBU	100	ANVI	0	BIGS	0		TUBU	100	ANVI	0	BIGS	0
TUBU_27	KOGR	41.048	TUBU_58	38.552	ANVI_62	16.14		TUBU	61.757	KOKT	17.606	KOGR	12.835		TUBU	100	ANVI	0	BIGS	0		TUBU	100	ANVI	0	BIGS	0
TUBU_28	ANVI	39.988	KOGR_64	25.479	TUBU_58	22.081		BIGS	51.61	ANVI	15.85	KOKT	12.121		TUBU	100	ANVI	0	BIGS	0		TUBU	100	ANVI	0	BIGS	0
TUBU_29	KOGR	34.8	TUBU_58	24.858	KOKT_93	16.888		TUBU	91.868	KOKT	3.862	KOGR	2.505		TUBU	100	ANVI	0	BIGS	0		TUBU	100	ANVI	0	BIGS	0
TUBU_30	TUBU	53.268	KOGR_64	30.508	KOKT_93	8.677		TUBU	99.66	KOGR	0.15	BIGS	0.102		TUBU	100	ANVI	0	BIGS	0		TUBU	100	ANVI	0	BIGS	0
TUBU_31	TUBU	76.507	KOGR_64	14.836	KOKT_93	6.982		TUBU	71.211	BIGS	11.573	KOGR	6.713		TUBU	100	ANVI	0	BIGS	0		TUBU	100	ANVI	0	BIGS	0
TUBU_32	TUBU	45.662	KOGR_64	35.832	ANVI_62	9.722		TUBU	56.49	KOGR	24.354	KOKT	12.137		TUBU	100	ANVI	0	BIGS	0		TUBU	100	ANVI	0	BIGS	0
TUBU_33	TUBU	53.757	ANVI_62	32.093	KOKT_93	8.658		KOGR	39.489	TUBU	26.752	KOKT	20.631		TUBU	100	ANVI	0	BIGS	0		TUBU	100	ANVI	0	BIGS	0
TUBU_34	TUBU	90.236	ANVI_62	6.614	KOGR_64	1.799		KOGR	70.399	TUBU	19.899	KOKT	7.837		TUBU	100	ANVI	0	BIGS	0		TUBU	100	ANVI	0	BIGS	0
TUBU_35	TUBU	82.823	KOGR_64	10.08	KOKT_93	6.547		TUBU	86.126	KOGR	5.499	KOKT	4.553		TUBU	100	ANVI	0	BIGS	0		TUBU	100	ANVI	0	BIGS	0
TUBU_36	TUBU	76.079	KOGR_64	14.484	KOKT_93	5.45		ANVI	73.701	KOGR	15.517	KOKT	6.2		TUBU	100	ANVI	0	BIGS	0		TUBU	100	ANVI	0	BIGS	0
TUBU_37	TUBU	60.432	KOGR_64	21.256	ANVI_62	10.388		TUBU	48.726	ANVI	29.545	KOGR	12.39		TUBU	100	ANVI	0	BIGS	0		TUBU	100	ANVI	0	BIGS	0
TUBU_38	KOKT	40.5	KOGR_64	33.099	TUBU_58	22.737		TUBU	66.178	KOGR	16.468	KOKT	10.795		TUBU	100	ANVI	0	BIGS	0		TUBU	100	ANVI	0	BIGS	0
TUBU_39	TUBU	63.405	ANVI_62	19.961	KOKT_93	10.715		TUBU	84.197	KOKT	5.745	BIGS	4.058		TUBU	100	ANVI	0	BIGS	0		TUBU	100	ANVI	0	BIGS	0
TUBU_42	TUBU	62.256	BIGS_77	32.943	KOKT_93	2.123		KOKT	66.018	TUBU	19.096	ANVI	9.936		TUBU	100	ANVI	0	BIGS	0		TUBU	100	ANVI	0	BIGS	0
TUBU_44	KOKT	54.277	ANVI_62	16.179	TUBU_58	15.199		KOKT	36.507	KOGR	32.751	TUBU	19.681		TUBU	100	ANVI	0	BIGS	0		TUBU	100	ANVI	0	BIGS	0
TUBU_45	TUBU	69.93	BIGS_77	12.174	KOGR_64	10.131		TUBU	94.955	KOGR	3.008	KOKT	1.376		TUBU	100	ANVI	0	BIGS	0		TUBU	100	ANVI	0	BIGS	0
TUBU_46	TUBU	38.3	ANVI_62	34.519	KOGR_64	18.52		KOKT	39.097	TUBU	35.441	ANVI	19.656		TUBU	100	ANVI	0	BIGS	0		TUBU	100	ANVI	0	BIGS	0
TUBU_47	KOGR	34.957	ANVI_62	28.842	TUBU_58	22.715		ANVI	59.324	TUBU	20.26	KOKT	12.814		TUBU	100	ANVI	0	BIGS	0		TUBU	100	ANVI	0	BIGS	0
TUBU_48	ANVI	36.154	KOKT_93	35.79	KOGR_64	15.663		TUBU	95.991	ANVI	2.125	KOKT	1.01		TUBU	100	ANVI	0	BIGS	0		TUBU	100	ANVI	0	BIGS	0
TUBU_49	KOKT	42.006	TUBU_58	41.008	KOGR_64	10.409		TUBU	56.72	KOKT	24.795	ANVI	10.563		TUBU	100	ANVI	0	BIGS	0		TUBU	100	ANVI	0	BIGS	0
TUBU_50	ANVI	34.594	KOGR_64	32.614	KOKT_93	19.503		TUBU	68.282	BIGS	13.092	KOGR	9.803		TUBU	100	ANVI	0	BIGS	0		TUBU	100	ANVI	0	BIGS	0
TUBU_51	KOKT	84.751	KOGR_64	10.855	ANVI_62	4.109		KOGR	48.356	ANVI	20.79	TUBU	18.482		TUBU	100	ANVI	0	BIGS	0		TUBU	100	ANVI	0	BIGS	0
TUBU_52	TUBU	71.35	KOGR_64	18.541	ANVI_62	6.888		TUBU	91.122	KOKT	3.46	KOGR	3.359		TUBU	100	ANVI	0	BIGS	0		TUBU	100	ANVI	0	BIGS	0
TUBU_53	ANVI	41.885	KOKT_93	37.899	KOGR_64	17.232		ANVI	69.434	KOGR	14.477	KOKT	13.799		TUBU	100	ANVI	0	BIGS	0		TUBU	100	ANVI	0	BIGS	0
TUBU_54	TUBU	50.483	KOGR_64	27.449	KOKT_93	21.271		TUBU	73.418	ANVI	15.241	KOGR	8.618		TUBU	100	ANVI	0	BIGS	0		TUBU	100	ANVI	0	BIGS	0
TUBU_55	TUBU	38.441	KOGR_64	29.343	ANVI_62	21.839		TUBU	74.134	KOGR	9.806	KOKT	8.551		TUBU	100	ANVI	0	BIGS	0		TUBU	100	ANVI	0	BIGS	0
TUBU_56	TUBU	57.326	ANVI_62	18.84	KOGR_64	17.852		KOGR	65.989	KOKT	18.79	ANVI	11.945		TUBU	100	ANVI	0	BIGS	0		TUBU	100	ANVI	0	BIGS	0
TUBU_57	KOGR	51.319	TUBU_58	31.311	BIGS_77	7.507		TUBU	96.346	KOGR	2.036	ANVI	0.869		TUBU	100	ANVI	0	BIGS	0		TUBU	100	ANVI	0	BIGS	0
TUBU_58	TUBU	70.317	ANVI_62	14.923	KOGR_64	8.224		KOGR	66.053	ANVI	23.838	KOKT	7.827		TUBU	100	ANVI	0	BIGS	0		TUBU	100	ANVI	0	BIGS	0
ANVI_1	KOGR	63.536	ANVI_62	30.101	TUBU_58	4.273		TUBU	66.579	KOKT	17.905	KOGR	10.361		KOGR	95.383	ANVI	4.616	KOKT	0		KOGR	91.588	KOKT	6.22	ANVI	2.193
ANVI_3	ANVI	39.563	TUBU_58	36.473	KOKT_93	17.76		KOGR	51.373	KOKT	21.692	TUBU	9.551		ANVI	100	KOGR	0	KOKT	0		ANVI	100	KOGR	0	KOKT	0
ANVI_4	TUBU	51.377	KOGR_64	23.923	ANVI_62	13.177		ANVI	51.756	KOGR	33.543	KOKT	8.168		ANVI	100	KOGR	0	KOKT	0		ANVI	100	KOGR	0	KOKT	0
ANVI_5	KOGR	50.255	ANVI_62	28.688	KOKT_93	18.369		ANVI	39.953	KOKT	31.188	KOGR	21.367		ANVI	100	KOGR	0	KOKT	0		ANVI	100	KOGR	0	KOKT	0
ANVI_7	KOKT	45.146	ANVI_62	40.705	BIGS_77	7.861		KOGR	50.311	KOKT	29.803	ANVI	14.215		ANVI	100	KOGR	0	KOKT	0		ANVI	100	KOGR	0	KOKT	0
ANVI_9	TUBU	35.625	KOGR_64	34.396	ANVI_62	24.967		KOGR	71.782	ANVI	23.769	KOKT	4.423		ANVI	100	KOGR	0	KOKT	0		ANVI	100	KOGR	0	KOKT	0
ANVI_10	ANVI	54.126	KOGR_64	17.955	TUBU_58	16.715		ANVI	46.479	KOGR	43.292	KOKT	10.218		ANVI	100	KOGR	0	KOKT	0		ANVI	100	KOGR	0	KOKT	0
ANVI_11	ANVI	50.55	KOKT_93	29.546	KOGR_64	18.54		ANVI	80.914	TUBU	8.782	KOKT	5.65		ANVI	100	KOGR	0	KOKT	0		ANVI	100	KOGR	0	KOKT	0
ANVI_12	ANVI	32.546	KOKT_93	31.908	TUBU_58	20.793		BIGS	63.715	KOGR	22.36	KOKT	10.249		ANVI	100	KOGR	0	KOKT	0		ANVI	100	KOGR	0	KOKT	0
ANVI_13	TUBU	37.48	KOKT_93	22.44	KOGR_64	19.948		BIGS	30.475	KOKT	25.755	KOGR	23.807		KOGR	95.037	ANVI	4.963	KOKT	0		ANVI	65.291	KOGR	34.709	KOKT	0
ANVI_14	ANVI	71.743	KOKT_93	20.339	KOGR_64	7.381		KOKT	69.615	TUBU	14.443	ANVI	9.863		ANVI	99.998	KOGR	0.002	KOKT	0		ANVI	100	KOGR	0	KOKT	0
ANVI_15	KOKT	66.213	KOGR_64	17.601	ANVI_62	16.103		KOKT	35.111	TUBU	29.92	KOGR	18.724		ANVI	99.998	KOKT	0.002	KOGR	0		KOKT	95.042	ANVI	4.958	KOGR	0
ANVI_16	ANVI	47.612	KOKT_93	41.002	KOGR_64	10.548		TUBU	56.055	KOGR	27.332	ANVI	10.48		ANVI	100	KOGR	0	KOKT	0		ANVI	100	KOGR	0	KOKT	0
ANVI_17	KOKT	56.276	KOGR_64	31.201	ANVI_62	6.286		ANVI	63.831	KOGR	14.778	KOKT	10.801		ANVI	100	KOGR	0	KOKT	0		ANVI	100	KOGR	0	KOKT	0
ANVI_18	ANVI	34.634	KOGR_64	34.447	KOKT_93	21.827		ANVI	55.866	KOKT	26.886	KOGR	13.875		ANVI	100	KOGR	0	KOKT	0		ANVI	100	KOGR	0	KOKT	0
ANVI_22	ANVI	92.489	KOGR_64	5.064	KOKT_93	2.353		ANVI	91.046	KOKT	4.029	KOGR	2.647		ANVI	100	KOGR	0	KOKT	0		ANVI	100	KOGR	0	KOKT	0
ANVI_24	KOKT	38.977	TUBU_58	32.755	KOGR_64	15.51		TUBU	23.822	KOKT	23.031	BIGS	19.94		ANVI	100	KOGR	0	KOKT	0		ANVI	100	KOGR	0	KOKT	0
ANVI_25	KOGR	46.609	KOKT_93	39.167	TUBU_58	10.462		TUBU	56.827	KOKT	26.065	ANVI	11.898		ANVI	100	KOGR	0	KOKT	0		ANVI	100	KOKT	0	KOGR	0
ANVI_26	ANVI	56.91	KOGR_64	26.645	TUBU_58	10.938		KOKT	39.439	ANVI	36.338	KOGR	19.397		ANVI	100	KOGR	0	KOKT	0		ANVI	100	KOGR	0	KOKT	0
ANVI_28	KOGR	62.772	KOKT_93	25.092	ANVI_62	6.739		KOKT	51.908	ANVI	24.224	KOGR	19.454		ANVI	100	KOGR	0	KOKT	0		ANVI	100	KOGR	0	KOKT	0
ANVI_29	ANVI	39.651	KOKT_93	32.524	KOGR_64	18.159		TUBU	73.747	KOKT	16.684	ANVI	8.047		ANVI	100	KOGR	0	KOKT	0		ANVI	100	KOGR	0	KOKT	0
ANVI_30	ANVI	93.627	KOGR_64	3.907	TUBU_58	1.344		KOGR	31.441	TUBU	31.208	KOKT	26.06		ANVI	100	KOGR	0	KOKT	0		ANVI	100	KOKT	0	KOGR	0
ANVI_31	KOKT	66.13	ANVI_62	17.974	KOGR_64	14.197		ANVI	39.163	TUBU	22.14	KOKT	21.628		ANVI	100	KOGR	0	KOKT	0		ANVI	100	KOGR	0	KOKT	0
ANVI_32	BIGS	99.042	KOKT_93	0.577	KOGR_64	0.237		KOGR	42.783	TUBU	27.659	KOKT	19.254		ANVI	99.996	KOGR	0.004	KOKT	0		ANVI	99.099	KOGR	0.901	KOKT	0
ANVI_36	KOGR	51.386	ANVI_62	28.879	KOKT_93	11.428		KOGR	44.673	ANVI	38.683	BIGS	8.3		ANVI	100	KOGR	0	KOKT	0		ANVI	100	KOGR	0	KOKT	0
ANVI_37	TUBU	65.184	ANVI_62	20.251	KOGR_64	10.527		ANVI	74.112	KOKT	17.111	KOGR	8.543		ANVI	100	KOGR	0	KOKT	0		ANVI	100	KOGR	0	KOKT	0
ANVI_38	ANVI	58.949	KOKT_93	23.521	KOGR_64	13.936		ANVI	81.265	KOGR	9.713	KOKT	9.021		ANVI	100	KOGR	0	KOKT	0		ANVI	100	KOGR	0	KOKT	0
ANVI_39	BIGS	64.178	KOKT_93	26.219	KOGR_64	4.841		KOGR	63.027	TUBU	24.223	ANVI	7.536		ANVI	100	KOGR	0	KOKT	0		ANVI	100	KOGR	0	KOKT	0
ANVI_40	KOKT	52.505	ANVI_62	29.747	TUBU_58	11.598		ANVI	41.853	KOGR	32.183	KOKT	25.889		ANVI	100	KOGR	0	KOKT	0		ANVI	100	KOGR	0	KOKT	0
ANVI_41	KOKT	52.497	ANVI_62	36.787	KOGR_64	7.828		KOKT	37.171	KOGR	29.817	TUBU	24.643		ANVI	100	KOGR	0	KOKT	0		ANVI	100	KOGR	0	KOKT	0
ANVI_42	ANVI	55.269	KOGR_64	32.043	KOKT_93	6.729		TUBU	80.891	KOKT	9.601	KOGR	8.046		ANVI	100	KOGR	0	KOKT	0		ANVI	100	KOGR	0	KOKT	0
ANVI_44	ANVI	52.206	KOKT_93	24.052	KOGR_64	15.005		TUBU	46.312	ANVI	27.494	KOKT	17.757		ANVI	100	KOGR	0	KOKT	0		ANVI	100	KOGR	0	KOKT	0
ANVI_46	ANVI	77.628	KOGR_64	11.121	KOKT_93	10.816		ANVI	92.754	KOGR	6.278	KOKT	0.951		ANVI	100	KOGR	0	KOKT	0		ANVI	100	KOGR	0	KOKT	0
ANVI_47	KOGR	66.559	KOKT_93	15.229	TUBU_58	10.223		KOGR	38.51	KOKT	24.135	ANVI	22.11		ANVI	100	KOGR	0	KOKT	0		ANVI	100	KOGR	0	KOKT	0
ANVI_49	TUBU	56.207	KOGR_64	25.122	ANVI_62	11.597		KOGR	53.252	KOKT	31.577	TUBU	12.08		ANVI	100	KOGR	0	KOKT	0		ANVI	100	KOGR	0	KOKT	0
ANVI_50	ANVI	63.762	KOGR_64	18.016	KOKT_93	12.444		KOGR	37.606	KOKT	36.936	ANVI	23.291		ANVI	100	KOGR	0	KOKT	0		ANVI	100	KOGR	0	KOKT	0
ANVI_51	KOGR	49.105	TUBU_58	30.602	KOKT_93	17.62		BIGS	93.357	KOKT	2.902	KOGR	1.939		KOGR	99.49	ANVI	0.51	KOKT	0		KOGR	100	ANVI	0	KOKT	0
ANVI_52	TUBU	43.537	KOGR_64	31.261	ANVI_62	14.471		KOGR	43.24	ANVI	24.6	KOKT	24.425		ANVI	100	KOGR	0	KOKT	0		ANVI	100	KOGR	0	KOKT	0
ANVI_54	ANVI	34.26	KOGR_64	29.695	TUBU_58	24.163		KOGR	62.997	ANVI	17.843	KOKT	17.272		ANVI	88.66	KOGR	11.34	KOKT	0		ANVI	97.976	KOGR	2.024	KOKT	0
ANVI_55	ANVI	78.704	KOKT_93	13.076	KOGR_64	7.048		KOKT	86.719	ANVI	7.513	KOGR	4.331		KOGR	100	ANVI	0	KOKT	0		KOGR	100	ANVI	0	KOKT	0
ANVI_56	KOKT	62.639	ANVI_62	17.897	KOGR_64	16.038		ANVI	95.968	KOGR	3.761	KOKT	0.266		ANVI	99.944	KOGR	0.056	KOKT	0		KOGR	98.147	ANVI	1.853	KOKT	0
ANVI_57	KOGR	39.809	KOKT_93	34.253	TUBU_58	14.864		ANVI	49.826	TUBU	22.025	KOGR	14.277		ANVI	99.991	KOGR	0.009	KOKT	0		ANVI	87.484	KOGR	12.516	KOKT	0
ANVI_59	KOKT	54.026	ANVI_62	21.185	KOGR_64	17.564		KOGR	49.259	KOKT	37.824	ANVI	12.894		ANVI	99.789	KOGR	0.211	KOKT	0		ANVI	99.476	KOGR	0.524	KOKT	0
ANVI_60	ANVI	37.587	TUBU_58	30.519	KOKT_93	16.52		KOGR	46.815	ANVI	29.237	KOKT	13.686		ANVI	100	KOGR	0	KOKT	0		ANVI	100	KOGR	0	KOKT	0
ANVI_61	ANVI	55.479	KOKT_93	19.988	KOGR_64	17.633		KOGR	33.116	TUBU	24.054	KOKT	22.239		ANVI	100	KOGR	0	KOKT	0		ANVI	100	KOGR	0	KOKT	0
ANVI_62	ANVI	51.562	KOGR_64	22.127	TUBU_58	16.963		KOGR	29.786	ANVI	28.075	TUBU	27.637		ANVI	100	KOGR	0	KOKT	0		ANVI	100	KOGR	0	KOKT	0
KOGR_5	ANVI	65.406	KOKT_93	23.799	TUBU_58	5.79		TUBU	46.856	KOGR	34.013	ANVI	16.086		KOGR	100	KOKT	0	ANVI	0		KOGR	100	KOKT	0	ANVI	0
KOGR_6	ANVI	51.178	KOKT_93	20.9	KOGR_64	15.29		ANVI	59.119	KOKT	20.172	KOGR	20.049		KOGR	100	KOKT	0	ANVI	0		KOGR	100	KOKT	0	ANVI	0
KOGR_7	ANVI	77.979	KOKT_93	17.929	KOGR_64	2.997		KOKT	69.391	KOGR	13.047	TUBU	10.708		KOGR	100	KOKT	0	ANVI	0		KOGR	100	KOKT	0	ANVI	0
KOGR_8	TUBU	44.593	KOGR_64	26.691	KOKT_93	19.588		KOGR	38.948	KOKT	35.165	ANVI	23.17		KOGR	100	KOKT	0	ANVI	0		KOGR	100	KOKT	0	ANVI	0
KOGR_9	KOKT	63.522	ANVI_62	24.75	KOGR_64	11.303		ANVI	53.892	KOKT	29.328	KOGR	14.019		KOGR	100	KOKT	0	ANVI	0		KOGR	100	KOKT	0	ANVI	0
KOGR_10	KOGR	52.804	ANVI_62	25.458	KOKT_93	17.374		ANVI	46.853	KOGR	38.912	KOKT	11.591		ANVI	100	KOGR	0	KOKT	0		ANVI	100	KOGR	0	KOKT	0
KOGR_11	KOKT	53.469	ANVI_62	26.033	KOGR_64	17.56		ANVI	66.755	KOGR	19.094	KOKT	13.566		KOGR	100	KOKT	0	ANVI	0		KOGR	100	KOKT	0	ANVI	0
KOGR_13	TUBU	62.993	KOGR_64	18.814	ANVI_62	13.709		ANVI	50.872	KOGR	30.1	KOKT	9.558		KOGR	100	KOKT	0	ANVI	0		KOGR	100	KOKT	0	ANVI	0
KOGR_14	KOGR	34.218	ANVI_62	31.134	TUBU_58	21.764		TUBU	45.776	ANVI	28.991	KOKT	13.151		KOGR	100	KOKT	0	ANVI	0		KOGR	100	KOKT	0	ANVI	0
KOGR_15	ANVI	45.403	TUBU_58	29.132	KOKT_93	15.775		KOGR	51.835	KOKT	42.96	ANVI	5.098		KOGR	100	KOKT	0	ANVI	0		KOGR	100	KOKT	0	ANVI	0
KOGR_16	BIGS	79.562	KOGR_64	9.088	ANVI_62	6.048		KOGR	32.467	KOKT	27.141	ANVI	15.664		KOGR	100	ANVI	0	KOKT	0		KOGR	98.801	ANVI	1.199	KOKT	0
KOGR_17	KOGR	46.686	KOKT_93	26.579	TUBU_58	18.698		TUBU	43.18	BIGS	32.663	ANVI	9.555		KOGR	99.889	ANVI	0.111	KOKT	0		ANVI	74.578	KOGR	25.422	KOKT	0
KOGR_18	TUBU	48.581	KOGR_64	33.711	KOKT_93	13.859		KOKT	50.731	KOGR	42.343	ANVI	3.654		KOGR	100	KOKT	0	ANVI	0		KOGR	100	KOKT	0	ANVI	0
KOGR_19	ANVI	50.171	KOKT_93	30.772	KOGR_64	14.608		KOGR	45.262	KOKT	24.466	ANVI	22.499		KOGR	100	KOKT	0	ANVI	0		KOGR	100	KOKT	0	ANVI	0
KOGR_21	TUBU	40.956	KOGR_64	39.979	ANVI_62	9.792		KOGR	40.887	KOKT	39.474	ANVI	11.002		KOGR	100	KOKT	0	ANVI	0		KOGR	100	KOKT	0	ANVI	0
KOGR_22	KOKT	50.039	ANVI_62	23.649	KOGR_64	22.135		KOKT	42.261	KOGR	24.238	TUBU	17.44		ANVI	99.343	KOGR	0.657	KOKT	0		ANVI	97.866	KOGR	2.134	KOKT	0
KOGR_23	KOKT	52.675	TUBU_58	20.896	ANVI_62	20.691		BIGS	94.359	TUBU	3.077	KOKT	1.645		KOGR	100	KOKT	0	ANVI	0		KOGR	100	KOKT	0	ANVI	0
KOGR_24	KOGR	53.324	KOKT_93	21.951	TUBU_58	13.85		KOGR	40.555	ANVI	36.039	KOKT	22.948		KOGR	100	KOKT	0	ANVI	0		KOGR	100	KOKT	0	ANVI	0
KOGR_25	KOKT	34.707	ANVI_62	29.132	KOGR_64	20.081		KOKT	50.665	KOGR	28.579	TUBU	14.21		KOGR	100	KOKT	0	ANVI	0		KOGR	100	KOKT	0	ANVI	0
KOGR_27	KOGR	43.699	KOKT_93	34.067	TUBU_58	16.154		BIGS	55.322	TUBU	20.211	ANVI	9.53		KOGR	100	ANVI	0	KOKT	0		KOGR	100	ANVI	0	KOKT	0
KOGR_28	TUBU	60.313	ANVI_62	19.787	KOKT_93	11.522		ANVI	36.182	BIGS	26.059	KOGR	17.569		KOGR	100	ANVI	0	KOKT	0		KOGR	100	ANVI	0	KOKT	0
KOGR_29	KOGR	47.182	KOKT_93	42.258	ANVI_62	5.343		ANVI	51.014	KOGR	24.684	KOKT	22.815		KOGR	100	KOKT	0	ANVI	0		KOGR	100	KOKT	0	ANVI	0
KOGR_30	KOKT	65.661	KOGR_64	30.923	ANVI_62	3.007		ANVI	43.064	KOKT	28.649	KOGR	24.257		KOGR	100	KOKT	0	ANVI	0		KOGR	100	KOKT	0	ANVI	0
KOGR_31	KOGR	51.176	TUBU_58	21.492	ANVI_62	13.783		KOKT	58.838	ANVI	35.658	KOGR	3.732		KOGR	99.96	KOKT	0.04	ANVI	0		KOGR	81.715	KOKT	18.285	ANVI	0
KOGR_32	ANVI	55.901	KOKT_93	28.068	KOGR_64	8.391		ANVI	51.936	KOGR	22.473	KOKT	21.091		KOGR	100	ANVI	0	KOKT	0		KOGR	100	ANVI	0	KOKT	0
KOGR_33	ANVI	54.536	KOKT_93	21.597	KOGR_64	18.361		KOGR	76.135	KOKT	14.997	BIGS	3.798		KOGR	100	KOKT	0	ANVI	0		KOGR	100	KOKT	0	ANVI	0
KOGR_34	KOGR	40.637	KOKT_93	23.533	ANVI_62	23.191		KOGR	52.566	TUBU	30.447	KOKT	12.428		KOGR	100	KOKT	0	ANVI	0		KOGR	100	KOKT	0	ANVI	0
KOGR_35	ANVI	54.621	TUBU_58	19.413	KOGR_64	14.658		KOGR	47.841	KOKT	22.825	ANVI	21.917		KOGR	100	KOKT	0	ANVI	0		KOGR	100	KOKT	0	ANVI	0
KOGR_36	TUBU	41.152	KOKT_93	31.585	KOGR_64	17.015		ANVI	62.535	KOGR	25.397	KOKT	6.76		KOGR	100	KOKT	0	ANVI	0		KOGR	100	KOKT	0	ANVI	0
KOGR_37	TUBU	52.984	KOKT_93	28.28	KOGR_64	16.723		KOKT	53.45	ANVI	21.848	KOGR	20.737		KOGR	100	KOKT	0	ANVI	0		KOGR	100	KOKT	0	ANVI	0
KOGR_38	KOGR	33.188	KOKT_93	31.968	ANVI_62	27.002		KOGR	34.645	ANVI	32.798	KOKT	30.945		KOGR	100	KOKT	0	ANVI	0		KOGR	100	KOKT	0	ANVI	0
KOGR_39	KOGR	62.498	ANVI_62	18.388	KOKT_93	16.232		TUBU	36.266	ANVI	30.332	KOGR	16.417		KOGR	100	KOKT	0	ANVI	0		KOGR	100	KOKT	0	ANVI	0
KOGR_40	ANVI	47.136	KOGR_64	39.875	KOKT_93	12.24		KOKT	45.949	ANVI	22.113	TUBU	20.857		KOGR	100	KOKT	0	ANVI	0		KOGR	100	KOKT	0	ANVI	0
KOGR_41	TUBU	61.432	KOGR_64	21.29	KOKT_93	14.56		ANVI	50.671	KOKT	25.093	KOGR	21.917		KOGR	100	KOKT	0	ANVI	0		KOGR	100	KOKT	0	ANVI	0
KOGR_42	ANVI	41.675	KOGR_64	28.914	KOKT_93	24.193		TUBU	69.049	ANVI	10.71	KOKT	9.526		KOGR	100	KOKT	0	ANVI	0		KOGR	100	KOKT	0	ANVI	0
KOGR_44	KOKT	50.779	KOGR_64	45.281	TUBU_58	3.25		KOKT	52.668	KOGR	29.965	ANVI	13.224		KOGR	100	KOKT	0	ANVI	0		KOGR	100	KOKT	0	ANVI	0
KOGR_45	ANVI	47.485	KOKT_93	37.111	KOGR_64	14.292		KOKT	63.867	BIGS	16.069	ANVI	10.647		KOKT	56.09	KOGR	43.91	ANVI	0		KOGR	66.302	KOKT	33.698	ANVI	0
KOGR_46	KOGR	65.2	KOKT_93	21.133	TUBU_58	7.037		KOKT	52.898	ANVI	34	KOGR	11.822		KOGR	100	KOKT	0	ANVI	0		KOGR	100	KOKT	0	ANVI	0
KOGR_47	KOGR	66.435	KOKT_93	30.565	TUBU_58	1.948		KOGR	58.059	TUBU	24.174	KOKT	10.086		KOGR	100	KOKT	0	ANVI	0		KOGR	100	KOKT	0	ANVI	0
KOGR_48	ANVI	38.765	TUBU_58	36.683	KOGR_64	12.465		ANVI	32.896	KOKT	29.298	TUBU	21.807		KOGR	100	KOKT	0	ANVI	0		KOGR	100	KOKT	0	ANVI	0
KOGR_49	ANVI	63.868	KOGR_64	25.988	KOKT_93	8.546		KOGR	54.876	KOKT	21.822	TUBU	19.992		KOGR	100	KOKT	0	ANVI	0		KOGR	100	KOKT	0	ANVI	0
KOGR_50	ANVI	39.605	KOGR_64	32.689	TUBU_58	18.234		KOGR	39.195	ANVI	37.654	KOKT	20.083		KOGR	100	KOKT	0	ANVI	0		KOGR	100	KOKT	0	ANVI	0
KOGR_51	KOGR	68.604	KOKT_93	30.152	ANVI_62	0.988		KOKT	70.582	ANVI	16.865	KOGR	10.233		KOGR	100	KOKT	0	ANVI	0		KOGR	100	KOKT	0	ANVI	0
KOGR_52	KOGR	31.21	KOKT_93	26.274	TUBU_58	23.427		KOGR	37.503	TUBU	23.032	KOKT	22.334		KOGR	100	KOKT	0	ANVI	0		KOGR	100	KOKT	0	ANVI	0
KOGR_53	KOKT	32.451	TUBU_58	28.665	ANVI_62	25.017		KOKT	54.355	KOGR	33.879	TUBU	7.017		KOGR	100	KOKT	0	ANVI	0		KOGR	100	KOKT	0	ANVI	0
KOGR_54	KOKT	57.192	ANVI_62	20.384	KOGR_64	19.006		ANVI	97.712	KOGR	1.794	KOKT	0.46		KOGR	100	KOKT	0	ANVI	0		KOGR	99.983	KOKT	0.017	ANVI	0
KOGR_55	ANVI	42.435	KOKT_93	34.918	KOGR_64	14.702		BIGS	68.676	TUBU	21.42	KOKT	5.856		KOGR	100	KOKT	0	ANVI	0		KOGR	100	KOKT	0	ANVI	0
KOGR_56	TUBU	55.947	KOGR_64	20.248	KOKT_93	11.269		ANVI	44.09	KOKT	28.181	KOGR	18.952		KOGR	100	KOKT	0	ANVI	0		KOGR	100	KOKT	0	ANVI	0
KOGR_57	KOGR	76.165	KOKT_93	13.132	ANVI_62	9.46		ANVI	34.877	KOGR	28.36	KOKT	19.629		KOGR	100	KOKT	0	ANVI	0		KOGR	100	KOKT	0	ANVI	0
KOGR_58	KOGR	81.743	KOKT_93	10.616	ANVI_62	6.994		KOGR	53.168	ANVI	37.011	TUBU	6.521		KOGR	100	KOKT	0	ANVI	0		KOGR	100	KOKT	0	ANVI	0
KOGR_59	KOGR	37.922	KOKT_93	32.437	ANVI_62	26.97		KOKT	75.639	ANVI	14.575	KOGR	9.066		KOGR	100	KOKT	0	ANVI	0		KOGR	100	KOKT	0	ANVI	0
KOGR_60	KOGR	65.496	ANVI_62	16.534	KOKT_93	13.587		ANVI	61.311	KOGR	26.93	KOKT	11.419		ANVI	96.256	KOGR	3.744	KOKT	0		ANVI	76.666	KOGR	23.334	KOKT	0
KOGR_61	TUBU	43.804	KOGR_64	27.508	ANVI_62	11.856		KOKT	67.337	KOGR	25.911	ANVI	4.823		KOGR	100	KOKT	0	ANVI	0		KOGR	100	KOKT	0	ANVI	0
KOGR_62	TUBU	92.973	KOGR_64	2.645	KOKT_93	1.955		KOGR	37.225	ANVI	27.043	BIGS	15.449		KOGR	100	KOKT	0	ANVI	0		KOGR	100	KOKT	0	ANVI	0
KOGR_63	KOGR	48.215	ANVI_62	26.046	KOKT_93	21.821		KOKT	55.153	ANVI	25.693	TUBU	10.199		KOGR	100	KOKT	0	ANVI	0		KOGR	100	KOKT	0	ANVI	0
KOGR_64	TUBU	39.458	KOGR_64	35.981	ANVI_62	21.355		KOGR	57.412	KOKT	19.338	TUBU	15.462		KOGR	100	KOKT	0	ANVI	0		KOGR	100	KOKT	0	ANVI	0
KOKT_2	ANVI	45.006	KOKT_93	36.226	KOGR_64	16.661		ANVI	60.312	KOGR	37.66	KOKT	1.818		KOGR	100	KOKT	0	ANVI	0		KOGR	100	KOKT	0	ANVI	0
KOKT_3	KOGR	38.78	KOKT_93	31.39	TUBU_58	20.68		TUBU	55.737	KOKT	26.56	KOGR	10.719		KOKT	100	KOGR	0	ANVI	0		KOKT	100	KOGR	0	ANVI	0
KOKT_4	ANVI	47.91	KOKT_93	28.368	KOGR_64	22.976		ANVI	49.386	KOKT	25.676	TUBU	14.374		KOKT	100	KOGR	0	ANVI	0		KOKT	100	KOGR	0	ANVI	0
KOKT_5	ANVI	29.853	KOGR_64	29.075	KOKT_93	24.838		KOGR	43.892	KOKT	32.136	ANVI	15.94		KOKT	100	KOGR	0	ANVI	0		KOKT	100	KOGR	0	ANVI	0
KOKT_6	ANVI	70.643	KOGR_64	13.692	KOKT_93	11.403		BIGS	55.202	TUBU	19.115	KOKT	15.236		KOKT	100	KOGR	0	ANVI	0		KOKT	100	KOGR	0	ANVI	0
KOKT_8	TUBU	65.05	KOGR_64	20.878	ANVI_62	9.305		ANVI	48.023	KOKT	25.757	TUBU	19.511		KOKT	100	KOGR	0	ANVI	0		KOKT	100	KOGR	0	ANVI	0
KOKT_9	KOGR	66.081	KOKT_93	29.574	TUBU_58	3.641		ANVI	40.386	KOKT	26.299	KOGR	17.755		KOKT	100	KOGR	0	ANVI	0		KOKT	100	KOGR	0	ANVI	0
KOKT_10	TUBU	45.293	KOKT_93	26.434	KOGR_64	14.584		KOKT	35.724	TUBU	27.768	ANVI	17.981		KOKT	100	KOGR	0	ANVI	0		KOKT	100	KOGR	0	ANVI	0
KOKT_11	KOKT	61.012	KOGR_64	20.486	ANVI_62	13.149		KOGR	52.091	KOKT	40.983	BIGS	4.163		KOKT	100	KOGR	0	ANVI	0		KOKT	100	KOGR	0	ANVI	0
KOKT_12	ANVI	74.715	KOKT_93	22.566	KOGR_64	2.398		KOKT	46.529	ANVI	27.988	KOGR	19.935		KOKT	100	KOGR	0	ANVI	0		KOKT	100	KOGR	0	ANVI	0
KOKT_14	ANVI	62.359	KOKT_93	33.967	KOGR_64	2.476		KOKT	33.812	KOGR	32.955	TUBU	18.764		KOKT	100	KOGR	0	ANVI	0		KOKT	100	KOGR	0	ANVI	0
KOKT_15	KOGR	39.422	KOKT_93	35.784	ANVI_62	15.571		TUBU	36.873	KOKT	32.401	KOGR	16.957		KOKT	100	KOGR	0	ANVI	0		KOKT	100	KOGR	0	ANVI	0
KOKT_17	ANVI	94.573	KOGR_64	4.132	KOKT_93	0.65		KOKT	59.723	TUBU	17.211	ANVI	12.666		KOKT	100	KOGR	0	ANVI	0		KOKT	100	KOGR	0	ANVI	0
KOKT_19	KOKT	53.592	KOGR_64	22.858	ANVI_62	14.284		ANVI	52.137	KOKT	32.527	KOGR	14.652		KOKT	100	KOGR	0	ANVI	0		KOKT	100	KOGR	0	ANVI	0
KOKT_20	KOGR	53.742	ANVI_62	21.218	TUBU_58	19.652		KOKT	39.147	TUBU	26.792	ANVI	21.525		KOKT	100	KOGR	0	ANVI	0		KOKT	100	KOGR	0	ANVI	0
KOKT_21	KOGR	48.333	TUBU_58	34.383	KOKT_93	10.506		ANVI	36.897	TUBU	23.715	KOKT	20.068		KOKT	100	KOGR	0	ANVI	0		KOKT	100	KOGR	0	ANVI	0
KOKT_22	KOGR	42.854	KOKT_93	26.101	ANVI_62	19.597		KOGR	59.035	KOKT	24.305	ANVI	12.407		KOKT	100	KOGR	0	ANVI	0		KOKT	100	KOGR	0	ANVI	0
KOKT_24	KOGR	52.771	KOKT_93	20.19	TUBU_58	13.728		KOKT	48.262	ANVI	31.743	KOGR	17.729		KOKT	100	KOGR	0	ANVI	0		KOKT	100	KOGR	0	ANVI	0
KOKT_25	KOGR	78.409	ANVI_62	11.066	KOKT_93	9.366		TUBU	57.468	KOGR	21.775	ANVI	8.402		KOKT	100	KOGR	0	ANVI	0		KOKT	100	KOGR	0	ANVI	0
KOKT_26	KOGR	45.847	KOKT_93	24.39	ANVI_62	21.042		TUBU	38.688	ANVI	28.477	KOKT	24.207		KOKT	100	KOGR	0	ANVI	0		KOKT	100	KOGR	0	ANVI	0
KOKT_27	TUBU	64.001	KOKT_93	24.43	KOGR_64	9.923		KOKT	65.022	KOGR	26.17	ANVI	7.159		KOKT	100	KOGR	0	ANVI	0		KOKT	100	KOGR	0	ANVI	0
KOKT_28	ANVI	42.538	KOKT_93	28.814	BIGS_77	23.768		TUBU	52.792	KOGR	27.447	ANVI	11.133		KOKT	100	KOGR	0	ANVI	0		KOKT	100	KOGR	0	ANVI	0
KOKT_29	KOKT	64.999	ANVI_62	32.226	KOGR_64	1.758		ANVI	50.313	KOKT	18.352	KOGR	18.31		KOKT	100	KOGR	0	ANVI	0		KOKT	100	KOGR	0	ANVI	0
KOKT_31	ANVI	49.222	KOGR_64	29.887	TUBU_58	18.063		KOGR	60.527	TUBU	16.2	ANVI	12.252		KOKT	100	KOGR	0	ANVI	0		KOKT	100	KOGR	0	ANVI	0
KOKT_32	KOKT	63.398	ANVI_62	16.926	TUBU_58	10.557		KOGR	51.813	ANVI	27.379	KOKT	17.91		KOKT	100	KOGR	0	ANVI	0		KOKT	100	KOGR	0	ANVI	0
KOKT_33	KOKT	54.74	TUBU_58	17.385	KOGR_64	15.459		KOGR	68.325	ANVI	17.74	TUBU	6.05		KOKT	100	KOGR	0	ANVI	0		KOKT	100	KOGR	0	ANVI	0
KOKT_34	ANVI	55.029	KOKT_93	29.419	KOGR_64	14.346		BIGS	56.511	KOGR	19.997	KOKT	19.9		KOKT	100	KOGR	0	ANVI	0		KOKT	100	KOGR	0	ANVI	0
KOKT_36	TUBU	41.382	KOGR_64	22.231	KOKT_93	19.834		BIGS	97.35	ANVI	1.836	KOGR	0.4		KOKT	100	KOGR	0	ANVI	0		KOKT	100	KOGR	0	ANVI	0
KOKT_37	KOKT	47.609	KOGR_64	30.576	TUBU_58	10.29		ANVI	35.408	KOKT	35.387	BIGS	14.617		KOKT	100	KOGR	0	ANVI	0		KOKT	100	KOGR	0	ANVI	0
KOKT_40	KOKT	50.74	KOGR_64	34.942	TUBU_58	8.315		KOGR	45.037	KOKT	29.289	BIGS	23.677		KOKT	100	KOGR	0	ANVI	0		KOKT	100	KOGR	0	ANVI	0
KOKT_42	KOKT	35.603	KOGR_64	22.997	ANVI_62	22.062		KOGR	76.037	TUBU	16.809	ANVI	4.002		KOKT	87.616	KOGR	12.384	ANVI	0		KOGR	99.998	KOKT	0.002	ANVI	0
KOKT_44	ANVI	48.419	KOKT_93	26.124	KOGR_64	18.49		TUBU	41.386	ANVI	23.351	KOKT	18.053		KOKT	100	KOGR	0	ANVI	0		KOKT	100	KOGR	0	ANVI	0
KOKT_45	KOGR	58.101	ANVI_62	35.627	KOKT_93	5.281		KOGR	41.882	KOKT	35.878	ANVI	15.919		KOKT	100	KOGR	0	ANVI	0		KOKT	100	KOGR	0	ANVI	0
KOKT_46	KOKT	56.646	KOGR_64	37.105	TUBU_58	4.404		ANVI	36.648	KOKT	36.249	KOGR	22.253		KOKT	100	KOGR	0	ANVI	0		KOKT	100	KOGR	0	ANVI	0
KOKT_48	KOKT	47.057	KOGR_64	30.734	ANVI_62	12.48		KOKT	60.31	ANVI	16.041	KOGR	14.84		KOKT	100	KOGR	0	ANVI	0		KOKT	100	KOGR	0	ANVI	0
KOKT_49	KOKT	49.716	ANVI_62	39.75	TUBU_58	8.31		KOKT	34.874	ANVI	31.671	KOGR	28.371		KOKT	100	KOGR	0	ANVI	0		KOKT	100	KOGR	0	ANVI	0
KOKT_53	KOGR	65.359	KOKT_93	28.5	BIGS_77	3.718		ANVI	39.666	KOGR	32.311	KOKT	27.126		KOKT	100	KOGR	0	ANVI	0		KOKT	100	KOGR	0	ANVI	0
KOKT_57	TUBU	69.944	ANVI_62	14.414	KOKT_93	12.775		ANVI	51.932	KOGR	34.033	KOKT	13.864		KOKT	100	KOGR	0	ANVI	0		KOKT	100	KOGR	0	ANVI	0
KOKT_59	ANVI	46.842	TUBU_58	22.095	KOGR_64	19.512		ANVI	43.766	KOGR	23.678	TUBU	20.862		KOKT	100	KOGR	0	ANVI	0		KOKT	100	KOGR	0	ANVI	0
KOKT_62	TUBU	68.67	KOKT_93	14.18	KOGR_64	13.779		KOKT	74.225	TUBU	14.353	ANVI	5.974		KOKT	100	KOGR	0	ANVI	0		KOKT	100	KOGR	0	ANVI	0
KOKT_63	KOKT	59.503	KOGR_64	26.001	ANVI_62	13.34		TUBU	57.041	KOKT	23.064	ANVI	16.462		KOKT	100	KOGR	0	ANVI	0		KOKT	100	KOGR	0	ANVI	0
KOKT_64	ANVI	38.939	KOGR_64	31.828	KOKT_93	15.79		KOKT	70.285	ANVI	15.049	KOGR	6.327		KOKT	100	KOGR	0	ANVI	0		KOKT	100	KOGR	0	ANVI	0
KOKT_65	KOGR	56.313	KOKT_93	20.966	ANVI_62	20.882		KOKT	62.633	ANVI	27.55	KOGR	9.257		KOKT	100	KOGR	0	ANVI	0		KOKT	100	KOGR	0	ANVI	0
KOKT_66	KOKT	70.102	TUBU_58	15.857	KOGR_64	10.829		TUBU	43.635	ANVI	28.731	KOKT	23.081		KOKT	100	KOGR	0	ANVI	0		KOKT	100	KOGR	0	ANVI	0
KOKT_67	KOGR	60.037	ANVI_62	36.761	KOKT_93	2.595		KOGR	46.116	KOKT	27.177	ANVI	25.485		KOKT	100	KOGR	0	ANVI	0		KOKT	100	KOGR	0	ANVI	0
KOKT_69	KOGR	49.863	KOKT_93	42.825	ANVI_62	5.99		KOKT	62.63	ANVI	20.866	KOGR	11.918		KOKT	100	KOGR	0	ANVI	0		KOKT	100	KOGR	0	ANVI	0
KOKT_70	ANVI	52.011	KOKT_93	41.631	KOGR_64	5.696		KOKT	36.497	ANVI	21.894	TUBU	21.152		KOKT	100	KOGR	0	ANVI	0		KOKT	100	KOGR	0	ANVI	0
KOKT_71	ANVI	45.721	KOGR_64	28.463	TUBU_58	12.767		KOGR	49.68	KOKT	28.012	ANVI	16.948		KOKT	100	KOGR	0	ANVI	0		KOKT	100	KOGR	0	ANVI	0
KOKT_75	KOKT	88.46	KOGR_64	7.32	ANVI_62	2.581		KOKT	56.752	KOGR	34.615	ANVI	7.106		KOKT	100	KOGR	0	ANVI	0		KOKT	100	KOGR	0	ANVI	0
KOKT_77	TUBU	44.63	ANVI_62	41.314	KOGR_64	8.969		KOKT	37.722	BIGS	27.035	KOGR	24.399		KOKT	100	KOGR	0	ANVI	0		KOKT	100	KOGR	0	ANVI	0
KOKT_80	TUBU	56.041	KOGR_64	25.243	KOKT_93	11.431		ANVI	55.908	KOGR	23.802	KOKT	13.452		KOKT	100	KOGR	0	ANVI	0		KOKT	100	KOGR	0	ANVI	0
KOKT_81	KOGR	61.951	KOKT_93	31.643	ANVI_62	5.442		KOGR	57.321	BIGS	18.113	ANVI	10.106		KOKT	100	KOGR	0	ANVI	0		KOKT	100	KOGR	0	ANVI	0
KOKT_82	TUBU	51.444	KOKT_93	19.57	KOGR_64	15.218		KOKT	48.498	KOGR	33.689	TUBU	12.802		KOKT	99.985	KOGR	0.015	ANVI	0		KOGR	51.24	KOKT	48.76	ANVI	0
KOKT_84	KOKT	54.864	ANVI_62	38.705	KOGR_64	3.699		TUBU	71.449	ANVI	12.67	KOKT	11.652		KOGR	100	KOKT	0	ANVI	0		KOGR	100	KOKT	0	ANVI	0
KOKT_88	KOKT	96.003	KOGR_64	2.281	ANVI_62	1.238		ANVI	49.511	KOGR	39.791	KOKT	10.013		KOKT	100	KOGR	0	ANVI	0		KOKT	100	KOGR	0	ANVI	0
KOKT_93	KOGR	75.537	KOKT_93	16.075	TUBU_58	7.603		ANVI	57.417	KOKT	31.816	KOGR	10.354		KOKT	100	KOGR	0	ANVI	0		KOKT	100	KOGR	0	ANVI	0
BIGS_2	BIGS	97.261	KOKT_93	1.115	KOGR_64	1.103		KOGR	57.585	TUBU	29.393	ANVI	8.237		KOKT	100	KOGR	0	ANVI	0		KOKT	100	KOGR	0	ANVI	0
BIGS_3	BIGS	99.909	TUBU_58	0.043	KOKT_93	0.024		BIGS	37.116	KOGR	32.571	KOKT	14.182		BIGS	100	ANVI	0	TUBU	0		BIGS	100	ANVI	0	TUBU	0
BIGS_4	BIGS	99.458	KOKT_93	0.445	KOGR_64	0.075		TUBU	44.793	BIGS	22.918	KOGR	15.485		BIGS	100	ANVI	0	TUBU	0		BIGS	100	ANVI	0	TUBU	0
BIGS_5	BIGS	98.623	KOKT_93	0.586	TUBU_58	0.542		BIGS	42.38	TUBU	26.895	KOKT	15.394		BIGS	100	ANVI	0	TUBU	0		BIGS	100	ANVI	0	TUBU	0
BIGS_6	BIGS	99.995	KOKT_93	0.004	KOGR_64	0.001		BIGS	99.305	KOKT	0.293	ANVI	0.199		BIGS	100	ANVI	0	TUBU	0		BIGS	100	ANVI	0	TUBU	0
BIGS_7	BIGS	95.757	KOGR_64	2.217	KOKT_93	1.318		BIGS	39.287	ANVI	24.419	KOKT	21.527		BIGS	100	ANVI	0	TUBU	0		BIGS	100	ANVI	0	TUBU	0
BIGS_9	BIGS	47.76	TUBU_58	46.853	KOKT_93	2.902		BIGS	80.847	KOGR	8.758	KOKT	7.084		BIGS	100	ANVI	0	TUBU	0		BIGS	100	ANVI	0	TUBU	0
BIGS_10	BIGS	99.999	KOKT_93	0.001	KOGR_64	0.001		BIGS	98.905	KOKT	0.627	TUBU	0.403		BIGS	100	ANVI	0	TUBU	0		BIGS	100	ANVI	0	TUBU	0
BIGS_11	BIGS	99.986	ANVI_62	0.008	KOKT_93	0.004		BIGS	94.578	TUBU	4.104	ANVI	0.724		BIGS	100	ANVI	0	TUBU	0		BIGS	100	ANVI	0	TUBU	0
BIGS_13	BIGS	92.337	KOGR_64	3.948	KOKT_93	3.016		BIGS	96.575	KOGR	1.632	KOKT	1.302		BIGS	100	ANVI	0	TUBU	0		BIGS	100	ANVI	0	TUBU	0
BIGS_15	BIGS	99.656	KOKT_93	0.278	KOGR_64	0.045		BIGS	97.232	KOGR	1.156	KOKT	1.065		BIGS	100	ANVI	0	TUBU	0		BIGS	100	ANVI	0	TUBU	0
BIGS_16	BIGS	95.03	KOKT_93	4.395	KOGR_64	0.365		BIGS	97.06	TUBU	2.083	ANVI	0.346		BIGS	100	ANVI	0	TUBU	0		BIGS	100	ANVI	0	TUBU	0
BIGS_17	BIGS	99.818	ANVI_62	0.08	KOKT_93	0.073		BIGS	36.483	KOKT	30.207	TUBU	23.349		BIGS	100	ANVI	0	TUBU	0		BIGS	100	ANVI	0	TUBU	0
BIGS_18	BIGS	99.744	KOGR_64	0.199	KOKT_93	0.049		BIGS	83.914	KOKT	8.322	KOGR	4.949		BIGS	100	ANVI	0	TUBU	0		BIGS	100	ANVI	0	TUBU	0
BIGS_19	BIGS	99.992	KOKT_93	0.007	KOGR_64	0		BIGS	86.425	KOKT	7.722	ANVI	4.832		BIGS	100	ANVI	0	TUBU	0		BIGS	100	ANVI	0	TUBU	0
BIGS_20	ANVI	39.949	BIGS_77	28.919	KOKT_93	25.722		BIGS	99.031	KOKT	0.877	ANVI	0.062		BIGS	100	ANVI	0	TUBU	0		BIGS	100	ANVI	0	TUBU	0
BIGS_21	BIGS	95.845	ANVI_62	2.726	KOKT_93	0.682		BIGS	83.535	KOKT	12.559	KOGR	1.462		BIGS	100	ANVI	0	TUBU	0		BIGS	100	ANVI	0	TUBU	0
BIGS_22	BIGS	99.916	KOKT_93	0.047	ANVI_62	0.02		BIGS	84.302	KOKT	10.287	ANVI	2.684		BIGS	100	ANVI	0	TUBU	0		BIGS	100	ANVI	0	TUBU	0
BIGS_23	KOKT	48.903	BIGS_77	24.339	KOGR_64	20.418		BIGS	93.054	KOKT	4.684	KOGR	1.703		BIGS	100	ANVI	0	TUBU	0		BIGS	100	ANVI	0	TUBU	0
BIGS_24	BIGS	99.977	KOKT_93	0.009	ANVI_62	0.006		BIGS	93.454	KOKT	3.924	ANVI	1.087		BIGS	100	ANVI	0	TUBU	0		BIGS	100	ANVI	0	TUBU	0
BIGS_25	BIGS	99.139	TUBU_58	0.765	KOGR_64	0.067		BIGS	99.987	KOKT	0.006	KOGR	0.003		BIGS	100	ANVI	0	TUBU	0		BIGS	100	ANVI	0	TUBU	0
BIGS_27	BIGS	61.1	TUBU_58	34.867	KOGR_64	1.987		BIGS	98.567	TUBU	1.319	KOKT	0.054		BIGS	100	ANVI	0	TUBU	0		BIGS	100	ANVI	0	TUBU	0
BIGS_28	BIGS	99.984	KOKT_93	0.007	KOGR_64	0.007		BIGS	82.861	KOKT	12.154	KOGR	2.226		BIGS	100	ANVI	0	TUBU	0		BIGS	100	ANVI	0	TUBU	0
BIGS_29	BIGS	99.338	KOKT_93	0.608	TUBU_58	0.027		BIGS	98.871	TUBU	0.98	KOKT	0.089		BIGS	100	ANVI	0	TUBU	0		BIGS	100	ANVI	0	TUBU	0
BIGS_30	BIGS	96.309	KOKT_93	2.377	KOGR_64	0.724		BIGS	91.424	KOKT	3.915	ANVI	1.758		BIGS	100	ANVI	0	TUBU	0		BIGS	100	ANVI	0	TUBU	0
BIGS_31	BIGS	96.092	TUBU_58	1.41	KOGR_64	1.233		BIGS	88.766	KOKT	8.984	KOGR	1.491		BIGS	100	ANVI	0	TUBU	0		BIGS	100	ANVI	0	TUBU	0
BIGS_32	BIGS	99.995	KOKT_93	0.004	KOGR_64	0		BIGS	55.673	KOGR	14.867	KOKT	14.073		BIGS	100	ANVI	0	TUBU	0		BIGS	100	ANVI	0	TUBU	0
BIGS_33	BIGS	99.999	KOKT_93	0.001	KOGR_64	0		TUBU	91.052	BIGS	6.317	KOKT	1.488		BIGS	100	ANVI	0	TUBU	0		BIGS	100	ANVI	0	TUBU	0
BIGS_34	BIGS	99.999	KOKT_93	0.001	KOGR_64	0		BIGS	99.294	KOKT	0.394	ANVI	0.204		BIGS	100	ANVI	0	TUBU	0		BIGS	100	ANVI	0	TUBU	0
BIGS_35	BIGS	99.473	KOKT_93	0.392	ANVI_62	0.097		BIGS	99.117	ANVI	0.312	KOGR	0.272		BIGS	100	ANVI	0	TUBU	0		BIGS	100	ANVI	0	TUBU	0
BIGS_36	BIGS	86.857	KOKT_93	10.79	ANVI_62	1.492		BIGS	96.966	KOKT	1.58	ANVI	1.169		BIGS	100	ANVI	0	TUBU	0		BIGS	100	ANVI	0	TUBU	0
BIGS_38	BIGS	90.729	KOGR_64	5.278	ANVI_62	2.022		BIGS	98.635	KOKT	0.876	KOGR	0.325		BIGS	100	ANVI	0	TUBU	0		BIGS	100	ANVI	0	TUBU	0
BIGS_39	BIGS	87.402	KOGR_64	4.962	KOKT_93	4.128		BIGS	98.069	KOGR	1.139	KOKT	0.419		BIGS	100	ANVI	0	TUBU	0		BIGS	100	ANVI	0	TUBU	0
BIGS_40	BIGS	100	KOKT_93	0	TUBU_58	0		BIGS	99.78	KOKT	0.148	ANVI	0.053		BIGS	100	ANVI	0	TUBU	0		BIGS	100	ANVI	0	TUBU	0
BIGS_42	BIGS	83.423	ANVI_62	11.853	KOGR_64	2.033		KOKT	42.339	BIGS	41.824	KOGR	10.491		BIGS	100	ANVI	0	TUBU	0		BIGS	100	ANVI	0	TUBU	0
BIGS_45	BIGS	68.455	KOGR_64	12.02	KOKT_93	11.742		BIGS	93.278	KOKT	3.293	KOGR	1.745		BIGS	100	ANVI	0	TUBU	0		BIGS	100	ANVI	0	TUBU	0
BIGS_46	BIGS	100	KOKT_93	0	KOGR_64	0		BIGS	67.022	TUBU	25.451	ANVI	3.454		BIGS	100	ANVI	0	TUBU	0		BIGS	100	ANVI	0	TUBU	0
BIGS_47	BIGS	99.8	KOKT_93	0.105	ANVI_62	0.049		BIGS	99.411	KOKT	0.301	ANVI	0.205		BIGS	100	ANVI	0	TUBU	0		BIGS	100	ANVI	0	TUBU	0
BIGS_48	BIGS	47.705	ANVI_62	25.052	KOKT_93	17.006		BIGS	97.688	ANVI	0.823	TUBU	0.815		BIGS	100	ANVI	0	TUBU	0		BIGS	100	ANVI	0	TUBU	0
BIGS_49	BIGS	99.998	KOKT_93	0.001	KOGR_64	0		BIGS	96.333	TUBU	1.614	ANVI	1.154		BIGS	100	ANVI	0	TUBU	0		BIGS	100	ANVI	0	TUBU	0
BIGS_50	BIGS	97.886	TUBU_58	0.914	KOGR_64	0.742		BIGS	99.296	KOGR	0.278	KOKT	0.174		BIGS	100	ANVI	0	TUBU	0		BIGS	100	ANVI	0	TUBU	0
BIGS_57	BIGS	99.996	KOKT_93	0.003	TUBU_58	0.001		BIGS	80.891	TUBU	13.896	KOGR	2.88		BIGS	100	ANVI	0	TUBU	0		BIGS	100	ANVI	0	TUBU	0
BIGS_58	BIGS	99.999	KOKT_93	0.001	KOGR_64	0		KOGR	34.777	BIGS	26.894	KOKT	20.788		BIGS	100	ANVI	0	TUBU	0		BIGS	100	ANVI	0	TUBU	0
BIGS_62	BIGS	82.906	TUBU_58	9.128	ANVI_62	4.277		KOKT	59.631	BIGS	14.673	ANVI	13.798		BIGS	100	ANVI	0	TUBU	0		BIGS	100	ANVI	0	TUBU	0
BIGS_74	BIGS	99.833	KOKT_93	0.128	KOGR_64	0.016		BIGS	62.402	ANVI	22.075	KOKT	8.229		BIGS	100	ANVI	0	TUBU	0		BIGS	100	ANVI	0	TUBU	0
BIGS_77	BIGS	80.335	ANVI_62	8.252	TUBU_58	5.711		BIGS	99.189	TUBU	0.375	KOKT	0.346		BIGS	100	ANVI	0	TUBU	0		BIGS	100	ANVI	0	TUBU	0
